# Supplementary material for: Sequence-based comparative secretome analysis reveals conserved core effectors and host lineage-specific divergence between monocot- and dicot-associated powdery mildew lineages
Source: Front Plant Sci. 2026 Mar 9;17:1783609. doi: 10.3389/fpls.2026.1783609 (PMC13006700; doi:10.3389/fpls.2026.1783609)
Supplement: Supplementary file 1 [file DataSheet1.xlsx]

## Sheet: TabS1 P.Source
Supplementary Table S1. The 26 analyzed powdery mildew isolate datasets with sourcing information and predicted secretome statistics.
Sr No.	Isolates	Short name of isolates	Host	Host type	Proteome complete BUSCOs (overall completness) (%)	No. of predicted proteome	No. of predicted secretome	Secretome size in proteome (%)	Source	Reference
1	Blumeria graminis f. sp. triticale THUN-12	Bgtl THUN-12	Triticale	Monocot	98.4	7998	589	0.0736434	NCBI GenBank assembly: GCA_905067625.1	Müller, M. C., Kunz, L., Graf, J., Schudel, S., & Keller, B. (2021). Host adaptation through hybridization: Genome analysis of triticale powdery mildew reveals unique combination of lineage-specific effectors. Molecular Plant-Microbe Interactions, 34, 1350–1357. https://doi.org/10.1094/MPMI-05-21-0111-SC
2	Blumeria graminis f. sp. tritici 96224	Bgt 96224	Wheat	Monocot	88.5	6525	338	0.0518008	NCBI GenBank assembly: GCA_000418435.1	Wicker, T., Oberhaensli, S., Parlange, F., Buchmann, J. P., Shatalina, M., Roffler, S., Ben-David, R., Doležel, J., Šimková, H., Schulze-Lefert, P., Spanu, P. D., Bruggmann, R., Amselem, J., Quesneville, H., Ver Loren van Themaat, E., Paape, T., Shimizu, K. K., & Keller, B. (2013). The wheat powdery mildew genome shows the unique evolution of an obligate biotroph. Nature genetics, 45(9), 1092–109…
3	Blumeria graminis f. sp. tritici CHVD042201	Bgt CHVD042201	Wheat	Monocot	93.9	9932	630	0.0634313	https://zenodo.org/records/11233413, file name is “Bgt_CHVD042201_CDS_v1_1_aa.fasta”	Kunz, L., Keller, B., & Müller, M. (2024). Genome and annotation files for Blumeria graminis f. sp. tritici isolate CHVD042201 (genome assembly: Bgt_CHVD042201 _genome_v1) [Data set]. Zenodo. https://doi.org/10.5281/zenodo.11233413
4	Blumeria graminis f. sp. tritici ISR_7	Bgt ISR_7	Wheat	Monocot	93.8	10122	622	0.0614503	https://zenodo.org/records/6998719, file name is “Bgt_ISR7_CDS_v1_4_1_aa.fasta”	Kunz, L., Graf, J., Müller, M. C., Sotiropoulos, A. G., & Keller, B. (2022). Genome and annotation files for Blumeria graminis f. sp. tritici isolate ISR_7 (genome assembly: Bgt_ISR7_genome_v1_4) (Version v1) [Data set]. Zenodo. https://doi.org/10.5281/zenodo.6998719
5	Blumeria hordei DH14	Bh DH14	Barley	Monocot	96.3	6498	489	0.0752539	NCBI GenBank assembly: GCA_900239735.1	Frantzeskakis, L., Kracher, B., Kusch, S., Yoshikawa-Maekawa, M., Bauer, S., Pedersen, C., Spanu, P. D., Maekawa, T., Schulze-Lefert, P., & Panstruga, R. (2018). Signatures of host specialization and a recent transposable element burst in the dynamic one-speed genome of the fungal barley powdery mildew pathogen. BMC genomics, 19(1), 381. https://doi.org/10.1186/s12864-018-4750-6
6	Blumeria hordei RACE1	Bh RACE1	Barley	Monocot	98.8	7239	522	0.0721094	https://genome.jgi.doe.gov/portal/pages/dynamicOrganismDownload.jsf?organism=BlugrR1_1, file name is “Blumeria graminis f. sp. hordei Race1: BlugrR1_1_GeneCatalog_proteins_20180503.aa.fasta.gz 1 MB; Thu May 03 22:21:14 PDT 2018"	Frantzeskakis, L., Kracher, B., Kusch, S., Yoshikawa-Maekawa, M., Bauer, S., Pedersen, C., Spanu, P. D., Maekawa, T., Schulze-Lefert, P., & Panstruga, R. (2018). Signatures of host specialization and a recent transposable element burst in the dynamic one-speed genome of the fungal barley powdery mildew pathogen. BMC genomics, 19(1), 381. https://doi.org/10.1186/s12864-018-4750-6
7	Erysiphe necator C-strain	En C-strain	Grapevine	Dicot	90.4	6484	173	0.0266811	NCBI GenBank assembly: GCA_000798715.1	Jones, L., Riaz, S., Morales-Cruz, A., Amrine, K. C., McGuire, B., Gubler, W. D., Walker, M. A., & Cantu, D. (2014). Adaptive genomic structural variation in the grape powdery mildew pathogen, Erysiphe necator. BMC genomics, 15(1), 1081. https://doi.org/10.1186/1471-2164-15-1081
8	Erysiphe necator EnFRAME01	En EnFRAME01	Grapevine	Dicot	98.3	7146	276	0.038623	NCBI GenBank assembly: GCA_024703715.1	Zaccaron, A. Z., Neill, T., Corcoran, J., Mahaffee, W. F., & Stergiopoulos, I. (2023). A chromosome-scale genome assembly of the grape powdery mildew pathogen Erysiphe necator reveals its genomic architecture and previously unknown features of its biology. mBio, 14(4), e0064523. https://doi.org/10.1128/mbio.00645-23
9	Erysiphe neolycopersici MF1	Enl MF1	Tomato	Dicot	99.1	7104	220	0.0309685	https://genome.jgi.doe.gov/portal/pages/dynamicOrganismDownload.jsf?organism=PseneoStandDraft_FD, file name is “Pseudoidium neolycopersici MF1 Metagenome Minimal Draft: Project: 1145388, Psene1_GeneCatalog_proteins_20190620.aa.fasta.gz 1 MB; Thu Jun 20 22:30:19 PDT 2019”	Reference information from JGI: Project name: Pseudoidium neolycopersici MF1 Metagenome Co-Culture ( Project ID: 1145384 ) Product: Metagenome Co-Culture Proposal Name: Comparative Genomics of Powdery Mildews and Associated Host Plants (Proposal ID: 1657) Project PI: Mary Wildermuth User Program: CSP Program Year:2015 Scientific Program: Fungal
10	Erysiphe neolycopersici UMSG2	Enl UMSG2	Tomato	Dicot	97.9	6885	188	0.0273057	NCBI GenBank assembly: GCA_003610855.1	Wu, Y., Ma, X., Pan, Z., Kale, S. D., Song, Y., King, H., Zhang, Q., Presley, C., Deng, X., Wei, C. I., & Xiao, S. (2018). Comparative genome analyses reveal sequence features reflecting distinct modes of host-adaptation between dicot and monocot powdery mildew. BMC Genomics, 19, 705. https://doi.org/10.1186/s12864-018-5069-z
11	Erysiphe pisi Palampur-1	Epi Palampur-1	Pea	Dicot	98.9	7543	224	0.0296964	https://mycocosm.jgi.doe.gov/Erypi2/Erypi2.home.html, file name is “Erysiphe pisi Palampur-1 v2.0: Project: 1176372, Erypi2_GeneCatalog_proteins_20191119.aa.fasta.gz 1 MB; Tue Nov 19 03:32:16 PST 2019”	Reference information from JGI: Proposal Name: Comparative Genomics of Powdery Mildews and Associated Host Plants (Proposal ID: 1657) Proposal PI: Mary Wildermuth Program Year:2015 Release Date: 2015-08-22 Award DOI: 10.46936/10.25585/60001036
12	Erysiphe pulchra TENN-F-071826	Epu TENN-F-071826	Flowering dogwood	Dicot	95.6	6868	194	0.0282469	NCBI GenBank assembly: GCA_002918395.1	Wadl, P. A., Mack, B. M., Beltz, S. B., Moore, G. G., Baird, R. E., Rinehart, T. A., Molnar, T. J., Staton, M. E., Hadziabdic, D., & Trigiano, R. N. (2019). Development of genomic resources for the powdery mildew. Plant Disease. https://doi.org/10.1094/PDIS-05-18-0719-A
13	Erysiphe quercicola HO-73	Eq HO-73	Rubber tree	Dicot	92.1	6377	212	0.0332445	Supplementary Files in Liang et al., 2018	Liang, P., Liu, S., Xu, F., Jiang, S., Yan, J., He, Q., Liu, W., Lin, C., Zheng, F., Wang, X., & Miao, W. (2018). Powdery Mildews Are Characterized by Contracted Carbohydrate Metabolism and Diverse Effectors to Adapt to Obligate Biotrophic Lifestyle. Frontiers in microbiology, 9, 3160. https://doi.org/10.3389/fmicb.2018.03160
14	Golovinomyces cichoracearum UCSC1	Gc UCSC1	Thale cress (Arabidopsis thaliana)	Dicot	98.5	6647	161	0.0242215	NCBI GenBank assembly: GCA_003611215.1	Wu, Y., Ma, X., Pan, Z., Kale, S. D., Song, Y., King, H., Zhang, Q., Presley, C., Deng, X., Wei, C. I., & Xiao, S. (2018). Comparative genome analyses reveal sequence features reflecting distinct modes of host-adaptation between dicot and monocot powdery mildew. BMC Genomics, 19, 705. https://doi.org/10.1186/s12864-018-5069-z
15	Golovinomyces cichoracearum UMSG1	Gc UMSG1	Sow thistle	Dicot	97.1	6532	161	0.0246479	NCBI GenBank assembly: GCA_003611235.1	Wu, Y., Ma, X., Pan, Z., Kale, S. D., Song, Y., King, H., Zhang, Q., Presley, C., Deng, X., Wei, C. I., & Xiao, S. (2018). Comparative genome analyses reveal sequence features reflecting distinct modes of host-adaptation between dicot and monocot powdery mildew. BMC Genomics, 19, 705. https://doi.org/10.1186/s12864-018-5069-z
16	Golovinomyces cichoracearum UMSG3	Gc UMSG3	Tobacco	Dicot	98.2	6761	173	0.0255879	NCBI GenBank assembly: GCA_003611195.1	Wu, Y., Ma, X., Pan, Z., Kale, S. D., Song, Y., King, H., Zhang, Q., Presley, C., Deng, X., Wei, C. I., & Xiao, S. (2018). Comparative genome analyses reveal sequence features reflecting distinct modes of host-adaptation between dicot and monocot powdery mildew. BMC Genomics, 19, 705. https://doi.org/10.1186/s12864-018-5069-z
17	Golovinomyces magnicellulatus FPH2017-1	Gm FPH2017-1	Fall phlox (Phlox paniculata)	Dicot	92.2	8172	191	0.0233725	NCBI GenBank assembly: GCA_006912115.1	Farinas, C., Gluck-Thaler, E., Slot, J. C., & Peduto Hand, F. (2019). Whole-Genome Sequence of the Phlox Powdery Mildew Pathogen Golovinomyces magnicellulatus Strain FPH2017-1. Microbiology resource announcements, 8(36), e00852-19. https://doi.org/10.1128/MRA.00852-19
18	Golovinomyces orontii MGH1	Go MGH1	Thale cress (Arabidopsis thaliana)	Dicot	98	12649	301	0.0237963	https://mycocosm.jgi.doe.gov/Golor4/Golor4.home.html, file name is “Golovinomyces orontii MGH1 v4.0: Project: 1055998, Golor4_GeneCatalog_proteins_20191030.aa.fasta.gz 3 MB; Wed Oct 30 23:11:28 PDT 2019”	Reference information from JGI: Project name: Golovinomyces orontii MGH1 Annotated Standard Draft ( Project ID: 1055998 ) Product: Fungal Annotation Proposal Name: Comparative Genomics of Powdery Mildews and Associated Host Plants (Proposal ID: 1657) Project PI: Mary Wildermuth User Program: CSP Program Year:2015 Scientific Program: Fungal Release Date: 2020-03-27
19	Parauncinula polyspora	Pp	Oak	Dicot	91.6	6046	176	0.0291102	https://github.com/lambros-f/paraun_2018, the path is "paraun_2018/dataset/parauncinula_polyspora.proteins.fa"	Frantzeskakis, L., Németh, M. Z., Barsoum, M., Kusch, S., Kiss, L., Takamatsu, S., & Panstruga, R. (2019). The Parauncinula polyspora Draft Genome Provides Insights into Patterns of Gene Erosion and Genome Expansion in Powdery Mildew Fungi. mBio, 10(5), e01692-19. https://doi.org/10.1128/mBio.01692-19
20	Podosphaera aphanis DRCT72020	Pa DRCT72020	Strawberry	Dicot	98	17329	261	0.0150615	NCBI GenBank assembly: GCA_022627015.2	Heaven, T., Cockerton, H. M., Xu, X., Goddard, M., & Armitage, A. D. (2023). A Genomic Resource for the Strawberry Powdery Mildew Pathogen Podosphaera aphanis. Phytopathology, 113(2), 355–359. https://doi.org/10.1094/PHYTO-03-22-0091-A
21	Podosphaera leucotricha PuE-3	Pl PuE-3	Apple	Dicot	13.9 (Genome complete BUSCOs is 97.2%)	9390	269	0.0286475	https://osf.io/reh8b/files, protein sequences extracted from files “leucotricha_best-assembly_1k.fasta” and “t_5e5c4e0149c71-5e5ee2fd70fb3-evm.gensas.gff3” by TBtools-II v2.363	Gañán, L., White, R. A., 3rd, Friesen, M. L., Peever, T. L., & Amiri, A. (2020). A Genome Resource for the Apple Powdery Mildew Pathogen Podosphaera leucotricha. Phytopathology, 110(11), 1756–1758. https://doi.org/10.1094/PHYTO-05-20-0158-A
22	Podosphaera macularis HPM-609	Pm HPM-609	Hop	Dicot	98.2	6954	245	0.0352315	https://genome.jgi.doe.gov/portal/pages/dynamicOrganismDownload.jsf?organism=PodmacStandDraft_FD, file name is “Podosphaera macularis HPM-609 v1.0: Project: 1288964, Podman1_GeneCatalog_proteins_20230114.aa.fasta.gz 1 MB; Sat Jan 14 02:59:27 PST 2023"	Reference information from JGI: Project name: Podosphaera macularis HPM-609 Annotated Standard Draft ( Project ID: 1288959) Product: Fungal Annotated Standard Draft Proposal Name: Comparative Genomics of Powdery Mildews and Associated Host Plants (Proposal ID: 1657) Project PI: Mary Wildermuth User Program: CSP Program Year: 2015 Scientific Program: Fungal
23	Podosphaera xanthii Race1	Px Race1	Melon	Dicot	98.9	8078	206	0.0255014	https://figshare.com/articles/dataset/Genome_dataset_of_i_Podosphaera_xanthii_i_Race_1_after_contamination_removal_using_ContScout/29614655, file name is “P.xanthii_Race1.protein.fasta"	Kim, K.-T., Sahu, N., Hue, Y., & Park, J.-I. (2025). Genome dataset of Podosphaera xanthii Race 1 after contamination removal using ContScout (Version 1). figshare. https://doi.org/10.6084/m9.figshare.29614655.v1
24	Podosphaera xanthii Wanju2017	Px Wanju2017	Cucumber	Dicot	96.6	12834	316	0.0246221	https://figshare.com/articles/dataset/P_xanthii_genome_project/12292841, file name is “POXAN.complete.protein.fa”	Kim, S., Subramaniyam, S., Jung, M., Oh, E. A., Kim, T. H., & Kim, J. G. (2021). Genome Resource of Podosphaera xanthii, the Host-Specific Fungal Pathogen That Causes Cucurbit Powdery Mildew. Molecular plant-microbe interactions : MPMI, 34(4), 457–459. https://doi.org/10.1094/MPMI-11-20-0307-A
25	Podosphaera xanthii YZU573	Px YZU573	Cucumber	Dicot	97.2	6491	186	0.0286551	https://figshare.com/articles/dataset/A_Genome_Resource_for_Podosphaera_xanthii_race_2_F_the_Causal_Agent_of_Cucumber_powdery_mildew/21746645/2, file name is “YZU573.pep”	Wang, Z., Du, Y., Li, S., Xu, X., & Chen, X. (2023). A Complete Genome Sequence of Podosphaera xanthii Isolate YZU573, the Causal Agent of Powdery Mildew Isolated from Cucumber in China. Pathogens (Basel, Switzerland), 12(4), 561. https://doi.org/10.3390/pathogens12040561
26	Podosphaera xanthii 2086	Px 2086	Zucchini	Dicot	96.4	15293	222	0.0145164	Personal communication from Dr. Alejandro Jiménez-Sánchez, Pérez-García Lab, University of Malaga, Spain	Polonio, Á., Díaz-Martínez, L., Fernández-Ortuño, D., de Vicente, A., Romero, D., López-Ruiz, F. J., & Pérez-García, A. (2021). A Hybrid Genome Assembly Resource for Podosphaera xanthii, the Main Causal Agent of Powdery Mildew Disease in Cucurbits. Molecular plant-microbe interactions : MPMI, 34(3), 319–324. https://doi.org/10.1094/MPMI-08-20-0237-A

## Sheet: TabS2 PM eff.
Supplementary Table S2. Summary of 75 identified powdery mildew effectors and analysis of their homologs in this study.
Species	Effector name or ID	Full length protein sequence	Sequence length	Protein sequence without signal peptide	Sequence length without signal peptide	Citations	References	Seq. input for Blastp	Sequence homologous hits of secretome candidates in this study (E-value < 1e-5 & Query coverage >= 50% & Percent identity >= 30%)	Number of sequence homologous hits
Blumeria hordei	AVRA1(CSEP0008)	MKFYHSSFVSNLTILSLFLNINGAFSRTWQCPSGDILYEEDVYSHTNMNSFEHFPFKTIEDEVYENTSLSRGVVYKVLDVHPSSSSATTFAVFTSNKRVAVVYQQGYRNNRKFIEECT	118	RTWQCPSGDILYEEDVYSHTNMNSFEHFPFKTIEDEVYENTSLSRGVVYKVLDVHPSSSSATTFAVFTSNKRVAVVYQQGYRNNRKFIEECT	92	Bindschedler et al., 2009; Lu et al., 2016; Saur et al., 2019; Li et al., 2024	Bindschedler, L. V., Burgis, T. A., Mills, D. J., Ho, J. T., Cramer, R., & Spanu, P. D. (2009). In planta proteomics and proteogenomics of the biotrophic barley fungal pathogen Blumeria graminis f. sp. hordei. Molecular & cellular proteomics : MCP, 8(10), 2368–2381. https://doi.org/10.1074/mcp.M900188-MCP200; Lu, X., Kracher, B., Saur, I. M., Bauer, S., Ellwood, S. R., Wise, R., Yaeno, T., Maekaw…	RTWQCPSGDILYEEDVYSHTNMNSFEHFPFKTIEDEVYENTSLSRGVVYKVLDVHPSSSSATTFAVFTSNKRVAVVYQQGYRNNRKFIEECT	BGHR1_11142|BgISR7-09749|CAD6506344.1|CCU81904.1|CHVD042201-09569	5
Blumeria hordei	AVRA6	MKFISNATTAALAGILLLAPVAYGNLYYKCDVGDSVNLEEVLNMDCDAALTENRDEHPRIPTGESHKSYFFTKRACRDRLGLACYLLQVYGYPKKYQFSQYSNMEWKVCSLQDIR	115	NLYYKCDVGDSVNLEEVLNMDCDAALTENRDEHPRIPTGESHKSYFFTKRACRDRLGLACYLLQVYGYPKKYQFSQYSNMEWKVCSLQDIR	91	Bauer et al., 2021; Cao et al., 2023	Bauer, S., Yu, D., Lawson, A. W., Saur, I. M. L., Frantzeskakis, L., Kracher, B., Logemann, E., Chai, J., Maekawa, T., & Schulze-Lefert, P. (2021). The leucine-rich repeats in allelic barley MLA immune receptors define specificity towards sequence-unrelated powdery mildew avirulence effectors with a predicted common RNase-like fold. PLoS pathogens, 17(2), e1009223. https://doi.org/10.1371/journal…	NLYYKCDVGDSVNLEEVLNMDCDAALTENRDEHPRIPTGESHKSYFFTKRACRDRLGLACYLLQVYGYPKKYQFSQYSNMEWKVCSLQDIR	BGHR1_14177|BgISR7-00491|BgISR7-00532|BgISR7-00536|BgISR7-00541|BgISR7-00543|CAD6499042.1|CAD6499052.1|CAD6499055.1|CAD6499059.1|CAD6499061.1|CCU74334.1|CCU74340.1|CCU75836.1|CCU75837.1|CCU75838.1|CHVD042201-00508|CHVD042201-00520|CHVD042201-00523|CHVD042201-00529|CHVD042201-00531|EPQ67343.1	22
Blumeria hordei	AVRA7	MKFLSAASMATLSGLLLSATAHAADPYFECSMNTAVSFSGIIFYEQSHEYLDAEPGDPEGPNGEIYPARRFTRVRRDGSDVLILIQSLDEYPLRRAYEKTEQGWRLCPFHKP	112	ADPYFECSMNTAVSFSGIIFYEQSHEYLDAEPGDPEGPNGEIYPARRFTRVRRDGSDVLILIQSLDEYPLRRAYEKTEQGWRLCPFHKP	89	Saur et al., 2019; Cao et al., 2023	Saur, I. M., Bauer, S., Kracher, B., Lu, X., Franzeskakis, L., Müller, M. C., Sabelleck, B., Kümmel, F., Panstruga, R., Maekawa, T., & Schulze-Lefert, P. (2019). Multiple pairs of allelic MLA immune receptor-powdery mildew AVRA effectors argue for a direct recognition mechanism. eLife, 8, e44471. https://doi.org/10.7554/eLife.44471; Cao, Y., Kümmel, F., Logemann, E., Gebauer, J. M., Lawson, A. W.…	ADPYFECSMNTAVSFSGIIFYEQSHEYLDAEPGDPEGPNGEIYPARRFTRVRRDGSDVLILIQSLDEYPLRRAYEKTEQGWRLCPFHKP	BGHR1_11385|BGHR1_11389|BGHR1_13608|BGHR1_16533|BGHR1_17217|BGHR1_17218|BGHR1_17237|BgISR7-00303|BgISR7-00309|BgISR7-09918|BgISR7-10041|BgISR7-10069|BgISR7-10072|BgISR7-10073|BgISR7-10076|BgISR7-10082|BgISR7-10085|BgISR7-10089|BgISR7-10092|BgISR7-10112|BgISR7-10113|BgISR7-10114|CAD6498885.1|CAD6498886.1|CAD6504487.1|CAD6506460.1|CAD6506461.1|CAD6506557.1|CAD6506573.1|CAD6506576.1|CAD6506577.1|CAD…	62
Blumeria hordei	AVRA9(CSEP0174)	MKITPASITLLSFLVPALGLTGYDCQGHFISVNVINHAINSDISSKSGRHSYQENAGLHPENRSARISYNVDGDPYWGAWVEYGQNKEILEVYSSSGKCGPC	102	LTGYDCQGHFISVNVINHAINSDISSKSGRHSYQENAGLHPENRSARISYNVDGDPYWGAWVEYGQNKEILEVYSSSGKCGPC	83	Saur et al., 2019	Saur, I. M., Bauer, S., Kracher, B., Lu, X., Franzeskakis, L., Müller, M. C., Sabelleck, B., Kümmel, F., Panstruga, R., Maekawa, T., & Schulze-Lefert, P. (2019). Multiple pairs of allelic MLA immune receptor-powdery mildew AVRA effectors argue for a direct recognition mechanism. eLife, 8, e44471. https://doi.org/10.7554/eLife.44471	LTGYDCQGHFISVNVINHAINSDISSKSGRHSYQENAGLHPENRSARISYNVDGDPYWGAWVEYGQNKEILEVYSSSGKCGPC	BGHR1_10042|BgISR7-07630|BgISR7-07631|BgISR7-07633|CAD6504538.1|CAD6504540.1|CCU74508.1|CHVD042201-07438|CHVD042201-07440	9
Blumeria hordei	AVRA10	MKTFIPKLAIVLFSLVVPALADGWTCAGSDFDGDQVRGQARHWVDQQKTKFSDFQTHDGVQLCHFELGEGNQLTQSFTGFRAYCDEPGDVYNVRYWDVSSRTWVLCTHYDIDFESDYR	118	DGWTCAGSDFDGDQVRGQARHWVDQQKTKFSDFQTHDGVQLCHFELGEGNQLTQSFTGFRAYCDEPGDVYNVRYWDVSSRTWVLCTHYDIDFESDYR	97	Ridout et al., 2006; Nowara et al., 2010; Amselem et al., 2015; Saur et al., 2019; Cao et al., 2023	Ridout, C. J., Skamnioti, P., Porritt, O., Sacristan, S., Jones, J. D., & Brown, J. K. (2006). Multiple avirulence paralogues in cereal powdery mildew fungi may contribute to parasite fitness and defeat of plant resistance. The Plant cell, 18(9), 2402–2414. https://doi.org/10.1105/tpc.106.043307; Nowara, D., Gay, A., Lacomme, C., Shaw, J., Ridout, C., Douchkov, D., Hensel, G., Kumlehn, J., & Schw…	DGWTCAGSDFDGDQVRGQARHWVDQQKTKFSDFQTHDGVQLCHFELGEGNQLTQSFTGFRAYCDEPGDVYNVRYWDVSSRTWVLCTHYDIDFESDYR	BGHR1_10013|BGHR1_10014|BgISR7-07593|BgISR7-07597|CAD6504506.1|CAD6504507.1|CCU74487.1|CCU74488.1|CHVD042201-07404|CHVD042201-07407|EPQ64158.1|EPQ64159.1	12
Blumeria hordei	AVRA13(CSEP0372)	MKTFQFASIVAGLSFLKTTIAAGDGYITLGMGSIHKNDIYRVAEHMWTIDAYSVPSNNHGSYPIFGEEINGSVTRIFPIVYNGDDWRSGDFYYSVESTEDLSYIKLRYNGARYETCMVSSPE	122	AGDGYITLGMGSIHKNDIYRVAEHMWTIDAYSVPSNNHGSYPIFGEEINGSVTRIFPIVYNGDDWRSGDFYYSVESTEDLSYIKLRYNGARYETCMVSSPE	101	Lu et al., 2016; Crean et al., 2023; Lawson et al., 2025	Lu, X., Kracher, B., Saur, I. M., Bauer, S., Ellwood, S. R., Wise, R., Yaeno, T., Maekawa, T., & Schulze-Lefert, P. (2016). Allelic barley MLA immune receptors recognize sequence-unrelated avirulence effectors of the powdery mildew pathogen. Proceedings of the National Academy of Sciences of the United States of America, 113(42), E6486–E6495. https://doi.org/10.1073/pnas.1612947113; Crean, E. E.,…	AGDGYITLGMGSIHKNDIYRVAEHMWTIDAYSVPSNNHGSYPIFGEEINGSVTRIFPIVYNGDDWRSGDFYYSVESTEDLSYIKLRYNGARYETCMVSSPE	BGHR1_12447|BGHR1_12457|BGHR1_12483|BGHR1_12484|BGHR1_12485|BgISR7-03977|BgISR7-03980|BgISR7-03982|CAD6501707.1|CAD6501710.1|CAD6501711.1|CCU76656.1|CCU76657.1|CEA17192.1|CHVD042201-03860|CHVD042201-03863|CHVD042201-03865	17
Blumeria hordei	AVRA22	MKTFIPKLAIALLSLVVPALADGWTCAGSDFDGDQVRGQARHWVGQQKTKFSEFHTHNDVPLCYFELGEGNQLTQSYTGFRAYCDEPGDVYNLRYLDVSSRTWVLCTHYDNDFESDYR	118	DGWTCAGSDFDGDQVRGQARHWVGQQKTKFSEFHTHNDVPLCYFELGEGNQLTQSYTGFRAYCDEPGDVYNLRYLDVSSRTWVLCTHYDNDFESDYR	97	Saur et al., 2019; Cao et al., 2023	Saur, I. M., Bauer, S., Kracher, B., Lu, X., Franzeskakis, L., Müller, M. C., Sabelleck, B., Kümmel, F., Panstruga, R., Maekawa, T., & Schulze-Lefert, P. (2019). Multiple pairs of allelic MLA immune receptor-powdery mildew AVRA effectors argue for a direct recognition mechanism. eLife, 8, e44471. https://doi.org/10.7554/eLife.44471; Cao, Y., Kümmel, F., Logemann, E., Gebauer, J. M., Lawson, A. W.…	DGWTCAGSDFDGDQVRGQARHWVGQQKTKFSEFHTHNDVPLCYFELGEGNQLTQSYTGFRAYCDEPGDVYNLRYLDVSSRTWVLCTHYDNDFESDYR	BGHR1_10013|BGHR1_10014|BgISR7-07593|BgISR7-07597|CAD6504506.1|CAD6504507.1|CCU74487.1|CCU74488.1|CHVD042201-07404|CHVD042201-07407|EPQ64158.1|EPQ64159.1	12
Blumeria hordei	BEC1(CSEP0052)	MQILSFPLLLIGLLSVGFVSTAPAVKLPWSLKLRDDGGGYYEQPDTPSPTGGYGYPSDGYPSPTGGYGSPEGGYPSPTGGYGSPDDGYPAPTGGYGSPDDGYPAPTGGYGSPDYPSPTGGYGSPSYPAPTSPGEYPSPTGGYMYGASANKRSLRI	155	APAVKLPWSLKLRDDGGGYYEQPDTPSPTGGYGYPSDGYPSPTGGYGSPEGGYPSPTGGYGSPDDGYPAPTGGYGSPDDGYPAPTGGYGSPDYPSPTGGYGSPSYPAPTSPGEYPSPTGGYMYGASANKRSLRI	134	Schmidt et al., 2014	Schmidt, S. M., Kuhn, H., Micali, C., Liller, C., Kwaaitaal, M., & Panstruga, R. (2014). Interaction of a Blumeria graminis f. sp. hordei effector candidate with a barley ARF-GAP suggests that host vesicle trafficking is a fungal pathogenicity target. Molecular plant pathology, 15(6), 535–549. https://doi.org/10.1111/mpp.12110	APAVKLPWSLKLRDDGGGYYEQPDTPSPTGGYGYPSDGYPSPTGGYGSPEGGYPSPTGGYGSPDDGYPAPTGGYGSPDDGYPAPTGGYGSPDYPSPTGGYGSPSYPAPTSPGEYPSPTGGYMYGASANKRSLRI	BF002120.1|BGHR1_10192|BgISR7-07797|CAD6504686.1|CCU74656.1|CE75279|CHVD042201-07604|EPQ66269.1|g1814.t1|KAI0999925.1|KAI6247464.1|KHJ33997.1|P.xanthii.00g135570|PN2183892|POS84309.1|RKF57354.1	16
Blumeria hordei	BEC2(CSEP0214)	MQLIRLLVLAFAAFVAASPYSTLSHTEGGKGGKGGKGDDDGDDDGPQTCNDALQTLPKCALQCVVQPPIDAGCKSAADFACTCEHDTNKAITKQETPCVLDHCSLQDSIGALKAGRLICDLCNVPANDTDSYN	133	HTEGGKGGKGGKGDDDGDDDGPQTCNDALQTLPKCALQCVVQPPIDAGCKSAADFACTCEHDTNKAITKQETPCVLDHCSLQDSIGALKAGRLICDLCNVPANDTDSYN	109	Schmidt et al., 2014; Sabelleck et al., 2025	Schmidt, S. M., Kuhn, H., Micali, C., Liller, C., Kwaaitaal, M., & Panstruga, R. (2014). Interaction of a Blumeria graminis f. sp. hordei effector candidate with a barley ARF-GAP suggests that host vesicle trafficking is a fungal pathogenicity target. Molecular plant pathology, 15(6), 535–549. https://doi.org/10.1111/mpp.12110; Sabelleck, B., Deb, S., Levecque, S. C. J., Freh, M., Reinstädler, A.…	HTEGGKGGKGGKGDDDGDDDGPQTCNDALQTLPKCALQCVVQPPIDAGCKSAADFACTCEHDTNKAITKQETPCVLDHCSLQDSIGALKAGRLICDLCNVPANDTDSYN	BF005341.1|BGHR1_12720|BgISR7-03677|CAD6501452.1|CCU81481.1|CE108286|CHVD042201-03556|EPQ64358.1|ERP2549560|g1989.t1|Go5421510|KAI1004866.1|KAI6251210.1|KHJ33901.1|OH_00493|P.xanthii.00g147480|PN2022291|POS82275.1|POXAN00143CG0090|RKF60824.1|RKF62797.1|RKF72013.1|RKF77749.1	23
Blumeria hordei	BEC3	MQFNFFAIIAFLATAALATETVTVTVCSTTSAYPSTGYSMPTSPASPSSGYGSNPAYGSNPGSGSGSGSGSTGTGAYSYPEPSNPPMPYTGSAAANGVSGMAAIAVIGGMALLI	114	TETVTVTVCSTTSAYPSTGYSMPTSPASPSSGYGSNPAYGSNPGSGSGSGSGSTGTGAYSYPEPSNPPMPYTGSAAANGVSGMAAIAVIGGMALLI	96	Schmidt et al., 2014	Schmidt, S. M., Kuhn, H., Micali, C., Liller, C., Kwaaitaal, M., & Panstruga, R. (2014). Interaction of a Blumeria graminis f. sp. hordei effector candidate with a barley ARF-GAP suggests that host vesicle trafficking is a fungal pathogenicity target. Molecular plant pathology, 15(6), 535–549. https://doi.org/10.1111/mpp.12110	TETVTVTVCSTTSAYPSTGYSMPTSPASPSSGYGSNPAYGSNPGSGSGSGSGSTGTGAYSYPEPSNPPMPYTGSAAANGVSGMAAIAVIGGMALLI	RKF82315.1	1
Blumeria hordei	BEC4	MKTMQTAVWGALAALVVAVTAQTGDNLPECGKRCIDNMHKKATELGCADGDAVCLCKNANFAYGIRDCSTDVCGAEAAVPVIAYAVTYCNSAGAGGSGSGSPSGSGSNSMPGMSHTGSSDSIPATASATMSLGTGLPSAVTTSAIVTTITSGSEVITSTIGSTTVYHSSHATSMSSLVSSLSSAIESSMSMSSMTGTASHTSSSTTPSSTSSDNAARQTTYAGLAAAAGLAALFL	235	QTGDNLPECGKRCIDNMHKKATELGCADGDAVCLCKNANFAYGIRDCSTDVCGAEAAVPVIAYAVTYCNSAGAGGSGSGSPSGSGSNSMPGMSHTGSSDSIPATASATMSLGTGLPSAVTTSAIVTTITSGSEVITSTIGSTTVYHSSHATSMSSLVSSLSSAIESSMSMSSMTGTASHTSSSTTPSSTSSDNAARQTTYAGLAAAAGLAALFL	214	Schmidt et al., 2014	Schmidt, S. M., Kuhn, H., Micali, C., Liller, C., Kwaaitaal, M., & Panstruga, R. (2014). Interaction of a Blumeria graminis f. sp. hordei effector candidate with a barley ARF-GAP suggests that host vesicle trafficking is a fungal pathogenicity target. Molecular plant pathology, 15(6), 535–549. https://doi.org/10.1111/mpp.12110	QTGDNLPECGKRCIDNMHKKATELGCADGDAVCLCKNANFAYGIRDCSTDVCGAEAAVPVIAYAVTYCNSAGAGGSGSGSPSGSGSNSMPGMSHTGSSDSIPATASATMSLGTGLPSAVTTSAIVTTITSGSEVITSTIGSTTVYHSSHATSMSSLVSSLSSAIESSMSMSSMTGTASHTSSSTTPSSTSSDNAARQTTYAGLAAAAGLAALFL	NA	0
Blumeria hordei	BEC5(CSEP0004)	MRSAKSLLLLACILAGVNAQVRTYQAQQGADCDGSVYTVGMINEVIDSYCVDLVNQKALGNVDHLYRYNMAVNSAISHYYLPLPYVDIYGRVLEDATPLHFAAVQGDCQFQHVAKFKFGPPQDLVVTLANREVCDPYYR	139	QVRTYQAQQGADCDGSVYTVGMINEVIDSYCVDLVNQKALGNVDHLYRYNMAVNSAISHYYLPLPYVDIYGRVLEDATPLHFAAVQGDCQFQHVAKFKFGPPQDLVVTLANREVCDPYYR	120	Bindschedler et al., 2009; Schmidt et al., 2014	Bindschedler, L. V., Burgis, T. A., Mills, D. J., Ho, J. T., Cramer, R., & Spanu, P. D. (2009). In planta proteomics and proteogenomics of the biotrophic barley fungal pathogen Blumeria graminis f. sp. hordei. Molecular & cellular proteomics : MCP, 8(10), 2368–2381. https://doi.org/10.1074/mcp.M900188-MCP200; Schmidt, S. M., Kuhn, H., Micali, C., Liller, C., Kwaaitaal, M., & Panstruga, R. (2014).…	QVRTYQAQQGADCDGSVYTVGMINEVIDSYCVDLVNQKALGNVDHLYRYNMAVNSAISHYYLPLPYVDIYGRVLEDATPLHFAAVQGDCQFQHVAKFKFGPPQDLVVTLANREVCDPYYR	BGHR1_15000|BGHR1_15559|BgISR7-04468|BgISR7-06219|BgISR7-06222|BgISR7-06225|CAD6503486.1|CAD6503488.1|CAD6503489.1|CCU75381.1|CCU77424.1|CHVD042201-04341|CHVD042201-06067|CHVD042201-06069|CHVD042201-06072|EPQ67082.1	16
Blumeria hordei	BEC1005	MHLSTYVGIAISVGLANALSQGFNAQVRNTDGSCKTQADWEEDFNKIRSLPGNFNSLRLFSLLECDAISIIAPAAIATGGKVLAGVTVQYPESFAAEKQQLLAAVKNHGSKWLAAVSVGYDDLSRNELMSHALAEKINEVRGMLSTVVKGRTNVLVGHIDSWTAWIDKKNSAVIKACDFIGTKLNLSLQNNDKISIKYSVKNYFDSLDQVREAVAATGSNPSIWITEGGWPSISHPVYEVVPTIEIAQAIWKNIACPLFTINNVFWRSLQHQQESPAFGVLDAKGKPLYDLTCNSFEPL	299	LSQGFNAQVRNTDGSCKTQADWEEDFNKIRSLPGNFNSLRLFSLLECDAISIIAPAAIATGGKVLAGVTVQYPESFAAEKQQLLAAVKNHGSKWLAAVSVGYDDLSRNELMSHALAEKINEVRGMLSTVVKGRTNVLVGHIDSWTAWIDKKNSAVIKACDFIGTKLNLSLQNNDKISIKYSVKNYFDSLDQVREAVAATGSNPSIWITEGGWPSISHPVYEVVPTIEIAQAIWKNIACPLFTINNVFWRSLQHQQESPAFGVLDAKGKPLYDLTCNSFEPL	281	Bindschedler et al., 2009; Pliego et al., 2013	Bindschedler, L. V., Burgis, T. A., Mills, D. J., Ho, J. T., Cramer, R., & Spanu, P. D. (2009). In planta proteomics and proteogenomics of the biotrophic barley fungal pathogen Blumeria graminis f. sp. hordei. Molecular & cellular proteomics : MCP, 8(10), 2368–2381. https://doi.org/10.1074/mcp.M900188-MCP200; Pliego, C., Nowara, D., Bonciani, G., Gheorghe, D. M., Xu, R., Surana, P., Whigham, E., …	LSQGFNAQVRNTDGSCKTQADWEEDFNKIRSLPGNFNSLRLFSLLECDAISIIAPAAIATGGKVLAGVTVQYPESFAAEKQQLLAAVKNHGSKWLAAVSVGYDDLSRNELMSHALAEKINEVRGMLSTVVKGRTNVLVGHIDSWTAWIDKKNSAVIKACDFIGTKLNLSLQNNDKISIKYSVKNYFDSLDQVREAVAATGSNPSIWITEGGWPSISHPVYEVVPTIEIAQAIWKNIACPLFTINNVFWRSLQHQQESPAFGVLDAKGKPLYDLTCNSFEPL	BGHR1_10759|BGHR1_11036|BGHR1_11045|BGHR1_16540|BgISR7-05435|BgISR7-05856|BgISR7-06539|BgISR7-09838|BgISR7-09849|BgISR7-09891|CAD6502854.1|CAD6503706.1|CAD6506405.1|CAD6506412.1|CAD6506442.1|CCU75234.1|CCU82693.1|CCU82697.1|CCU82979.1|CE217794|CHVD042201-05308|CHVD042201-05709|CHVD042201-06365|CHVD042201-09653|CHVD042201-09663|CHVD042201-09698|EPQ61551.1|EPQ61772.1|EPQ62623.1|EPQ66521.1|EPQ66529.…	35
Blumeria hordei	BEC1011(CSEP0264)	MRPFQLLPAITIFISLEILGVAGYWDCDDYRVPDKNVRDAAVFAFSKEKGSFHGYPITVHGASALSRLGSIRKFPVDCSEENWQGEHVNFYVLTNRDRKFIQVVYTFGDGGNCAHVQD	118	YWDCDDYRVPDKNVRDAAVFAFSKEKGSFHGYPITVHGASALSRLGSIRKFPVDCSEENWQGEHVNFYVLTNRDRKFIQVVYTFGDGGNCAHVQD	95	Bindschedler et al., 2011; Pliego et al., 2013	Bindschedler, L. V., McGuffin, L. J., Burgis, T. A., Spanu, P. D., & Cramer, R. (2011). Proteogenomics and in silico structural and functional annotation of the barley powdery mildew Blumeria graminis f. sp. hordei. Methods (San Diego, Calif.), 54(4), 432–441. https://doi.org/10.1016/j.ymeth.2011.03.006; Pliego, C., Nowara, D., Bonciani, G., Gheorghe, D. M., Xu, R., Surana, P., Whigham, E., Nettl…	YWDCDDYRVPDKNVRDAAVFAFSKEKGSFHGYPITVHGASALSRLGSIRKFPVDCSEENWQGEHVNFYVLTNRDRKFIQVVYTFGDGGNCAHVQD	BGHR1_14431|BgISR7-05524|BgISR7-05526|BgISR7-05529|BgISR7-05532|CAD6502918.1|CAD6502920.1|CAD6502922.1|CCU82938.1|CCU83233.1|CHVD042201-05379|CHVD042201-05381|CHVD042201-05385|EPQ62969.1|EPQ62970.1|EPQ62971.1|EPQ67500.1	17
Blumeria hordei	BEC1016(CSEP0491)	MKFFSSASTAALTCLLSLVPVAHGEPYFKCTQNTIFTMAELQRDKVYFLETNAKHGDPLGPNGEAYPTHRYSMIPIRGYTTTYLFQLVDEAPTFRVFEKQSGEFYPCNLIEN	112	EPYFKCTQNTIFTMAELQRDKVYFLETNAKHGDPLGPNGEAYPTHRYSMIPIRGYTTTYLFQLVDEAPTFRVFEKQSGEFYPCNLIEN	88	Bindschedler et al., 2011; Li et al., 2024	Bindschedler, L. V., McGuffin, L. J., Burgis, T. A., Spanu, P. D., & Cramer, R. (2011). Proteogenomics and in silico structural and functional annotation of the barley powdery mildew Blumeria graminis f. sp. hordei. Methods (San Diego, Calif.), 54(4), 432–441. https://doi.org/10.1016/j.ymeth.2011.03.006; Li, Z., Velásquez-Zapata, V., Elmore, J. M., Li, X., Xie, W., Deb, S., Tian, X., Banerjee, S.…	EPYFKCTQNTIFTMAELQRDKVYFLETNAKHGDPLGPNGEAYPTHRYSMIPIRGYTTTYLFQLVDEAPTFRVFEKQSGEFYPCNLIEN	BGHR1_11376|BGHR1_11385|BGHR1_11387|BGHR1_11389|BGHR1_16533|BGHR1_17217|BGHR1_17218|BGHR1_17237|BgISR7-09191|BgISR7-10069|BgISR7-10072|BgISR7-10073|BgISR7-10076|BgISR7-10082|BgISR7-10085|BgISR7-10089|BgISR7-10091|BgISR7-10092|BgISR7-10094|BgISR7-10113|BgISR7-10114|CAD6504487.1|CAD6505871.1|CAD6506460.1|CAD6506461.1|CAD6506573.1|CAD6506576.1|CAD6506577.1|CAD6506580.1|CAD6506585.1|CAD6506588.1|CAD6…	57
Blumeria hordei	BEC1018(CSEP0135)	MKLIHIISSVVIFSLSVLATNDWDCRGNTIYAYTIDREMYWCFHKYSLTNPSDYIDIPEHHIFKTEFKVPGSNPSGARFEFRFNKDYVISYFVYKYNGQIFDCNRLTTSTMASD	114	TNDWDCRGNTIYAYTIDREMYWCFHKYSLTNPSDYIDIPEHHIFKTEFKVPGSNPSGARFEFRFNKDYVISYFVYKYNGQIFDCNRLTTSTMASD	95	Bindschedler et al., 2011; Pliego et al., 2013	Bindschedler, L. V., McGuffin, L. J., Burgis, T. A., Spanu, P. D., & Cramer, R. (2011). Proteogenomics and in silico structural and functional annotation of the barley powdery mildew Blumeria graminis f. sp. hordei. Methods (San Diego, Calif.), 54(4), 432–441. https://doi.org/10.1016/j.ymeth.2011.03.006; Pliego, C., Nowara, D., Bonciani, G., Gheorghe, D. M., Xu, R., Surana, P., Whigham, E., Nettl…	TNDWDCRGNTIYAYTIDREMYWCFHKYSLTNPSDYIDIPEHHIFKTEFKVPGSNPSGARFEFRFNKDYVISYFVYKYNGQIFDCNRLTTSTMASD	BGHR1_11631|BGHR1_11632|BgISR7-06595|BgISR7-06603|CAD6503731.1|CAD6503737.1|CCU76930.1|CCU82095.1|CCU83261.1|CHVD042201-06417|CHVD042201-06425|EPQ67492.1	12
Blumeria hordei	BEC1019	MQSVLLLTVLTQSFIATASPLVERSTPLSFAEKRPQKVSYDWTTPYVKDFTIHGSCNATQTNVLRRGLEDAVTLAQHAKEHILVHGKESPIYQKYYGALPTGAVIGWFDTIATANRAGVTFRCDDPDKKCATENRWAGHWRGKDAPSETVICDVSFFERLPLEDLCSRGYKIATGKVYSYWGADLIHRMFHVDIVGQNAITHASHGYQDALNLAAGQNYTQTATNTDSLIYFAVEAYAFDISVPGEGCAGQASSIPDTKVTPTDPNALPDSIVIPSPKEPEKKDEPEKKAEPEKKAEPEALGKNCHTHDDGEVHCV	316	SPLVERSTPLSFAEKRPQKVSYDWTTPYVKDFTIHGSCNATQTNVLRRGLEDAVTLAQHAKEHILVHGKESPIYQKYYGALPTGAVIGWFDTIATANRAGVTFRCDDPDKKCATENRWAGHWRGKDAPSETVICDVSFFERLPLEDLCSRGYKIATGKVYSYWGADLIHRMFHVDIVGQNAITHASHGYQDALNLAAGQNYTQTATNTDSLIYFAVEAYAFDISVPGEGCAGQASSIPDTKVTPTDPNALPDSIVIPSPKEPEKKDEPEKKAEPEKKAEPEALGKNCHTHDDGEVHCV	298	Bindschedler et al., 2011; Pliego et al., 2013; Whigham et al., 2015; Zhang et al., 2019	Bindschedler, L. V., McGuffin, L. J., Burgis, T. A., Spanu, P. D., & Cramer, R. (2011). Proteogenomics and in silico structural and functional annotation of the barley powdery mildew Blumeria graminis f. sp. hordei. Methods (San Diego, Calif.), 54(4), 432–441. https://doi.org/10.1016/j.ymeth.2011.03.006; Pliego, C., Nowara, D., Bonciani, G., Gheorghe, D. M., Xu, R., Surana, P., Whigham, E., Nettl…	SPLVERSTPLSFAEKRPQKVSYDWTTPYVKDFTIHGSCNATQTNVLRRGLEDAVTLAQHAKEHILVHGKESPIYQKYYGALPTGAVIGWFDTIATANRAGVTFRCDDPDKKCATENRWAGHWRGKDAPSETVICDVSFFERLPLEDLCSRGYKIATGKVYSYWGADLIHRMFHVDIVGQNAITHASHGYQDALNLAAGQNYTQTATNTDSLIYFAVEAYAFDISVPGEGCAGQASSIPDTKVTPTDPNALPDSIVIPSPKEPEKKDEPEKKAEPEKKAEPEALGKNCHTHDDGEVHCV	BGHR1_10171|BgISR7-07777|CAD6504668.1|CCU74634.1|CE578515|CHVD042201-07582|EPQ66538.1|Go2905630|Go5320479|KAI0999661.1|KAI6247554.1|KHJ34787.1|OH_00382|PN2236360|PN2236361|POS83782.1|POXAN00046CG0800|RKF59099.1|RKF66734.1|RKF79965.1|RKF82000.1|TQS34967.1	22
Blumeria hordei	BEC1038(CSEP0191)	MRITKTLVFLQSASFFVATISGYRVTHIAEESKAFSCSQKRIDEASIHKERMEAIDLLKHGRLTVILPKTLKSYFEANMETQPLMFDDDRQHHFYIYDIKSLWSHYRAEEYNYLLMTSLLFDDNYRLCAILTDESWNNHHDQGPVMWDGKKSIKSSCIIVA	161	YRVTHIAEESKAFSCSQKRIDEASIHKERMEAIDLLKHGRLTVILPKTLKSYFEANMETQPLMFDDDRQHHFYIYDIKSLWSHYRAEEYNYLLMTSLLFDDNYRLCAILTDESWNNHHDQGPVMWDGKKSIKSSCIIVA	139	Spanu et al., 2010; Pliego et al., 2013	Spanu, P. D., Abbott, J. C., Amselem, J., Burgis, T. A., Soanes, D. M., Stuber,K., van Themaat, E. V. L., Brown, J. K. M., Butcher, S. A., Gurr, S. J.,Lebrun, M. H., Ridout, C. J., Schulze-Lefert, P., Talbot, N. J.,Ahmadinejad, N., Ametz, C., Barton, G. R., Benjdia, M., Bidzinski, P.,Bindschedler, L. V., Both, M., Brewer, M. T., Cadle-Davidson, L., Cadle-Davidson, M. M., Collemare, J., Cramer, R.…	YRVTHIAEESKAFSCSQKRIDEASIHKERMEAIDLLKHGRLTVILPKTLKSYFEANMETQPLMFDDDRQHHFYIYDIKSLWSHYRAEEYNYLLMTSLLFDDNYRLCAILTDESWNNHHDQGPVMWDGKKSIKSSCIIVA	BGHR1_12552|CCU76409.1	2
Blumeria hordei	BEC1040(CSEP0196)	MKMIFILFSSILALAAANSTPDSDQVPAEFGEYGNYGQYGSYDKYPEVSLPSTATPPTPSAFPNTFVAVTTRSGNTKLHLRPVSASNLNFYIGKETSTYCPLSDCTGFVKFTVFDAQPNNSTSGLSLFTTVPGGQLIYVTKDGQLGYTQAHSAFIPADAKTVPFLYAPNAEPGSVGTLTFNGGGWMACPVEKPDDVFQIYSQNTPGFIRKDCTSVNIVTAVYNGNSAWQYV	231	NSTPDSDQVPAEFGEYGNYGQYGSYDKYPEVSLPSTATPPTPSAFPNTFVAVTTRSGNTKLHLRPVSASNLNFYIGKETSTYCPLSDCTGFVKFTVFDAQPNNSTSGLSLFTTVPGGQLIYVTKDGQLGYTQAHSAFIPADAKTVPFLYAPNAEPGSVGTLTFNGGGWMACPVEKPDDVFQIYSQNTPGFIRKDCTSVNIVTAVYNGNSAWQYV	214	Pliego et al., 2013	Pliego, C., Nowara, D., Bonciani, G., Gheorghe, D. M., Xu, R., Surana, P., Whigham, E., Nettleton, D., Bogdanove, A. J., Wise, R. P., Schweizer, P., Bindschedler, L. V., & Spanu, P. D. (2013). Host-induced gene silencing in barley powdery mildew reveals a class of ribonuclease-like effectors. Molecular plant-microbe interactions : MPMI, 26(6), 633–642. https://doi.org/10.1094/MPMI-01-13-0005-R	NSTPDSDQVPAEFGEYGNYGQYGSYDKYPEVSLPSTATPPTPSAFPNTFVAVTTRSGNTKLHLRPVSASNLNFYIGKETSTYCPLSDCTGFVKFTVFDAQPNNSTSGLSLFTTVPGGQLIYVTKDGQLGYTQAHSAFIPADAKTVPFLYAPNAEPGSVGTLTFNGGGWMACPVEKPDDVFQIYSQNTPGFIRKDCTSVNIVTAVYNGNSAWQYV	BF004838.1|BGHR1_11536|BGHR1_15452|BgISR7-09882|CAD6506435.1|CCU75477.1|CCU82707.1|CE971947|CHVD042201-09691|EPQ62602.1|EPQ63597.1|ERP2361278|g4089.t1|KAI6244700.1|KHJ33546.1|P.xanthii.00g128640|PARAU_09324|PARAU_09576|PARAU_11216|POS83727.1|RKF77411.1|RKF78490.1|TQS35089.1	23
Blumeria hordei	BEC1054(CSEP0064)	MRPFQLLSALAIFINLEAVEAAAYWDCDGTEIPERNVRAAVVLAFNYRKESFHGYPATFIIGSTFSGVGEVRQFPVEDSDANWQGGAVKYYILTNKRGSYLEVFSSVGSGNKCTFVEG	118	AAYWDCDGTEIPERNVRAAVVLAFNYRKESFHGYPATFIIGSTFSGVGEVRQFPVEDSDANWQGGAVKYYILTNKRGSYLEVFSSVGSGNKCTFVEG	97	Bindschedler et al., 2011; Pliego et al., 2013; Pennington et al., 2016; Pennington et al., 2019	Bindschedler, L. V., McGuffin, L. J., Burgis, T. A., Spanu, P. D., & Cramer, R. (2011). Proteogenomics and in silico structural and functional annotation of the barley powdery mildew Blumeria graminis f. sp. hordei. Methods (San Diego, Calif.), 54(4), 432–441. https://doi.org/10.1016/j.ymeth.2011.03.006; Pliego, C., Nowara, D., Bonciani, G., Gheorghe, D. M., Xu, R., Surana, P., Whigham, E., Nettl…	AAYWDCDGTEIPERNVRAAVVLAFNYRKESFHGYPATFIIGSTFSGVGEVRQFPVEDSDANWQGGAVKYYILTNKRGSYLEVFSSVGSGNKCTFVEG	BGHR1_14431|BGHR1_17115|BgISR7-05524|BgISR7-05526|BgISR7-05529|BgISR7-05532|CAD6502918.1|CAD6502920.1|CAD6502922.1|CCU75990.1|CCU82317.1|CCU82938.1|CCU83233.1|CHVD042201-05379|CHVD042201-05381|CHVD042201-05385|EPQ62969.1|EPQ62970.1|EPQ62971.1|EPQ67500.1	20
Blumeria hordei	CSEP0007	MLFSQTISLIFLLAPSVLGEKTEKVTPDFVKISPSIKSGVDCGTHVYTDLQLKKLAYNSLRFEKLVKQCTERTGCFKKLDYRSKFMGYVLNPHFSKQFYYIRARSTGGLLKGRFAKNNIVVVADDGNVVGVLTKDNSTWVNCPSRQKVGFISQEQVSDVQKAEQLMTSKSNAKSANGIKVAQTADMTKNYPAESDERSSVPRGASSPRGASSPRAAEKSAQDNVPTDPSTSGSN	234	EKTEKVTPDFVKISPSIKSGVDCGTHVYTDLQLKKLAYNSLRFEKLVKQCTERTGCFKKLDYRSKFMGYVLNPHFSKQFYYIRARSTGGLLKGRFAKNNIVVVADDGNVVGVLTKDNSTWVNCPSRQKVGFISQEQVSDVQKAEQLMTSKSNAKSANGIKVAQTADMTKNYPAESDERSSVPRGASSPRGASSPRAAEKSAQDNVPTDPSTSGSN	215	Aguilar et al., 2016	Aguilar, G.B., Pedersen, C., & Thordal-Christensen, H. (2016) Identification of eight effector candidate genes involved in early aggressiveness of the barley powdery mildew fungus. Plant Pathology, 65(6), 953–958. https://doi.org/10.1111/ppa.12476	EKTEKVTPDFVKISPSIKSGVDCGTHVYTDLQLKKLAYNSLRFEKLVKQCTERTGCFKKLDYRSKFMGYVLNPHFSKQFYYIRARSTGGLLKGRFAKNNIVVVADDGNVVGVLTKDNSTWVNCPSRQKVGFISQEQVSDVQKAEQLMTSKSNAKSANGIKVAQTADMTKNYPAESDERSSVPRGASSPRGASSPRAAEKSAQDNVPTDPSTSGSN	BGHR1_15577|BgISR7-06250|CAD6503506.1|CCU75366.1|CHVD042201-06096	5
Blumeria hordei	CSEP0025	MWIKFCIYLLLSGLIDQVKCVNIPYSDMYLPDGIDGFLCGREVIWIEYARQSANKMMKSYFYDKYFHTFPKLFEDTHLFNVKSDILLSWPAKPSGIIYIRNPGKYRLIINLRGQIMGVVIIDHAKHSKNISFKRCNPVHSSIPEGNTESRLLDEFWSLAYPIHGYKCGSKYFPQSTVKSGNDLDSNYYFQKALETIESPIKFKKYRGDQFTGSDLRVYPLHHSLSSKPGSGSQGLFRVVFEMKDRKFKGITDLKDGAKCVTLWDLSSASPDTIYRPSSILNMEGLSEKFWPATCFGHRFKYKTIWLFIEFASKDWSKNRDDMAHNFPIVREDRFLFWPVRNKETHDINTALAFAIGYDTKEDTYGLYRARVKNGFLNMFQQCIDLPLKDIRSLQRRLSS…	403	VNIPYSDMYLPDGIDGFLCGREVIWIEYARQSANKMMKSYFYDKYFHTFPKLFEDTHLFNVKSDILLSWPAKPSGIIYIRNPGKYRLIINLRGQIMGVVIIDHAKHSKNISFKRCNPVHSSIPEGNTESRLLDEFWSLAYPIHGYKCGSKYFPQSTVKSGNDLDSNYYFQKALETIESPIKFKKYRGDQFTGSDLRVYPLHHSLSSKPGSGSQGLFRVVFEMKDRKFKGITDLKDGAKCVTLWDLSSASPDTIYRPSSILNMEGLSEKFWPATCFGHRFKYKTIWLFIEFASKDWSKNRDDMAHNFPIVREDRFLFWPVRNKETHDINTALAFAIGYDTKEDTYGLYRARVKNGFLNMFQQCIDLPLKDIRSLQRRLSSVIQL	383	Aguilar et al., 2016	Aguilar, G.B., Pedersen, C., & Thordal-Christensen, H. (2016) Identification of eight effector candidate genes involved in early aggressiveness of the barley powdery mildew fungus. Plant Pathology, 65(6), 953–958. https://doi.org/10.1111/ppa.12476	VNIPYSDMYLPDGIDGFLCGREVIWIEYARQSANKMMKSYFYDKYFHTFPKLFEDTHLFNVKSDILLSWPAKPSGIIYIRNPGKYRLIINLRGQIMGVVIIDHAKHSKNISFKRCNPVHSSIPEGNTESRLLDEFWSLAYPIHGYKCGSKYFPQSTVKSGNDLDSNYYFQKALETIESPIKFKKYRGDQFTGSDLRVYPLHHSLSSKPGSGSQGLFRVVFEMKDRKFKGITDLKDGAKCVTLWDLSSASPDTIYRPSSILNMEGLSEKFWPATCFGHRFKYKTIWLFIEFASKDWSKNRDDMAHNFPIVREDRFLFWPVRNKETHDINTALAFAIGYDTKEDTYGLYRARVKNGFLNMFQQCIDLPLKDIRSLQRRLSSVIQL	BGHR1_11400|BGHR1_11402|BGHR1_11403|BGHR1_11409|BGHR1_11410|BGHR1_11413|BGHR1_11414|BGHR1_11415|BGHR1_11417|BGHR1_11425|BGHR1_11426|BGHR1_11428|BGHR1_11430|BGHR1_11431|BGHR1_11432|BGHR1_11433|BGHR1_11434|BGHR1_11437|BGHR1_11438|BGHR1_11439|BGHR1_11440|BGHR1_11441|BGHR1_11442|BGHR1_11443|BGHR1_12439|BGHR1_12693|BGHR1_13006|BGHR1_14082|BGHR1_15362|BGHR1_15874|BGHR1_15875|BGHR1_15876|BGHR1_15877|BgI…	107
Blumeria hordei	CSEP0027	MKLFTVASTIAAFSLLNQVDANAEYRCPGNTFTAHYIHTVAAYAWRIELYTHGEYPHVAQLAPQSSEHGPARQFPLLLASQIWQGGSYHHVVISNQARTVLEVYEWRNNTWEFCRGTNI	119	NAEYRCPGNTFTAHYIHTVAAYAWRIELYTHGEYPHVAQLAPQSSEHGPARQFPLLLASQIWQGGSYHHVVISNQARTVLEVYEWRNNTWEFCRGTNI	98	Yuan et al., 2021	Yuan, H., Jin, C., Pei, H., Zhao, L., Li, X., Li, J., Huang, W., Fan, R., Liu, W., & Shen, Q. H. (2021). The Powdery Mildew Effector CSEP0027 Interacts With Barley Catalase to Regulate Host Immunity. Frontiers in plant science, 12, 733237. https://doi.org/10.3389/fpls.2021.733237	NAEYRCPGNTFTAHYIHTVAAYAWRIELYTHGEYPHVAQLAPQSSEHGPARQFPLLLASQIWQGGSYHHVVISNQARTVLEVYEWRNNTWEFCRGTNI	BGHR1_10003|BGHR1_14431|BGHR1_17115|BGHR1_17116|BgISR7-02640|BgISR7-02641|BgISR7-03982|CAD6500672.1|CAD6501711.1|CAD6504495.1|CCU82317.1|CCU82938.1|CCU83198.1|CCU83233.1|CHVD042201-02566|CHVD042201-02567|CHVD042201-03865|EPQ62698.1	18
Blumeria hordei	CSEP0055	MKSINQAWIVAILSFFRVSAALSYNCEGAMFSEDYVRQTLHRAVARFVPEAGSHPNADVEAEYLYFPLLSSGQLWDREQPIENYFIKCHRASRDWKVIILDNPGYHAGREENSNSRECSVIQ	122	LSYNCEGAMFSEDYVRQTLHRAVARFVPEAGSHPNADVEAEYLYFPLLSSGQLWDREQPIENYFIKCHRASRDWKVIILDNPGYHAGREENSNSRECSVIQ	101	Zhang et al., 2012	Zhang, W. J., Pedersen, C., Kwaaitaal, M., Gregersen, P. L., Mørch, S. M., Hanisch, S., Kristensen, A., Fuglsang, A. T., Collinge, D. B., & Thordal-Christensen, H. (2012). Interaction of barley powdery mildew effector candidate CSEP0055 with the defence protein PR17c. Molecular plant pathology, 13(9), 1110–1119. https://doi.org/10.1111/j.1364-3703.2012.00820.x	LSYNCEGAMFSEDYVRQTLHRAVARFVPEAGSHPNADVEAEYLYFPLLSSGQLWDREQPIENYFIKCHRASRDWKVIILDNPGYHAGREENSNSRECSVIQ	BGHR1_14762|BGHR1_16182|BgISR7-05120|CAD6502627.1|CCU77283.1|CCU82218.1|CCU82219.1|CHVD042201-04992|EPQ62865.1	9
Blumeria hordei	CSEP0081	MKFSNIPEITTILSLFTSLCATQGVNSGNAKYNCSGVIFYSESINASTAMASTINIGSLNGYPAPYPVYGLSGTAPYHLFPMVKDVMVYAGGVVSKFFLIIDINDIEQGMVYVREGYEGYLPCTAM	126	GNAKYNCSGVIFYSESINASTAMASTINIGSLNGYPAPYPVYGLSGTAPYHLFPMVKDVMVYAGGVVSKFFLIIDINDIEQGMVYVREGYEGYLPCTAM	99	Ahmed et al., 2016	Ahmed, A. A., Pedersen, C., & Thordal-Christensen, H. (2016). The Barley Powdery Mildew Effector Candidates CSEP0081 and CSEP0254 Promote Fungal Infection Success. PloS one, 11(6), e0157586. https://doi.org/10.1371/journal.pone.0157586	GNAKYNCSGVIFYSESINASTAMASTINIGSLNGYPAPYPVYGLSGTAPYHLFPMVKDVMVYAGGVVSKFFLIIDINDIEQGMVYVREGYEGYLPCTAM	BGHR1_17154|BGHR1_17157|BGHR1_17161|BGHR1_17162|BGHR1_17163|BGHR1_17164|BGHR1_17167|BgISR7-02297|BgISR7-02307|BgISR7-02309|BgISR7-02679|BgISR7-02682|BgISR7-02683|BgISR7-02687|BgISR7-02711|CAD6500412.1|CAD6500418.1|CAD6500704.1|CAD6500710.1|CAD6500723.1|CCU82352.1|CCU82357.1|CCU82362.1|CCU82800.1|CCU82801.1|CCU82803.1|CHVD042201-02243|CHVD042201-02253|CHVD042201-02255|CHVD042201-02604|CHVD042201-0…	33
Blumeria hordei	CSEP0105	MHSNRLLSCLGIWLISIIGLVQCITEYYCGNNVVISQELIQSVSEIAISELRAGVTWHTSLSGIIYRGNLCGLPNPTYRWFIQQSEDENSEVVMKYFLLVSASCEVQGVISTGWRKKLGEDDTWCTEA	128	ITEYYCGNNVVISQELIQSVSEIAISELRAGVTWHTSLSGIIYRGNLCGLPNPTYRWFIQQSEDENSEVVMKYFLLVSASCEVQGVISTGWRKKLGEDDTWCTEA	105	Ahmed et al., 2015	Ahmed, A. A., Pedersen, C., Schultz-Larsen, T., Kwaaitaal, M., Jørgensen, H. J., & Thordal-Christensen, H. (2015). The barley powdery mildew candidate secreted effector protein CSEP0105 inhibits the chaperone activity of a small heat shock protein. Plant physiology, 168(1), 321–333. https://doi.org/10.1104/pp.15.00278	ITEYYCGNNVVISQELIQSVSEIAISELRAGVTWHTSLSGIIYRGNLCGLPNPTYRWFIQQSEDENSEVVMKYFLLVSASCEVQGVISTGWRKKLGEDDTWCTEA	BGHR1_15882|BGHR1_15883|BGHR1_15887|BGHR1_17214|BgISR7-02517|BgISR7-03053|BgISR7-05387|BgISR7-05392|BgISR7-05393|BgISR7-05395|BgISR7-05397|BgISR7-05398|CAD6500966.1|CAD6502823.1|CAD6502825.1|CAD6502827.1|CAD6502828.1|CCU74273.1|CCU83144.1|CCU83248.1|CHVD042201-02442|CHVD042201-05263|CHVD042201-05268|CHVD042201-05269|CHVD042201-05270|CHVD042201-05271|CHVD042201-05272|EPQ67772.1	28
Blumeria hordei	CSEP0128	MKLFTASGVATLFSILAPVTAISVPNIGRGITVPNPDRNFSFLCENGRSYAKDYLIGKVQEGRTIMRHPNAHIDYPVQLNYLNYHIVGPLWYYPVNLPAPADFVVFNTNSQIAGVATYVDLPYGEIPFRACSLN	134	ISVPNIGRGITVPNPDRNFSFLCENGRSYAKDYLIGKVQEGRTIMRHPNAHIDYPVQLNYLNYHIVGPLWYYPVNLPAPADFVVFNTNSQIAGVATYVDLPYGEIPFRACSLN	113	Aguilar et al., 2016	Aguilar, G.B., Pedersen, C., & Thordal-Christensen, H. (2016) Identification of eight effector candidate genes involved in early aggressiveness of the barley powdery mildew fungus. Plant Pathology, 65(6), 953–958. https://doi.org/10.1111/ppa.12476	ISVPNIGRGITVPNPDRNFSFLCENGRSYAKDYLIGKVQEGRTIMRHPNAHIDYPVQLNYLNYHIVGPLWYYPVNLPAPADFVVFNTNSQIAGVATYVDLPYGEIPFRACSLN	BGHR1_13675|BGHR1_13678|BGHR1_13680|BGHR1_13681|BGHR1_14741|BGHR1_17025|BgISR7-00263|BgISR7-00267|BgISR7-00279|BgISR7-01402|BgISR7-02502|BgISR7-07360|BgISR7-07361|BgISR7-07370|BgISR7-07371|BgISR7-07372|BgISR7-07383|BgISR7-07384|CAD6498863.1|CAD6498864.1|CAD6498866.1|CAD6498872.1|CAD6498875.1|CAD6498876.1|CAD6499440.1|CAD6499751.1|CAD6500562.1|CAD6502648.1|CAD6504321.1|CAD6504323.1|CAD6504324.1|CA…	57
Blumeria hordei	CSEP0139	MKVLLAASTAGLAAFLLLVPTAYGLHYFKCNSRRIFAYSVIVGYTDSATYEQIQAGDPHFAGGHTYGAYRFTDYLPDGSPRNYLVQMVNVNPYYRLFESSGGRWHICTMEGS	112	LHYFKCNSRRIFAYSVIVGYTDSATYEQIQAGDPHFAGGHTYGAYRFTDYLPDGSPRNYLVQMVNVNPYYRLFESSGGRWHICTMEGS	88	Li et al., 2021	Li, X., Jin, C., Yuan, H. et al. The barley powdery mildew effectors CSEP0139 and CSEP0182 suppress cell death and promote B. graminis fungal virulence in plants. Phytopathol Res 3, 7 (2021). https://doi.org/10.1186/s42483-021-00084-z	LHYFKCNSRRIFAYSVIVGYTDSATYEQIQAGDPHFAGGHTYGAYRFTDYLPDGSPRNYLVQMVNVNPYYRLFESSGGRWHICTMEGS	BGHR1_11374|BGHR1_11379|BGHR1_14357|BGHR1_14360|BGHR1_16533|BGHR1_17217|BGHR1_17237|BgISR7-00309|BgISR7-00568|BgISR7-04131|BgISR7-10041|BgISR7-10067|BgISR7-10102|BgISR7-10110|BgISR7-10112|CAD6498886.1|CAD6499078.1|CAD6501827.1|CAD6506557.1|CAD6506572.1|CAD6506594.1|CAD6506597.1|CAD6506605.1|CCU75994.1|CCU76010.1|CCU79713.1|CCU82181.1|CHVD042201-00309|CHVD042201-00554|CHVD042201-04017|CHVD042201-0…	37
Blumeria hordei	CSEP0162	MRFSRMAIIFHSASFCTTSLAAQYSRHINEELKVFHCNNDIHQEEYSRTPHYKIQDPDTIQGLNEELSYLVADTYDTRTVQFYDQDNGDYEYFNLSEICDRYQEQDGTVVIEHILVNDRQGRACAMMMIKTVIPFTNWDGQSPQRYYSLCAVGSG	155	AQYSRHINEELKVFHCNNDIHQEEYSRTPHYKIQDPDTIQGLNEELSYLVADTYDTRTVQFYDQDNGDYEYFNLSEICDRYQEQDGTVVIEHILVNDRQGRACAMMMIKTVIPFTNWDGQSPQRYYSLCAVGSG	134	Ahmed et al., 2015; Liao et al., 2023	Ahmed, A. A., Pedersen, C., Schultz-Larsen, T., Kwaaitaal, M., Jørgensen, H. J., & Thordal-Christensen, H. (2015). The barley powdery mildew candidate secreted effector protein CSEP0105 inhibits the chaperone activity of a small heat shock protein. Plant physiology, 168(1), 321–333. https://doi.org/10.1104/pp.15.00278; Liao, W., Nielsen, M. E., Pedersen, C., Xie, W., & Thordal-Christensen, H. (20…	AQYSRHINEELKVFHCNNDIHQEEYSRTPHYKIQDPDTIQGLNEELSYLVADTYDTRTVQFYDQDNGDYEYFNLSEICDRYQEQDGTVVIEHILVNDRQGRACAMMMIKTVIPFTNWDGQSPQRYYSLCAVGSG	BGHR1_14607|BGHR1_14609|BGHR1_14610|BGHR1_14611|BGHR1_14613|BGHR1_14614|BGHR1_14616|BGHR1_14617|CCU75824.1|CCU75826.1|CCU75828.1|CCU82610.1|CCU82611.1|CCU82612.1|CCU82613.1|CCU82614.1|CCU82615.1	17
Blumeria hordei	CSEP0182	MKNLSFVSVMVLLGIFTPALATLNYNCGDELVHGSRIESELNIGFNQARAQGMHSGIYNASESYGSRTFEVSSVSRSSVIFSVTVHFNSDKIITKVMAEINGEQVRCDPKGVHEGGYQ	118	TLNYNCGDELVHGSRIESELNIGFNQARAQGMHSGIYNASESYGSRTFEVSSVSRSSVIFSVTVHFNSDKIITKVMAEINGEQVRCDPKGVHEGGYQ	97	Li et al., 2021	Li, X., Jin, C., Yuan, H. et al. The barley powdery mildew effectors CSEP0139 and CSEP0182 suppress cell death and promote B. graminis fungal virulence in plants. Phytopathol Res 3, 7 (2021). https://doi.org/10.1186/s42483-021-00084-z	TLNYNCGDELVHGSRIESELNIGFNQARAQGMHSGIYNASESYGSRTFEVSSVSRSSVIFSVTVHFNSDKIITKVMAEINGEQVRCDPKGVHEGGYQ	BgISR7-02418|CAD6500506.1|CHVD042201-02365	3
Blumeria hordei	CSEP0211	MNTVCVAAFLLSIWKPYVADRMVLAELSMARTYVYREISTANQFPLRKPSSDIYMIKSDIKRPGTSYAIYCSKKLDGKTIMHGLLDQLIPFTIDGPRRDQRRINPENPCLTQLSSMAMQKNYNPIMTSEIIKSNACTGKNLMELALHKYIHIQEYRTSRRDERQRRKIRVYFDVGIEIQFGEGQVYFEGKQVNNETEDEILIWYIGYLHVLRRRIDQRGWYVSTSPTSLDLNGYHISKFIRHNSPPFKRFIESWEFLETLADKRKNYAGLTNMELAIERQRKTSHEKIERLKLDNLQPSRVHGIIPSFTWYGDRDETSFG	320	DRMVLAELSMARTYVYREISTANQFPLRKPSSDIYMIKSDIKRPGTSYAIYCSKKLDGKTIMHGLLDQLIPFTIDGPRRDQRRINPENPCLTQLSSMAMQKNYNPIMTSEIIKSNACTGKNLMELALHKYIHIQEYRTSRRDERQRRKIRVYFDVGIEIQFGEGQVYFEGKQVNNETEDEILIWYIGYLHVLRRRIDQRGWYVSTSPTSLDLNGYHISKFIRHNSPPFKRFIESWEFLETLADKRKNYAGLTNMELAIERQRKTSHEKIERLKLDNLQPSRVHGIIPSFTWYGDRDETSFG	301	Aguilar et al., 2016	Aguilar, G.B., Pedersen, C., & Thordal-Christensen, H. (2016) Identification of eight effector candidate genes involved in early aggressiveness of the barley powdery mildew fungus. Plant Pathology, 65(6), 953–958. https://doi.org/10.1111/ppa.12476	DRMVLAELSMARTYVYREISTANQFPLRKPSSDIYMIKSDIKRPGTSYAIYCSKKLDGKTIMHGLLDQLIPFTIDGPRRDQRRINPENPCLTQLSSMAMQKNYNPIMTSEIIKSNACTGKNLMELALHKYIHIQEYRTSRRDERQRRKIRVYFDVGIEIQFGEGQVYFEGKQVNNETEDEILIWYIGYLHVLRRRIDQRGWYVSTSPTSLDLNGYHISKFIRHNSPPFKRFIESWEFLETLADKRKNYAGLTNMELAIERQRKTSHEKIERLKLDNLQPSRVHGIIPSFTWYGDRDETSFG	BGHR1_10767|CCU75240.1|CCU75241.1	3
Blumeria hordei	CSEP0247	MRIKFGIFLAISGFIHQIKCTNVPYSDMYLPEGTNGFVCGTDLFTIDHLRKVVKKAMESAFFEDYYNKFPTLFEDTHLFNVKSDILLSWPTMLNEKLFYSHPGKIRIIINTRGQIMGLVTISPNDNQQKINYEKCNPVYRSLGGENDERGISDESISKPRLGYSCGLIVILWSEVGRTMEIISDDYFQSRVISKDKLTSFKKYTGNEFVGVDLYSFPIHRNPVSKYLKGTPGVLRIVFDRRNSEVKGIINIQDRNIKCVAVWDLSSTPSSSIYNPSSILDLEIIQDNFWPETCFGHKIKAKTIWLYLEFASQNWMSKVPDRRLNFPTVKQKFLRLWPMRIPETKDTTFNSLFAIGHDTRLGTYSLYYVNVQNGGLVKPRACLEFSHDIIRHLQRIHGQV…	402	TNVPYSDMYLPEGTNGFVCGTDLFTIDHLRKVVKKAMESAFFEDYYNKFPTLFEDTHLFNVKSDILLSWPTMLNEKLFYSHPGKIRIIINTRGQIMGLVTISPNDNQQKINYEKCNPVYRSLGGENDERGISDESISKPRLGYSCGLIVILWSEVGRTMEIISDDYFQSRVISKDKLTSFKKYTGNEFVGVDLYSFPIHRNPVSKYLKGTPGVLRIVFDRRNSEVKGIINIQDRNIKCVAVWDLSSTPSSSIYNPSSILDLEIIQDNFWPETCFGHKIKAKTIWLYLEFASQNWMSKVPDRRLNFPTVKQKFLRLWPMRIPETKDTTFNSLFAIGHDTRLGTYSLYYVNVQNGGLVKPRACLEFSHDIIRHLQRIHGQVTES	382	Aguilar et al., 2016	Aguilar, G.B., Pedersen, C., & Thordal-Christensen, H. (2016) Identification of eight effector candidate genes involved in early aggressiveness of the barley powdery mildew fungus. Plant Pathology, 65(6), 953–958. https://doi.org/10.1111/ppa.12476	TNVPYSDMYLPEGTNGFVCGTDLFTIDHLRKVVKKAMESAFFEDYYNKFPTLFEDTHLFNVKSDILLSWPTMLNEKLFYSHPGKIRIIINTRGQIMGLVTISPNDNQQKINYEKCNPVYRSLGGENDERGISDESISKPRLGYSCGLIVILWSEVGRTMEIISDDYFQSRVISKDKLTSFKKYTGNEFVGVDLYSFPIHRNPVSKYLKGTPGVLRIVFDRRNSEVKGIINIQDRNIKCVAVWDLSSTPSSSIYNPSSILDLEIIQDNFWPETCFGHKIKAKTIWLYLEFASQNWMSKVPDRRLNFPTVKQKFLRLWPMRIPETKDTTFNSLFAIGHDTRLGTYSLYYVNVQNGGLVKPRACLEFSHDIIRHLQRIHGQVTES	BGHR1_11400|BGHR1_11402|BGHR1_11403|BGHR1_11409|BGHR1_11410|BGHR1_11413|BGHR1_11414|BGHR1_11415|BGHR1_11417|BGHR1_11425|BGHR1_11426|BGHR1_11428|BGHR1_11430|BGHR1_11431|BGHR1_11432|BGHR1_11433|BGHR1_11434|BGHR1_11437|BGHR1_11438|BGHR1_11439|BGHR1_11440|BGHR1_11441|BGHR1_11442|BGHR1_11443|BGHR1_12419|BGHR1_12420|BGHR1_12439|BGHR1_12693|BGHR1_13006|BGHR1_14082|BGHR1_15362|BGHR1_15874|BGHR1_15875|BGH…	109
Blumeria hordei	CSEP0254	MKFISTATTAALAGIILLAPAAYGNQHYKCDDGDPVGVEEAQSMEDDCASTKNLDEHPAILTGESHKSYLFARRVYLNKPGISIYMIQVYGNPKKYQLSRHVDKEWIVCSLQDIS	115	NQHYKCDDGDPVGVEEAQSMEDDCASTKNLDEHPAILTGESHKSYLFARRVYLNKPGISIYMIQVYGNPKKYQLSRHVDKEWIVCSLQDIS	91	Ahmed et al., 2016	Ahmed, A. A., Pedersen, C., & Thordal-Christensen, H. (2016). The Barley Powdery Mildew Effector Candidates CSEP0081 and CSEP0254 Promote Fungal Infection Success. PloS one, 11(6), e0157586. https://doi.org/10.1371/journal.pone.0157586	NQHYKCDDGDPVGVEEAQSMEDDCASTKNLDEHPAILTGESHKSYLFARRVYLNKPGISIYMIQVYGNPKKYQLSRHVDKEWIVCSLQDIS	BGHR1_14177|BgISR7-00491|BgISR7-00532|BgISR7-00536|BgISR7-00541|BgISR7-00543|CAD6499042.1|CAD6499052.1|CAD6499055.1|CAD6499059.1|CAD6499061.1|CCU74334.1|CCU74340.1|CCU75836.1|CCU75837.1|CCU75838.1|CHVD042201-00508|CHVD042201-00520|CHVD042201-00523|CHVD042201-00529|CHVD042201-00531|EPQ67343.1	22
Blumeria hordei	CSEP0345	MMHCVLAFLLTSNFGSKLFHRIALVSDGPEGFCYGVYQNPNGNSFSFPSQDPDIFSSTGPKPDIGTNVRAYCSNKWGRSEIIAHLAKYLGDRTHNSQSGLAEEYEAEEKCRRSISKLIQESPRIKQASLTKILEIGHCNEQMIANQAVRGVIKVTGAFRRFSPSNDESYYIIDADKPLSIGRVVSNDEIFMVTKVEQGFMALAWYQGHLHLFKRDLNDDLWHPITDLIYSQRNGQIISQYVWDAHDKLSEIKRRLEEVRDQTGSTGLKKNIDRPESGNIITERELSIFIKNTHLNKLVADPAKGWLG	307	SKLFHRIALVSDGPEGFCYGVYQNPNGNSFSFPSQDPDIFSSTGPKPDIGTNVRAYCSNKWGRSEIIAHLAKYLGDRTHNSQSGLAEEYEAEEKCRRSISKLIQESPRIKQASLTKILEIGHCNEQMIANQAVRGVIKVTGAFRRFSPSNDESYYIIDADKPLSIGRVVSNDEIFMVTKVEQGFMALAWYQGHLHLFKRDLNDDLWHPITDLIYSQRNGQIISQYVWDAHDKLSEIKRRLEEVRDQTGSTGLKKNIDRPESGNIITERELSIFIKNTHLNKLVADPAKGWLG	292	Aguilar et al., 2016	Aguilar, G.B., Pedersen, C., & Thordal-Christensen, H. (2016) Identification of eight effector candidate genes involved in early aggressiveness of the barley powdery mildew fungus. Plant Pathology, 65(6), 953–958. https://doi.org/10.1111/ppa.12476	SKLFHRIALVSDGPEGFCYGVYQNPNGNSFSFPSQDPDIFSSTGPKPDIGTNVRAYCSNKWGRSEIIAHLAKYLGDRTHNSQSGLAEEYEAEEKCRRSISKLIQESPRIKQASLTKILEIGHCNEQMIANQAVRGVIKVTGAFRRFSPSNDESYYIIDADKPLSIGRVVSNDEIFMVTKVEQGFMALAWYQGHLHLFKRDLNDDLWHPITDLIYSQRNGQIISQYVWDAHDKLSEIKRRLEEVRDQTGSTGLKKNIDRPESGNIITERELSIFIKNTHLNKLVADPAKGWLG	BGHR1_17130|BGHR1_17136|BgISR7-02660|BgISR7-07408|BgISR7-07430|CAD6500689.1|CAD6501933.1|CCU82337.1|CHVD042201-02586|CHVD042201-07231|EPQ67424.1|EPQ67899.1	12
Blumeria hordei	CSEP0420	MRSSTSLFLAVCTTMAVQAAPLSPLKSPSLMSERSEMSSNSGEVYQPRSAGGFAYHSPSLVERGEGAVTQAKDDRKGGEAGGAAAAQKNDNTDSDSDSDSDSDSESESDSDSDDESNSKQIKLDSKPGNFKLTVGEHKTQSKSNTAATTPENKSPEGEPEKPAGSIASADGPSAPKTPPATPVDAANSNPASKPENAENKSNPSDVKASDSTPDKDASTKTDSKANSADADAEDADAEDDDEDDDDEVGAAGIEEDEDEDEDDEAGVASIEEDEDEDEDEDEDDIPSSNPAASAQEVGKGSPADAKAATADDKKAE	316	APLSPLKSPSLMSERSEMSSNSGEVYQPRSAGGFAYHSPSLVERGEGAVTQAKDDRKGGEAGGAAAAQKNDNTDSDSDSDSDSDSESESDSDSDDESNSKQIKLDSKPGNFKLTVGEHKTQSKSNTAATTPENKSPEGEPEKPAGSIASADGPSAPKTPPATPVDAANSNPASKPENAENKSNPSDVKASDSTPDKDASTKTDSKANSADADAEDADAEDDDEDDDDEVGAAGIEEDEDEDEDDEAGVASIEEDEDEDEDEDEDDIPSSNPAASAQEVGKGSPADAKAATADDKKAE	297	Aguilar et al., 2016	Aguilar, G.B., Pedersen, C., & Thordal-Christensen, H. (2016) Identification of eight effector candidate genes involved in early aggressiveness of the barley powdery mildew fungus. Plant Pathology, 65(6), 953–958. https://doi.org/10.1111/ppa.12476	APLSPLKSPSLMSERSEMSSNSGEVYQPRSAGGFAYHSPSLVERGEGAVTQAKDDRKGGEAGGAAAAQKNDNTDSDSDSDSDSDSESESDSDSDDESNSKQIKLDSKPGNFKLTVGEHKTQSKSNTAATTPENKSPEGEPEKPAGSIASADGPSAPKTPPATPVDAANSNPASKPENAENKSNPSDVKASDSTPDKDASTKTDSKANSADADAEDADAEDDDEDDDDEVGAAGIEEDEDEDEDDEAGVASIEEDEDEDEDEDEDDIPSSNPAASAQEVGKGSPADAKAATADDKKAE	BGHR1_12261|BgISR7-01237|CAD6499610.1|CCU80241.1|CHVD042201-01203|EPQ66371.1	6
Blumeria hordei	CSEP0422	MFVKNYVPYALCAFALSAQAAPLTTRQEPVVPLTTRHEPVVPLITRHELVDPNTQTMAEKRAADALTGLLGGAGGGDPLSALSGIAGGAGGAKGAGETAEAADADEAGAGAAAGAGNPLSALTGGAGGGDLLANLPIRRGTVQF	144	APLTTRQEPVVPLTTRHEPVVPLITRHELVDPNTQTMAEKRAADALTGLLGGAGGGDPLSALSGIAGGAGGAKGAGETAEAADADEAGAGAAAGAGNPLSALTGGAGGGDLLANLPIRRGTVQF	124	Aguilar et al., 2016	Aguilar, G.B., Pedersen, C., & Thordal-Christensen, H. (2016) Identification of eight effector candidate genes involved in early aggressiveness of the barley powdery mildew fungus. Plant Pathology, 65(6), 953–958. https://doi.org/10.1111/ppa.12476	APLTTRQEPVVPLTTRHEPVVPLITRHELVDPNTQTMAEKRAADALTGLLGGAGGGDPLSALSGIAGGAGGAKGAGETAEAADADEAGAGAAAGAGNPLSALTGGAGGGDLLANLPIRRGTVQF	BGHR1_15787|BgISR7-08983|CAD6505703.1|CCU81195.1|CHVD042201-08790|EPQ64463.1	6
Blumeria graminis f. sp. tritici	AVRPM1A.1	MRFSKLATIIYAARFLSAAFSYKTAHIEEGSKGFICHGDFFSEANYRDDKIRALKVLKHSHNTPFDVEMLQDIFVSEKPENFMMYDNSDAKGHYLFLLPSLTKVYPKNSYDLRHEYHLLLDDSGRTCALMLWKIKITPKGKSSEEPTYEICSVHS	155	FSYKTAHIEEGSKGFICHGDFFSEANYRDDKIRALKVLKHSHNTPFDVEMLQDIFVSEKPENFMMYDNSDAKGHYLFLLPSLTKVYPKNSYDLRHEYHLLLDDSGRTCALMLWKIKITPKGKSSEEPTYEICSVHS	136	Hewitt et al., 2021; Kloppe et al., 2023	Hewitt, T., Müller, M. C., Molnár, I., Mascher, M., Holušová, K., Šimková, H., Kunz, L., Zhang, J., Li, J., Bhatt, D., Sharma, R., Schudel, S., Yu, G., Steuernagel, B., Periyannan, S., Wulff, B., Ayliffe, M., McIntosh, R., Keller, B., Lagudah, E., … Zhang, P. (2021). A highly differentiated region of wheat chromosome 7AL encodes a Pm1a immune receptor that recognizes its corresponding AvrPm1a eff…	FSYKTAHIEEGSKGFICHGDFFSEANYRDDKIRALKVLKHSHNTPFDVEMLQDIFVSEKPENFMMYDNSDAKGHYLFLLPSLTKVYPKNSYDLRHEYHLLLDDSGRTCALMLWKIKITPKGKSSEEPTYEICSVHS	BGHR1_15945|BGHR1_15946|CCU76404.1|CCU76407.1|CCU76409.1	5
Blumeria graminis f. sp. tritici	AVRPM1A.2	MRFSSITIILQSASIFFTTVAGVTTNQIDEQRKSFICDGVKITFNKFGHQRSLIEDTTSMFDPGSLYQLYTQKLTQAHQNEHTHRTPFAYTDTDTTDLSFYLLSDLTSYENHRAYFITFEYNLVMDGRYRATSMLLKKTQQNRPGYYEQLSDPSYELCKVGSFR	164	VTTNQIDEQRKSFICDGVKITFNKFGHQRSLIEDTTSMFDPGSLYQLYTQKLTQAHQNEHTHRTPFAYTDTDTTDLSFYLLSDLTSYENHRAYFITFEYNLVMDGRYRATSMLLKKTQQNRPGYYEQLSDPSYELCKVGSFR	142	Kloppe et al., 2023	Kloppe, T., Whetten, R. B., Kim, S. B., Powell, O. R., Lück, S., Douchkov, D., Whetten, R. W., Hulse-Kemp, A. M., Balint-Kurti, P., & Cowger, C. (2023). Two pathogen loci determine Blumeria graminis f. sp. tritici virulence to wheat resistance gene Pm1a. The New phytologist, 238(4), 1546–1561. https://doi.org/10.1111/nph.18809	VTTNQIDEQRKSFICDGVKITFNKFGHQRSLIEDTTSMFDPGSLYQLYTQKLTQAHQNEHTHRTPFAYTDTDTTDLSFYLLSDLTSYENHRAYFITFEYNLVMDGRYRATSMLLKKTQQNRPGYYEQLSDPSYELCKVGSFR	BgISR7-07465|BgISR7-07469|BgISR7-07473|BgISR7-07475|CAD6502571.1|CAD6504403.1|CAD6504406.1|CAD6504407.1|CAD6504408.1|CHVD042201-04913|CHVD042201-07287|CHVD042201-07291|CHVD042201-07295|CHVD042201-07297|EPQ65035.1|EPQ65200.1	16
Blumeria graminis f. sp. tritici	AVRPM2(BgtE-5845)	MRPFQLLSAIAVFNSLKIVAGESYWDCKGIPILFRTVHAAVELAFTSQPGSISGYPSICRTTPLRTGPDERRQFPLTDTGARWQGGGITYYVEATRDKRHCEVFGTAGGVYKCTLVLRD	119	ESYWDCKGIPILFRTVHAAVELAFTSQPGSISGYPSICRTTPLRTGPDERRQFPLTDTGARWQGGGITYYVEATRDKRHCEVFGTAGGVYKCTLVLRD	98	Praz et al., 2017; Manser et al., 2021; Cao et al., 2023	Praz, C. R., Bourras, S., Zeng, F., Sánchez-Martín, J., Menardo, F., Xue, M., Yang, L., Roffler, S., Böni, R., Herren, G., McNally, K. E., Ben-David, R., Parlange, F., Oberhaensli, S., Flückiger, S., Schäfer, L. K., Wicker, T., Yu, D., & Keller, B. (2017). AvrPm2 encodes an RNase-like avirulence effector which is conserved in the two different specialized forms of wheat and rye powdery mildew fun…	ESYWDCKGIPILFRTVHAAVELAFTSQPGSISGYPSICRTTPLRTGPDERRQFPLTDTGARWQGGGITYYVEATRDKRHCEVFGTAGGVYKCTLVLRD	BGHR1_14431|BGHR1_17161|BgISR7-03207|BgISR7-05524|BgISR7-05526|BgISR7-05529|BgISR7-05532|CAD6502918.1|CAD6502920.1|CAD6502922.1|CCU82801.1|CCU82938.1|CCU83233.1|CHVD042201-03106|CHVD042201-05379|CHVD042201-05381|CHVD042201-05385|EPQ62969.1|EPQ62970.1|EPQ62971.1|EPQ67500.1	21
Blumeria graminis f. sp. tritici	AVRPM3A2/F2	MRTFSLVSLAAILNYLTLPSAVGSGPVANASSYKCHDRVIGPVTLNDQIEKAYREALEAGTSPNGLRKGQKFGSRYFNVILKRGEENIKVEFFVGINYLKEIIYLQAYVQSVLLDCYPTTERPQLNIILH	130	GPVANASSYKCHDRVIGPVTLNDQIEKAYREALEAGTSPNGLRKGQKFGSRYFNVILKRGEENIKVEFFVGINYLKEIIYLQAYVQSVLLDCYPTTERPQLNIILH	106	Bourras et al., 2015; McNally et al., 2018	Bourras, S., McNally, K. E., Ben-David, R., Parlange, F., Roffler, S., Praz, C. R., Oberhaensli, S., Menardo, F., Stirnweis, D., Frenkel, Z., Schaefer, L. K., Flückiger, S., Treier, G., Herren, G., Korol, A. B., Wicker, T., & Keller, B. (2015). Multiple Avirulence Loci and Allele-Specific Effector Recognition Control the Pm3 Race-Specific Resistance of Wheat to Powdery Mildew. The Plant cell, 27(…	GPVANASSYKCHDRVIGPVTLNDQIEKAYREALEAGTSPNGLRKGQKFGSRYFNVILKRGEENIKVEFFVGINYLKEIIYLQAYVQSVLLDCYPTTERPQLNIILH	AVH78788.1|BGHR1_16137|BGHR1_16440|BGHR1_16446|BGHR1_16447|BGHR1_16449|BgISR7-04867|BgISR7-04871|BgISR7-04873|CAD6502424.1|CAD6502437.1|CAD6502438.1|CAD6503744.1|CCU78506.1|CCU82617.1|CCU82618.1|CCU82622.1|CCU82623.1|CHVD042201-04725|CHVD042201-04748|CHVD042201-04752|CHVD042201-04754|CHVD042201-06432	23
Blumeria graminis f. sp. tritici	AVRPM3B2/C2	MKISALFSVAALLSQSMTVLGYLFYRCGNDYITERALINQISMEHKKLTGQGSSADSFPGGRATAEVTFWEPSISNPGTYLDIKVKFDIYRQMLSFEVSSSGKRIPCEGDYGAEIPEEDLEVSDEPYYAN	130	YLFYRCGNDYITERALINQISMEHKKLTGQGSSADSFPGGRATAEVTFWEPSISNPGTYLDIKVKFDIYRQMLSFEVSSSGKRIPCEGDYGAEIPEEDLEVSDEPYYAN	109	Bourras et al., 2019; Isaksson et al., 2025	Bourras, S., Kunz, L., Xue, M., Praz, C. R., Müller, M. C., Kälin, C., Schläfli, M., Ackermann, P., Flückiger, S., Parlange, F., Menardo, F., Schaefer, L. K., Ben-David, R., Roffler, S., Oberhaensli, S., Widrig, V., Lindner, S., Isaksson, J., Wicker, T., Yu, D., … Keller, B. (2019). The AvrPm3-Pm3 effector-NLR interactions control both race-specific resistance and host-specificity of cereal milde…	YLFYRCGNDYITERALINQISMEHKKLTGQGSSADSFPGGRATAEVTFWEPSISNPGTYLDIKVKFDIYRQMLSFEVSSSGKRIPCEGDYGAEIPEEDLEVSDEPYYAN	NA	0
Blumeria graminis f. sp. tritici	AVRPM3D3	MKIVLPHLAIALLSIVAPALAVIFDCSGVIINGDVVRRVQATGNRASISKSSFIHGDSTRTYEYFDIHPNGQYSRDYTGFACFSDTSLPKPDVREHREDAWWPCSSSVI	109	VIFDCSGVIINGDVVRRVQATGNRASISKSSFIHGDSTRTYEYFDIHPNGQYSRDYTGFACFSDTSLPKPDVREHREDAWWPCSSSVI	88	Bourras et al., 2019	Bourras, S., Kunz, L., Xue, M., Praz, C. R., Müller, M. C., Kälin, C., Schläfli, M., Ackermann, P., Flückiger, S., Parlange, F., Menardo, F., Schaefer, L. K., Ben-David, R., Roffler, S., Oberhaensli, S., Widrig, V., Lindner, S., Isaksson, J., Wicker, T., Yu, D., … Keller, B. (2019). The AvrPm3-Pm3 effector-NLR interactions control both race-specific resistance and host-specificity of cereal milde…	VIFDCSGVIINGDVVRRVQATGNRASISKSSFIHGDSTRTYEYFDIHPNGQYSRDYTGFACFSDTSLPKPDVREHREDAWWPCSSSVI	BGHR1_10018|BgISR7-07581|BgISR7-07588|BgISR7-07607|CAD6504498.1|CAD6504501.1|CAD6504512.1|CCU74492.1|CHVD042201-07394|CHVD042201-07399|CHVD042201-07414|EPQ61929.1	12
Blumeria graminis f. sp. tritici	AVRPM8	MKAQFASLLLLVPTACGLQYYKCESGKKFDYSVVRGYTSEASFDQIQASDPLFVGGSTFGAYRFTANRPDGTPTNYLVQSVSVDPYQRIFELSGSRWRICTLLDFVM	107	LQYYKCESGKKFDYSVVRGYTSEASFDQIQASDPLFVGGSTFGAYRFTANRPDGTPTNYLVQSVSVDPYQRIFELSGSRWRICTLLDFVM	90	Kunz et al., 2023	Kunz, L., Sotiropoulos, A. G., Graf, J., Razavi, M., Keller, B., & Müller, M. C. (2023). The broad use of the Pm8 resistance gene in wheat resulted in hypermutation of the AvrPm8 gene in the powdery mildew pathogen. BMC biology, 21(1), 29. https://doi.org/10.1186/s12915-023-01513-5	LQYYKCESGKKFDYSVVRGYTSEASFDQIQASDPLFVGGSTFGAYRFTANRPDGTPTNYLVQSVSVDPYQRIFELSGSRWRICTLLDFVM	BGHR1_10880|BGHR1_11310|BGHR1_11379|BGHR1_12996|BGHR1_14177|BGHR1_14357|BGHR1_14360|BgISR7-00260|BgISR7-00303|BgISR7-00309|BgISR7-10041|BgISR7-10067|BgISR7-10108|BgISR7-10110|BgISR7-10112|CAD6498860.1|CAD6498885.1|CAD6498886.1|CAD6501153.1|CAD6506557.1|CAD6506572.1|CAD6506603.1|CAD6506605.1|CCU75838.1|CCU77797.1|CCU79651.1|CCU79680.1|CCU79713.1|CCU82158.1|CCU82176.1|CCU82181.1|CHVD042201-00258|CH…	42
Blumeria graminis f. sp. tritici	AVRPM17	MKFLGAASTGAITSLLLLVPAALGTQVYTCYRSQPLSKALIDDLARYATADQAYENDPGYGDRQVHKTHRFSKNKDATGRVDYLIQIVGPQNTIMVFEYSSHSWLECPLS	110	TQVYTCYRSQPLSKALIDDLARYATADQAYENDPGYGDRQVHKTHRFSKNKDATGRVDYLIQIVGPQNTIMVFEYSSHSWLECPLS	86	Müller et al., 2022; Jigisha et al., 2025	Müller, M. C., Kunz, L., Schudel, S., Lawson, A. W., Kammerecker, S., Isaksson, J., Wyler, M., Graf, J., Sotiropoulos, A. G., Praz, C. R., Manser, B., Wicker, T., Bourras, S., & Keller, B. (2022). Ancient variation of the AvrPm17 gene in powdery mildew limits the effectiveness of the introgressed rye Pm17 resistance gene in wheat. Proceedings of the National Academy of Sciences of the United Stat…	TQVYTCYRSQPLSKALIDDLARYATADQAYENDPGYGDRQVHKTHRFSKNKDATGRVDYLIQIVGPQNTIMVFEYSSHSWLECPLS	BgISR7-00261|BgISR7-10108|CAD6498861.1|CAD6506603.1|CCU82176.1|CHVD042201-00259|CHVD042201-09912	7
Blumeria graminis f. sp. tritici	AVRPM60_1	MKIFSLISFAAILNHLTPVYAEGNCNYKCGPAVIDGDYVRECVKSYYEYKMRTIDRDYGPNDHFTTVTFPLQYLHKEEIITVQVSADFTALREITSVRASALEQEIECLPTQLKPSYGKAT	121	EGNCNYKCGPAVIDGDYVRECVKSYYEYKMRTIDRDYGPNDHFTTVTFPLQYLHKEEIITVQVSADFTALREITSVRASALEQEIECLPTQLKPSYGKAT	100	Kunz et al., 2025	Kunz, L., Jigisha, J., Menardo, F., Sotiropoulos, A. G., Zbinden, H., Zou, S., Tang, D., Hückelhoven, R., Keller, B., & Müller, M. C. (2025). Avirulence depletion assay: Combining R gene-mediated selection with bulk sequencing for rapid avirulence gene identification in wheat powdery mildew. PLoS pathogens, 21(1), e1012799. https://doi.org/10.1371/journal.ppat.1012799	EGNCNYKCGPAVIDGDYVRECVKSYYEYKMRTIDRDYGPNDHFTTVTFPLQYLHKEEIITVQVSADFTALREITSVRASALEQEIECLPTQLKPSYGKAT	BGHR1_16448|BgISR7-02182|BgISR7-02336|BgISR7-02340|BgISR7-04248|BgISR7-04850|BgISR7-04864|BgISR7-04866|CAD6500331.1|CAD6500332.1|CAD6501915.1|CAD6502432.1|CAD6502434.1|CCU82616.1|CHVD042201-02125|CHVD042201-02282|CHVD042201-02286|CHVD042201-04134|CHVD042201-04721|CHVD042201-04741|CHVD042201-04743|CHVD042201-04747	22
Blumeria graminis f. sp. tritici	AVRPM60_2	MKIFSLISFAAILNHLTPVYAEGNCNYKCGPAVIDGDYVRECVKSYYEYKMRTIDRDYGPNDHFTTVTFPLQYLHKEEIITVQVSADFTALREITSVRASALGQEIECLPTQLKPSYGKAT	121	EGNCNYKCGPAVIDGDYVRECVKSYYEYKMRTIDRDYGPNDHFTTVTFPLQYLHKEEIITVQVSADFTALREITSVRASALGQEIECLPTQLKPSYGKAT	100	Kunz et al., 2025	Kunz, L., Jigisha, J., Menardo, F., Sotiropoulos, A. G., Zbinden, H., Zou, S., Tang, D., Hückelhoven, R., Keller, B., & Müller, M. C. (2025). Avirulence depletion assay: Combining R gene-mediated selection with bulk sequencing for rapid avirulence gene identification in wheat powdery mildew. PLoS pathogens, 21(1), e1012799. https://doi.org/10.1371/journal.ppat.1012799	EGNCNYKCGPAVIDGDYVRECVKSYYEYKMRTIDRDYGPNDHFTTVTFPLQYLHKEEIITVQVSADFTALREITSVRASALGQEIECLPTQLKPSYGKAT	BGHR1_16448|BgISR7-02182|BgISR7-02336|BgISR7-02340|BgISR7-04248|BgISR7-04850|BgISR7-04863|BgISR7-04864|BgISR7-04866|CAD6500331.1|CAD6500332.1|CAD6501915.1|CAD6502431.1|CAD6502432.1|CAD6502434.1|CCU82616.1|CHVD042201-02125|CHVD042201-02282|CHVD042201-02286|CHVD042201-04134|CHVD042201-04721|CHVD042201-04740|CHVD042201-04741|CHVD042201-04743|CHVD042201-04747	25
Blumeria graminis f. sp. tritici	Bcg1	MKIFSIAAVALLVDISVSFDLIDDDDTFRNKPKIPILNRKFGMKCQTNTIYNAETIMQNLDKVYSNKLLAHLEQGSFTRFPGVVFYHYFIGQSNISEQGYYPSNYIIVDSRGVFVAGMTSIPGLYPTAYKVCKFTEETEFATYRRQ	146	FDLIDDDDTFRNKPKIPILNRKFGMKCQTNTIYNAETIMQNLDKVYSNKLLAHLEQGSFTRFPGVVFYHYFIGQSNISEQGYYPSNYIIVDSRGVFVAGMTSIPGLYPTAYKVCKFTEETEFATYRRQ	128	Parlange et al., 2015	Parlange, F., Roffler, S., Menardo, F., Ben-David, R., Bourras, S., McNally, K. E., Oberhaensli, S., Stirnweis, D., Buchmann, G., Wicker, T., & Keller, B. (2015). Genetic and molecular characterization of a locus involved in avirulence of Blumeria graminis f. sp. tritici on wheat Pm3 resistance alleles. Fungal genetics and biology : FG & B, 82, 181–192. https://doi.org/10.1016/j.fgb.2015.06.009	FDLIDDDDTFRNKPKIPILNRKFGMKCQTNTIYNAETIMQNLDKVYSNKLLAHLEQGSFTRFPGVVFYHYFIGQSNISEQGYYPSNYIIVDSRGVFVAGMTSIPGLYPTAYKVCKFTEETEFATYRRQ	AVH78812.1|BGHR1_13574|BGHR1_13575|BGHR1_13577|BGHR1_13579|BGHR1_13580|BgISR7-03142|BgISR7-03144|BgISR7-03147|BgISR7-03148|BgISR7-03149|BgISR7-03150|BgISR7-03152|BgISR7-03154|CAD6501043.1|CAD6501045.1|CAD6501047.1|CAD6501048.1|CAD6501049.1|CAD6501050.1|CAD6501052.1|CAD6501055.1|CAD6501057.1|CCU76456.1|CCU76457.1|CCU76459.1|CCU76461.1|CCU76462.1|CHVD042201-03045|CHVD042201-03047|CHVD042201-03050|C…	43
Blumeria graminis f. sp. tritici	Bgt_Bcg-6	MKIFSIAAVALLVDISVSFHLIDDDETFGYYPKIPILNSKFGMKCQTNNLYNAETIKQKVDEAHNNVRSITRLEQGTFTRFPGVVLYSYFIGQTYDPEQDYHPSNYILIDSTGSFVAGMKSCEANDQVPYRVCMFTGGTDYTRYG	145	FHLIDDDETFGYYPKIPILNSKFGMKCQTNNLYNAETIKQKVDEAHNNVRSITRLEQGTFTRFPGVVLYSYFIGQTYDPEQDYHPSNYILIDSTGSFVAGMKSCEANDQVPYRVCMFTGGTDYTRYG	127	Schaefer et al., 2020	Schaefer, L. K., Parlange, F., Buchmann, G., Jung, E., Wehrli, A., Herren, G., Müller, M. C., Stehlin, J., Schmid, R., Wicker, T., Keller, B., & Bourras, S. (2020). Cross-Kingdom RNAi of Pathogen Effectors Leads to Quantitative Adult Plant Resistance in Wheat. Frontiers in plant science, 11, 253. https://doi.org/10.3389/fpls.2020.00253	FHLIDDDETFGYYPKIPILNSKFGMKCQTNNLYNAETIKQKVDEAHNNVRSITRLEQGTFTRFPGVVLYSYFIGQTYDPEQDYHPSNYILIDSTGSFVAGMKSCEANDQVPYRVCMFTGGTDYTRYG	AVH78812.1|BGHR1_13574|BGHR1_13575|BGHR1_13577|BGHR1_13579|BGHR1_13580|BgISR7-03142|BgISR7-03144|BgISR7-03146|BgISR7-03147|BgISR7-03148|BgISR7-03149|BgISR7-03150|BgISR7-03152|BgISR7-03154|CAD6501043.1|CAD6501045.1|CAD6501046.1|CAD6501047.1|CAD6501048.1|CAD6501049.1|CAD6501050.1|CAD6501052.1|CAD6501057.1|CCU76456.1|CCU76457.1|CCU76459.1|CCU76461.1|CCU76462.1|CHVD042201-03045|CHVD042201-03047|CHVD0…	45
Blumeria graminis f. sp. tritici	Bgt_Bcg-7	MMFFSIAAVALLLDISVSFELIDDDNASRNNPQIPVLNSKFGMKCHTNNLYNAETIKQNVDEAHNNVRFITQLEQGSFTRFPGVVLYSYFIGKSYVAEQVYYASNYIIIDSSGVFVAGMISIPDNDRTAYKVCKFTEGTEYATYRQL	147	FELIDDDNASRNNPQIPVLNSKFGMKCHTNNLYNAETIKQNVDEAHNNVRFITQLEQGSFTRFPGVVLYSYFIGKSYVAEQVYYASNYIIIDSSGVFVAGMISIPDNDRTAYKVCKFTEGTEYATYRQL	129	Schaefer et al., 2020	Schaefer, L. K., Parlange, F., Buchmann, G., Jung, E., Wehrli, A., Herren, G., Müller, M. C., Stehlin, J., Schmid, R., Wicker, T., Keller, B., & Bourras, S. (2020). Cross-Kingdom RNAi of Pathogen Effectors Leads to Quantitative Adult Plant Resistance in Wheat. Frontiers in plant science, 11, 253. https://doi.org/10.3389/fpls.2020.00253	FELIDDDNASRNNPQIPVLNSKFGMKCHTNNLYNAETIKQNVDEAHNNVRFITQLEQGSFTRFPGVVLYSYFIGKSYVAEQVYYASNYIIIDSSGVFVAGMISIPDNDRTAYKVCKFTEGTEYATYRQL	AVH78812.1|BGHR1_13574|BGHR1_13575|BGHR1_13577|BGHR1_13579|BGHR1_13580|BgISR7-03142|BgISR7-03144|BgISR7-03146|BgISR7-03147|BgISR7-03148|BgISR7-03149|BgISR7-03150|BgISR7-03152|BgISR7-03154|CAD6501043.1|CAD6501045.1|CAD6501046.1|CAD6501047.1|CAD6501048.1|CAD6501049.1|CAD6501050.1|CAD6501052.1|CAD6501055.1|CAD6501057.1|CCU76456.1|CCU76457.1|CCU76459.1|CCU76461.1|CCU76462.1|CHVD042201-03045|CHVD04220…	47
Blumeria graminis f. sp. tritici	BgtE-5843	MRPFQLLSAIAIFLSLETVEAAAYWNCNGTPIPDERARSAARLAFSFVPNTVHGYPSVYRVEYPGVEFGTLRTFPIKNSDESWQGGNVDYYVLANIGLSVMEVFVVEANNKRCTKVAG	118	AAYWNCNGTPIPDERARSAARLAFSFVPNTVHGYPSVYRVEYPGVEFGTLRTFPIKNSDESWQGGNVDYYVLANIGLSVMEVFVVEANNKRCTKVAG	97	Manser et al., 2021	Manser, B., Koller, T., Praz, C. R., Roulin, A. C., Zbinden, H., Arora, S., Steuernagel, B., Wulff, B. B. H., Keller, B., & Sánchez-Martín, J. (2021). Identification of specificity-defining amino acids of the wheat immune receptor Pm2 and powdery mildew effector AvrPm2. The Plant journal : for cell and molecular biology, 106(4), 993–1007. https://doi.org/10.1111/tpj.15214	AAYWNCNGTPIPDERARSAARLAFSFVPNTVHGYPSVYRVEYPGVEFGTLRTFPIKNSDESWQGGNVDYYVLANIGLSVMEVFVVEANNKRCTKVAG	BGHR1_14431|BGHR1_17115|BgISR7-03207|BgISR7-05524|BgISR7-05526|BgISR7-05529|BgISR7-05532|CAD6502918.1|CAD6502920.1|CAD6502922.1|CCU82938.1|CCU83233.1|CHVD042201-03106|CHVD042201-05379|CHVD042201-05381|CHVD042201-05385|EPQ62969.1|EPQ62970.1|EPQ62971.1|EPQ67500.1	20
Blumeria graminis f. sp. tritici	BgtE-20069a	MKIVLPHLAIALLSIVAPALAVIFDCSGVIINGDVVRRVQATGNRASISKSSSIHGDSTRTYEYFDIHPNGQYSRDYTGFACFSDISLPKPDVREHREDAWWPCSSSVI	109	VIFDCSGVIINGDVVRRVQATGNRASISKSSSIHGDSTRTYEYFDIHPNGQYSRDYTGFACFSDISLPKPDVREHREDAWWPCSSSVI	88	Yan et al., 2025	Yan, T., Cheng, G., Zhai, Y., Wu, L., Gong, S., Yu, D., Yang, L., & Zeng, F. (2025). The putative effector BgtE-20069a, secreted from Blumeria graminis f. sp. tritici, suppresses plant immunity to facilitate wheat infection. BMC microbiology, 25(1), 389. https://doi.org/10.1186/s12866-025-04110-4	VIFDCSGVIINGDVVRRVQATGNRASISKSSSIHGDSTRTYEYFDIHPNGQYSRDYTGFACFSDISLPKPDVREHREDAWWPCSSSVI	BGHR1_10018|BgISR7-07581|BgISR7-07588|BgISR7-07607|CAD6504498.1|CAD6504501.1|CAD6504512.1|CCU74492.1|CHVD042201-07394|CHVD042201-07399|CHVD042201-07414|EPQ61929.1	12
Blumeria graminis f. sp. tritici	SVRPM3A1/F1	MKIFSIAAVALLVDISVSFDLIDDDDTFRNKPKIPILNRKFGMKCQTNTIYNAETIMQNLDKVYSNKLLARLEQGSFTRFPGVVFYHYFIGQSNISEQGYYLSNYIIVDSRGVFVAGMTSIPGLYPTAYKVCKFTEETEFATYRRQ	146	FDLIDDDDTFRNKPKIPILNRKFGMKCQTNTIYNAETIMQNLDKVYSNKLLARLEQGSFTRFPGVVFYHYFIGQSNISEQGYYLSNYIIVDSRGVFVAGMTSIPGLYPTAYKVCKFTEETEFATYRRQ	128	Bourras et al., 2015; Schaefer et al., 2020	Bourras, S., McNally, K. E., Ben-David, R., Parlange, F., Roffler, S., Praz, C. R., Oberhaensli, S., Menardo, F., Stirnweis, D., Frenkel, Z., Schaefer, L. K., Flückiger, S., Treier, G., Herren, G., Korol, A. B., Wicker, T., & Keller, B. (2015). Multiple Avirulence Loci and Allele-Specific Effector Recognition Control the Pm3 Race-Specific Resistance of Wheat to Powdery Mildew. The Plant cell, 27(…	FDLIDDDDTFRNKPKIPILNRKFGMKCQTNTIYNAETIMQNLDKVYSNKLLARLEQGSFTRFPGVVFYHYFIGQSNISEQGYYLSNYIIVDSRGVFVAGMTSIPGLYPTAYKVCKFTEETEFATYRRQ	AVH78812.1|BGHR1_13574|BGHR1_13575|BGHR1_13577|BGHR1_13579|BGHR1_13580|BgISR7-03142|BgISR7-03144|BgISR7-03146|BgISR7-03147|BgISR7-03148|BgISR7-03149|BgISR7-03150|BgISR7-03152|BgISR7-03154|CAD6501043.1|CAD6501045.1|CAD6501046.1|CAD6501047.1|CAD6501048.1|CAD6501049.1|CAD6501050.1|CAD6501052.1|CAD6501055.1|CAD6501057.1|CCU76456.1|CCU76457.1|CCU76459.1|CCU76461.1|CCU76462.1|CHVD042201-03045|CHVD04220…	46
Erysiphe necator	CSEP080	MWLQTRVLAFGFFISMVLGDPTEQTISYPEVRMNVQCGDRYYSSVALAKTAAPACSRYEKQRNCRNQKSCSFGFLRPTKVSMYKGPYFPQYSQNEENDDRLLLWPLPRKRWLEKDIHFAVIQYDVRSKKCSVVGAIKDTDVRNHIECEKTEW	152	DPTEQTISYPEVRMNVQCGDRYYSSVALAKTAAPACSRYEKQRNCRNQKSCSFGFLRPTKVSMYKGPYFPQYSQNEENDDRLLLWPLPRKRWLEKDIHFAVIQYDVRSKKCSVVGAIKDTDVRNHIECEKTEW	133	Mu et al., 2023	Mu, B., Teng, Z., Tang, R., Lu, M., Chen, J., Xu, X., & Wen, Y. Q. (2023). An effector of Erysiphe necator translocates to chloroplasts and plasma membrane to suppress host immunity in grapevine. Horticulture research, 10(9), uhad163. https://doi.org/10.1093/hr/uhad163	DPTEQTISYPEVRMNVQCGDRYYSSVALAKTAAPACSRYEKQRNCRNQKSCSFGFLRPTKVSMYKGPYFPQYSQNEENDDRLLLWPLPRKRWLEKDIHFAVIQYDVRSKKCSVVGAIKDTDVRNHIECEKTEW	ERP2484504|ERP534123|KAI6245976.1|KAI6245977.1|KAI6246034.1|KAI6246035.1|KAI6246158.1|KAI6246611.1|KAI6249838.1|KHJ33662.1|OH_03069|OH_03086|POS82752.1	13
Erysiphe necator	CSEP087	MPMQVSKIIATLILLSLGFCSAMYANRPYSRGVRIRNANCNGRIHTSLKLAQTVDRGVELMNELTQSGRSIEFLIYHPQNGGILNTGETYYFFQINTENPDDPARDFVVITRAGVLLKVVTQMQIAEDSWMFVNCLSNEERILETGIR	148	NRPYSRGVRIRNANCNGRIHTSLKLAQTVDRGVELMNELTQSGRSIEFLIYHPQNGGILNTGETYYFFQINTENPDDPARDFVVITRAGVLLKVVTQMQIAEDSWMFVNCLSNEERILETGIR	123	Mu et al., 2022	Mu, B., Chen, J., Wang, H., Kong, W., Fan, X., Wen, Y. (2022). An effector CSEP087 from Erysiphe necator targets arginine decarboxylase VviADC to regulate host immunity in grapevine. Scientia Horticulturae, 303, 111205. https://doi.org/10.1016/j.scienta.2022.111205	NRPYSRGVRIRNANCNGRIHTSLKLAQTVDRGVELMNELTQSGRSIEFLIYHPQNGGILNTGETYYFFQINTENPDDPARDFVVITRAGVLLKVVTQMQIAEDSWMFVNCLSNEERILETGIR	NA	0
Erysiphe pisi	EpCSEP001	MHSFTLAFLSTLLLSPISVLATYGEHGHHPGHPYQFNEVDHAVSKTKDQSSKRVAIIAVTVDYLKSDVHHICDREEDTCIEEHECHKKGESCKRKNKCHEKKDKCFKEYKCQKKSKICRKKTTNRYGFRCGDKFYNQAKILAAAKAGCKKIGKNSQRSVFPAVHTAFNFDNDGPYVEWPITRNGRYHHKLSKSKRRIVMTMDCAVVGAVVRHKGGEYTKCKYERL	225	TYGEHGHHPGHPYQFNEVDHAVSKTKDQSSKRVAIIAVTVDYLKSDVHHICDREEDTCIEEHECHKKGESCKRKNKCHEKKDKCFKEYKCQKKSKICRKKTTNRYGFRCGDKFYNQAKILAAAKAGCKKIGKNSQRSVFPAVHTAFNFDNDGPYVEWPITRNGRYHHKLSKSKRRIVMTMDCAVVGAVVRHKGGEYTKCKYERL	204	Sharma et al., 2019	Sharma, G., Aminedi, R., Saxena, D., Gupta, A., Banerjee, P., Jain, D., & Chandran, D. (2019). Effector mining from the Erysiphe pisi haustorial transcriptome identifies novel candidates involved in pea powdery mildew pathogenesis. Molecular plant pathology, 20(11), 1506–1522. https://doi.org/10.1111/mpp.12862	TYGEHGHHPGHPYQFNEVDHAVSKTKDQSSKRVAIIAVTVDYLKSDVHHICDREEDTCIEEHECHKKGESCKRKNKCHEKKDKCFKEYKCQKKSKICRKKTTNRYGFRCGDKFYNQAKILAAAKAGCKKIGKNSQRSVFPAVHTAFNFDNDGPYVEWPITRNGRYHHKLSKSKRRIVMTMDCAVVGAVVRHKGGEYTKCKYERL	BGHR1_12341|CCU80367.1|CE163325|ERP1848134|ERP2358942|ERP2358943|ERP2358946|ERP2516098|ERP739599|Go4148126|Go4153770|Go5221792|Go5332254|Go5337313|KAI1003175.1|KAI1007433.1|KAI6245059.1|KAI6246082.1|KAI6246083.1|KAI6246087.1|KAI6246480.1|KAI6246481.1|KHJ31693.1|KHJ32368.1|OH_00853|OH_00854|OH_02173|OH_03750|PN1900754|PN2010555|PN2010694|PN2053830|PN2053967|PN2183089|PN2183235|PN2292944|PN2292959|…	58
Erysiphe pisi	EpCSEP009	MRFFIGAIVSTLILSPVSVLSMVLDTQASSLMTQAKVQDGTIQRQYPVASTPLGSSLQKRFCIRKCSKEHKLGYLCRKKLISNYKVKKAKNAACPKIKANLQKSSFPSLHTALKFDSPGPYLEWPVARNGRFWNNWRKGKYRIVLTEDCEVVGAAIRNRDGSYIKCSHIDDKEDDD	176	LSMVLDTQASSLMTQAKVQDGTIQRQYPVASTPLGSSLQKRFCIRKCSKEHKLGYLCRKKLISNYKVKKAKNAACPKIKANLQKSSFPSLHTALKFDSPGPYLEWPVARNGRFWNNWRKGKYRIVLTEDCEVVGAAIRNRDGSYIKCSHIDDKEDDD	157	Sharma et al., 2019	Sharma, G., Aminedi, R., Saxena, D., Gupta, A., Banerjee, P., Jain, D., & Chandran, D. (2019). Effector mining from the Erysiphe pisi haustorial transcriptome identifies novel candidates involved in pea powdery mildew pathogenesis. Molecular plant pathology, 20(11), 1506–1522. https://doi.org/10.1111/mpp.12862	LSMVLDTQASSLMTQAKVQDGTIQRQYPVASTPLGSSLQKRFCIRKCSKEHKLGYLCRKKLISNYKVKKAKNAACPKIKANLQKSSFPSLHTALKFDSPGPYLEWPVARNGRFWNNWRKGKYRIVLTEDCEVVGAAIRNRDGSYIKCSHIDDKEDDD	BGHR1_14384|BgISR7-02798|BgISR7-04164|CAD6500788.1|CAD6501849.1|CCU79810.1|CHVD042201-02714|CHVD042201-04049|EPQ66883.1|EPQ67735.1|ERP1813428|ERP1814587|ERP1848134|ERP1848142|ERP2358292|ERP2358942|ERP2358946|ERP2358953|ERP2413039|ERP2516098|ERP2863788|ERP739599|g4516.t1|g4517.t1|Go4148126|Go4153770|Go5221792|Go5332254|Go5337313|KAI1003175.1|KAI6244669.1|KAI6245059.1|KAI6246081.1|KAI6246082.1|KAI6…	95
Erysiphe pisi	EpCSP083	MQYSSVILIAAYAVTNVLSHGVIDQVMGANKVAMPGLGVIDGTPRDCASPRCGSEADTSIIRERELGSNKASALGRTQGGGPIDASKMVALFMGDSGGNSTATKAARDLHAANLKRRSLAVRAANGGAKTPKGTMETGVKAAAGAGALDGMPTASDDGTVTMNFHQVNQDGAGPLTAMVDGTSGGTDKAAFQKATVTKNVPGIGIGGLSAAAVMDFPVEVKMPAGMTCDASVAGVDNVCVMKLQNKAAAGPFGGAVAFTQTAAAKKRAIEYNLRKRNFARALNQKRQENQDTAAIIAALEATGSASKAEDGQEEKELTKRQQDEAAAALDALKAMGSAVTEADLE	345	HGVIDQVMGANKVAMPGLGVIDGTPRDCASPRCGSEADTSIIRERELGSNKASALGRTQGGGPIDASKMVALFMGDSGGNSTATKAARDLHAANLKRRSLAVRAANGGAKTPKGTMETGVKAAAGAGALDGMPTASDDGTVTMNFHQVNQDGAGPLTAMVDGTSGGTDKAAFQKATVTKNVPGIGIGGLSAAAVMDFPVEVKMPAGMTCDASVAGVDNVCVMKLQNKAAAGPFGGAVAFTQTAAAKKRAIEYNLRKRNFARALNQKRQENQDTAAIIAALEATGSASKAEDGQEEKELTKRQQDEAAAALDALKAMGSAVTEADLE	326	Sharma et al., 2019	Sharma, G., Aminedi, R., Saxena, D., Gupta, A., Banerjee, P., Jain, D., & Chandran, D. (2019). Effector mining from the Erysiphe pisi haustorial transcriptome identifies novel candidates involved in pea powdery mildew pathogenesis. Molecular plant pathology, 20(11), 1506–1522. https://doi.org/10.1111/mpp.12862	HGVIDQVMGANKVAMPGLGVIDGTPRDCASPRCGSEADTSIIRERELGSNKASALGRTQGGGPIDASKMVALFMGDSGGNSTATKAARDLHAANLKRRSLAVRAANGGAKTPKGTMETGVKAAAGAGALDGMPTASDDGTVTMNFHQVNQDGAGPLTAMVDGTSGGTDKAAFQKATVTKNVPGIGIGGLSAAAVMDFPVEVKMPAGMTCDASVAGVDNVCVMKLQNKAAAGPFGGAVAFTQTAAAKKRAIEYNLRKRNFARALNQKRQENQDTAAIIAALEATGSASKAEDGQEEKELTKRQQDEAAAALDALKAMGSAVTEADLE	BF000628.1|BF000904.1|BF002002.1|BF002003.1|BF002004.1|BF004835.1|BF004850.1|BF004860.1|BF004863.1|BF005643.1|BGHR1_13535|BGHR1_13541|BGHR1_13547|BGHR1_13554|BGHR1_13560|BGHR1_13562|BGHR1_13564|BGHR1_13578|BGHR1_13606|BgISR7-03098|BgISR7-03103|BgISR7-03105|BgISR7-03110|BgISR7-03133|BgISR7-03151|BgISR7-03184|BgISR7-06097|CAD6501001.1|CAD6501006.1|CAD6501008.1|CAD6501015.1|CAD6501051.1|CAD6501081.1…	132
Erysiphe quercicola	Eae1	MLSDKVLCLFAVLLLSSFTFSTAQQGVCRLNSRPPQQPCLSTDPITFTINDFTTFEPSEGNPNPASVTFRFSDDKNALTAQCLSSNDTSKEIISSATSDGLQILFTYVENNLQIIENYTSCPTGVSTEIEGFLQVATNCYSNYPPSPSGNGIKCITPTGKLSGSFV	166	QQGVCRLNSRPPQQPCLSTDPITFTINDFTTFEPSEGNPNPASVTFRFSDDKNALTAQCLSSNDTSKEIISSATSDGLQILFTYVENNLQIIENYTSCPTGVSTEIEGFLQVATNCYSNYPPSPSGNGIKCITPTGKLSGSFV	143	Shan et al., 2025	Shan, J., Su, F., Yin, J. et al. The powdery mildew effector Eae1 targets a SAMS enzyme within the ethylene biosynthesis pathway to disrupt plant immunity. Phytopathol Res 7, 44 (2025). https://doi.org/10.1186/s42483-025-00334-4	QQGVCRLNSRPPQQPCLSTDPITFTINDFTTFEPSEGNPNPASVTFRFSDDKNALTAQCLSSNDTSKEIISSATSDGLQILFTYVENNLQIIENYTSCPTGVSTEIEGFLQVATNCYSNYPPSPSGNGIKCITPTGKLSGSFV	BGHR1_11020|ERP411197|Go4148425|PARAU_08792|PN2293454|RKF63849.1|TQS33736.1	7
Erysiphe quercicola	EqCSEP01276	MSALLFSLFTLSQLVASGPVVRRSTLAAGCDPATRALALGVQNNIAVQYQELSISTQLSNTLAANPVDANTFQVQKAQLLFTVEQGIVIRQNNQNIPNSNQAVIQGLNTVANAQQLELLATQQLGNSDLIQTANTVNSLMAAFADGINQNSNTLTQVLSQCPGGPSNNGLGTTQPLQSIVQNNGNNLNSGNNLNNGNNINNGNNGNNINNGNNGNNGNNGNNGNNGNNGNNGNNGNNGNNGNNGNNGNNGNNGNNGNNENNGMNGNSQFGSLNGTNSTMASPTSASNIQDDNSPSPTGSSNNRNQNSSSRNGSSKNTNEN	320	GPVVRRSTLAAGCDPATRALALGVQNNIAVQYQELSISTQLSNTLAANPVDANTFQVQKAQLLFTVEQGIVIRQNNQNIPNSNQAVIQGLNTVANAQQLELLATQQLGNSDLIQTANTVNSLMAAFADGINQNSNTLTQVLSQCPGGPSNNGLGTTQPLQSIVQNNGNNLNSGNNLNNGNNINNGNNGNNINNGNNGNNGNNGNNGNNGNNGNNGNNGNNGNNGNNGNNGNNGNNGNNGNNENNGMNGNSQFGSLNGTNSTMASPTSASNIQDDNSPSPTGSSNNRNQNSSSRNGSSKNTNEN	303	Li et al., 2020	Li, X., Liu, Y., He, Q., Li, S., Liu, W., Lin, C., & Miao, W. (2020). A Candidate Secreted Effector Protein of Rubber Tree Powdery Mildew Fungus Contributes to Infection by Regulating Plant ABA Biosynthesis. Frontiers in microbiology, 11, 591387. https://doi.org/10.3389/fmicb.2020.591387	GPVVRRSTLAAGCDPATRALALGVQNNIAVQYQELSISTQLSNTLAANPVDANTFQVQKAQLLFTVEQGIVIRQNNQNIPNSNQAVIQGLNTVANAQQLELLATQQLGNSDLIQTANTVNSLMAAFADGINQNSNTLTQVLSQCPGGPSNNGLGTTQPLQSIVQNNGNNLNSGNNLNNGNNINNGNNGNNINNGNNGNNGNNGNNGNNGNNGNNGNNGNNGNNGNNGNNGNNGNNGNNGNNENNGMNGNSQFGSLNGTNSTMASPTSASNIQDDNSPSPTGSSNNRNQNSSSRNGSSKNTNEN	ERP483054|KAI6250515.1|KAI6250517.1|KAI6250518.1|OH_01297|PN1366327|RKF60017.1|RKF64935.1	8
Erysiphe quercicola	EqCSEP04187	MVSNFGPIFTSLTWHLIIVPLVTGYHTNISTKSKNSSTLEGFGPSPVTDRVIVSRSFETTKEDRVKIPTALDPGVPVAKIAEQFGFTKRQIYYVRSYGLESGRKSCGRKPAVLAST	116	YHTNISTKSKNSSTLEGFGPSPVTDRVIVSRSFETTKEDRVKIPTALDPGVPVAKIAEQFGFTKRQIYYVRSYGLESGRKSCGRKPAVLAST	92	Li et al., 2022	Li, X., Liu, M., Liu, Y., Zhao, W., Li, S., Liu, W., Lin, C., & Miao, W. (2022). A putative effector of the rubber-tree powdery mildew fungus has elicitor activity that can trigger plant immunity. Planta, 255(2), 33. https://doi.org/10.1007/s00425-021-03818-7	YHTNISTKSKNSSTLEGFGPSPVTDRVIVSRSFETTKEDRVKIPTALDPGVPVAKIAEQFGFTKRQIYYVRSYGLESGRKSCGRKPAVLAST	NA	0
Golovinomyces cichoracearum	GcR8IP1	MQRNGSKLHDKDLSDDICPVCKSNRYLNPKLEFFINPECYHKMCSTCVDRIFTSGPTSCPVPYCGKTLRKRGFHKAFFGDLKVEREVDIRKRVDAVFNRRQEEFETLRDWNNYLEEVESLIFDLIEGTKEEKMKAEERLRKYRETNLHEIDHNRREGLKIVEMEKRREKAEKEAIRLRRIDALQEAEEAKRDLRLSHNEMIERLATTDEDATKITTRAPKVILKKSSAVRNLNEPNSSDSNSYLSEGLTIRGLKKKQVKADEEPYDPFGGKDFKPSRYVIQDDYECEWLTPARNDDGHLAGGYNFHQYYSRTLYEAFSGMGVFIQDETKLISRPEFDNTEGIAKDEISASIL	352	ICPVCKSNRYLNPKLEFFINPECYHKMCSTCVDRIFTSGPTSCPVPYCGKTLRKRGFHKAFFGDLKVEREVDIRKRVDAVFNRRQEEFETLRDWNNYLEEVESLIFDLIEGTKEEKMKAEERLRKYRETNLHEIDHNRREGLKIVEMEKRREKAEKEAIRLRRIDALQEAEEAKRDLRLSHNEMIERLATTDEDATKITTRAPKVILKKSSAVRNLNEPNSSDSNSYLSEGLTIRGLKKKQVKADEEPYDPFGGKDFKPSRYVIQDDYECEWLTPARNDDGHLAGGYNFHQYYSRTLYEAFSGMGVFIQDETKLISRPEFDNTEGIAKDEISASIL	336	Zhao et al, 2023	Zhao, J. H., Huang, Y. Y., Wang, H., Yang, X. M., Li, Y., Pu, M., Zhou, S. X., Zhang, J. W., Zhao, Z. X., Li, G. B., Hassan, B., Hu, X. H., Chen, X., Xiao, S., Wu, X. J., Fan, J., & Wang, W. M. (2023). Golovinomyces cichoracearum effector-associated nuclear localization of RPW8.2 amplifies its expression to boost immunity in Arabidopsis. The New phytologist, 238(1), 367–382. https://doi.org/10.11…	ICPVCKSNRYLNPKLEFFINPECYHKMCSTCVDRIFTSGPTSCPVPYCGKTLRKRGFHKAFFGDLKVEREVDIRKRVDAVFNRRQEEFETLRDWNNYLEEVESLIFDLIEGTKEEKMKAEERLRKYRETNLHEIDHNRREGLKIVEMEKRREKAEKEAIRLRRIDALQEAEEAKRDLRLSHNEMIERLATTDEDATKITTRAPKVILKKSSAVRNLNEPNSSDSNSYLSEGLTIRGLKKKQVKADEEPYDPFGGKDFKPSRYVIQDDYECEWLTPARNDDGHLAGGYNFHQYYSRTLYEAFSGMGVFIQDETKLISRPEFDNTEGIAKDEISASIL	NA	0
Golovinomyces orontii	GoEC2	MQFTKLIVLAFVACVTATPSGLNFYVRRTDGGDDEAPLTCTEALQEIPKCALSCITQPPIDAGCKSAADFACSCEKKTQKQITKAETPCVLKACGLKEALAASRAGKDVCGACNTSPNEPSDGHGDDGDDDSYEKSVDAEKTPEIPNSMQNSDV	154	TPSGLNFYVRRTDGGDDEAPLTCTEALQEIPKCALSCITQPPIDAGCKSAADFACSCEKKTQKQITKAETPCVLKACGLKEALAASRAGKDVCGACNTSPNEPSDGHGDDGDDDSYEKSVDAEKTPEIPNSMQNSDV	137	Schmidt et al., 2014	Schmidt, S. M., Kuhn, H., Micali, C., Liller, C., Kwaaitaal, M., & Panstruga, R. (2014). Interaction of a Blumeria graminis f. sp. hordei effector candidate with a barley ARF-GAP suggests that host vesicle trafficking is a fungal pathogenicity target. Molecular plant pathology, 15(6), 535–549. https://doi.org/10.1111/mpp.12110	TPSGLNFYVRRTDGGDDEAPLTCTEALQEIPKCALSCITQPPIDAGCKSAADFACSCEKKTQKQITKAETPCVLKACGLKEALAASRAGKDVCGACNTSPNEPSDGHGDDGDDDSYEKSVDAEKTPEIPNSMQNSDV	BF005341.1|BGHR1_12720|BgISR7-03677|CAD6501452.1|CCU81481.1|CE108286|CHVD042201-03556|EPQ64358.1|ERP2549560|g1989.t1|Go5421510|KAI1004866.1|KAI6251210.1|KHJ33901.1|OH_00493|P.xanthii.00g147480|PN2022291|POS82275.1|POXAN00143CG0090|RKF60824.1|RKF62797.1|RKF72013.1|RKF77749.1	23
Podosphaera xanthii	CSEP30	MRFHLGFLYLATAVSAAGPLLHRQEQTVFNTYEAQAELPFNPQINGRFINANGSKFFINKASSAYYTVIQLLAETKTLALATSLPGGQQVYVDSDGALKYTIPHSGAVPNGSLFQEFSATQQSGSSNLIFQGAGFTACPTDNFEIFQVYALGSSGFQRVDCQPFTVALINKPPSAYQY	178	AGPLLHRQEQTVFNTYEAQAELPFNPQINGRFINANGSKFFINKASSAYYTVIQLLAETKTLALATSLPGGQQVYVDSDGALKYTIPHSGAVPNGSLFQEFSATQQSGSSNLIFQGAGFTACPTDNFEIFQVYALGSSGFQRVDCQPFTVALINKPPSAYQY	162	Li et al., 2024	Li, H., Khan, I. U., Anarjan, M. B., Hussain, M., & Lee, S. (2024). The mutant STAY-GREEN (Cssgr) in cucumber interacts with the CSEP30 protein to elicit a defense response against Podosphaera xanthii. Molecular breeding : new strategies in plant improvement, 44(10), 67. https://doi.org/10.1007/s11032-024-01504-6	AGPLLHRQEQTVFNTYEAQAELPFNPQINGRFINANGSKFFINKASSAYYTVIQLLAETKTLALATSLPGGQQVYVDSDGALKYTIPHSGAVPNGSLFQEFSATQQSGSSNLIFQGAGFTACPTDNFEIFQVYALGSSGFQRVDCQPFTVALINKPPSAYQY	BF004838.1|BGHR1_11536|BGHR1_15452|BgISR7-09882|CAD6506435.1|CCU75477.1|CCU82707.1|CE971947|CHVD042201-09691|EPQ62602.1|EPQ63597.1|ERP2361278|g4089.t1|KAI6244700.1|KHJ33546.1|P.xanthii.00g128640|PARAU_09324|PARAU_09576|PARAU_11216|POS83727.1|RKF77411.1|RKF78490.1|TQS35089.1	23
Podosphaera xanthii	PEC1666	MLFKSIIASLAAAQLVAGHGAIVKAVGDMGGNGTALGVDSNTPRDGAGRNPFQADSTRFKNNNVDACGETLGGGPNEPAQQMAKLVQDSNGLPMVSQGGMIMMTLHQVNGDGAGPYSCMIDSTGTGTGGWTKMEVATNVPGKNSRSKAKAQDFPLEAKIAADQTCTGSMAGMDNICMVRCNNEANAGPFGGCVPVQMMSGGAAAGGAAPAAAAAPAASPAAAKKFIS	227	HGAIVKAVGDMGGNGTALGVDSNTPRDGAGRNPFQADSTRFKNNNVDACGETLGGGPNEPAQQMAKLVQDSNGLPMVSQGGMIMMTLHQVNGDGAGPYSCMIDSTGTGTGGWTKMEVATNVPGKNSRSKAKAQDFPLEAKIAADQTCTGSMAGMDNICMVRCNNEANAGPFGGCVPVQMMSGGAAAGGAAPAAAAAPAASPAAAKKFIS	209	Martínez-Cruz et al., 2021	Martínez-Cruz, J. S., Romero, D., Hierrezuelo, J. S., Thon, M., de Vicente, A., & P Rez-Garc A, A. (2021). Effectors with chitinase activity (EWCAs), a family of conserved, secreted fungal chitinases that suppress chitin-triggered immunity. The Plant cell, 33(4), 1319–1340. https://doi.org/10.1093/plcell/koab011	HGAIVKAVGDMGGNGTALGVDSNTPRDGAGRNPFQADSTRFKNNNVDACGETLGGGPNEPAQQMAKLVQDSNGLPMVSQGGMIMMTLHQVNGDGAGPYSCMIDSTGTGTGGWTKMEVATNVPGKNSRSKAKAQDFPLEAKIAADQTCTGSMAGMDNICMVRCNNEANAGPFGGCVPVQMMSGGAAAGGAAPAAAAAPAASPAAAKKFIS	BF004835.1|BF004850.1|BF004860.1|BF004863.1|BGHR1_12005|BGHR1_12019|BGHR1_12021|BGHR1_12023|BGHR1_12026|BGHR1_13007|BGHR1_13087|BGHR1_13535|BGHR1_13541|BGHR1_13547|BGHR1_13554|BGHR1_13560|BGHR1_13562|BGHR1_13564|BGHR1_13578|BGHR1_13606|BgISR7-01535|BgISR7-01538|BgISR7-01543|BgISR7-01547|BgISR7-01566|BgISR7-03098|BgISR7-03103|BgISR7-03105|BgISR7-03110|BgISR7-03133|BgISR7-03151|BgISR7-03184|BgISR7-…	170
Podosphaera xanthii	PEC1961	MLFKSIIASLAAAQLVAGHGAIVKAVGDMGGNGTALGVERDTPRDGAGRNPFQTDSTRFKNNNVDACGETLGGGPNEPAQQMAKLVQDSNGLPMVSQGGMIMMTLHQVNGDGAGPYSCMIDSTGTGTGGWTKMEVATNVPGKNSRSKAKAQDFPLEAKIAADQTCTGSMAGMDNICMVRCNNEANAGPFGGCVPVQMMSGGAAAGGAAPAAAAAPAASLVAAKRFVS	227	HGAIVKAVGDMGGNGTALGVERDTPRDGAGRNPFQTDSTRFKNNNVDACGETLGGGPNEPAQQMAKLVQDSNGLPMVSQGGMIMMTLHQVNGDGAGPYSCMIDSTGTGTGGWTKMEVATNVPGKNSRSKAKAQDFPLEAKIAADQTCTGSMAGMDNICMVRCNNEANAGPFGGCVPVQMMSGGAAAGGAAPAAAAAPAASLVAAKRFVS	209	Martínez-Cruz et al., 2021	Martínez-Cruz, J. S., Romero, D., Hierrezuelo, J. S., Thon, M., de Vicente, A., & P Rez-Garc A, A. (2021). Effectors with chitinase activity (EWCAs), a family of conserved, secreted fungal chitinases that suppress chitin-triggered immunity. The Plant cell, 33(4), 1319–1340. https://doi.org/10.1093/plcell/koab011	HGAIVKAVGDMGGNGTALGVERDTPRDGAGRNPFQTDSTRFKNNNVDACGETLGGGPNEPAQQMAKLVQDSNGLPMVSQGGMIMMTLHQVNGDGAGPYSCMIDSTGTGTGGWTKMEVATNVPGKNSRSKAKAQDFPLEAKIAADQTCTGSMAGMDNICMVRCNNEANAGPFGGCVPVQMMSGGAAAGGAAPAAAAAPAASLVAAKRFVS	BF000904.1|BF004835.1|BF004850.1|BF004860.1|BF004863.1|BGHR1_12005|BGHR1_12019|BGHR1_12021|BGHR1_12023|BGHR1_12026|BGHR1_13007|BGHR1_13087|BGHR1_13535|BGHR1_13541|BGHR1_13547|BGHR1_13554|BGHR1_13560|BGHR1_13562|BGHR1_13564|BGHR1_13578|BGHR1_13606|BgISR7-01535|BgISR7-01538|BgISR7-01543|BgISR7-01547|BgISR7-01566|BgISR7-03098|BgISR7-03103|BgISR7-03105|BgISR7-03110|BgISR7-03133|BgISR7-03151|BgISR7-03…	170
Podosphaera xanthii	PEC2158	MLFKSIIASLAAAQLVAGHGAIVKAVGDMGGNGTALGVDSNTPRDGAGRNPFQADSTRFKNNNVDACGETLGGGPNEPAQQMAKLVQDSNGLPMVSQGGMIMMTLHQVNGDGAGPYSCMIDSTGTGTGGWTKMEVATNVPGKNSRSKAKAQDFPLEAKIAADQTCTGSMAGMDNICMVRCNNEANAGPFGGCVPVQMMSGGAAAGGAAPAAAAAPAAAKKFVS	223	HGAIVKAVGDMGGNGTALGVDSNTPRDGAGRNPFQADSTRFKNNNVDACGETLGGGPNEPAQQMAKLVQDSNGLPMVSQGGMIMMTLHQVNGDGAGPYSCMIDSTGTGTGGWTKMEVATNVPGKNSRSKAKAQDFPLEAKIAADQTCTGSMAGMDNICMVRCNNEANAGPFGGCVPVQMMSGGAAAGGAAPAAAAAPAAAKKFVS	205	Martínez-Cruz et al., 2021	Martínez-Cruz, J. S., Romero, D., Hierrezuelo, J. S., Thon, M., de Vicente, A., & P Rez-Garc A, A. (2021). Effectors with chitinase activity (EWCAs), a family of conserved, secreted fungal chitinases that suppress chitin-triggered immunity. The Plant cell, 33(4), 1319–1340. https://doi.org/10.1093/plcell/koab011	HGAIVKAVGDMGGNGTALGVDSNTPRDGAGRNPFQADSTRFKNNNVDACGETLGGGPNEPAQQMAKLVQDSNGLPMVSQGGMIMMTLHQVNGDGAGPYSCMIDSTGTGTGGWTKMEVATNVPGKNSRSKAKAQDFPLEAKIAADQTCTGSMAGMDNICMVRCNNEANAGPFGGCVPVQMMSGGAAAGGAAPAAAAAPAAAKKFVS	BF000628.1|BF002002.1|BF002003.1|BF002004.1|BF004835.1|BF004850.1|BF004860.1|BF004863.1|BF005643.1|BGHR1_12005|BGHR1_12019|BGHR1_12021|BGHR1_12023|BGHR1_12026|BGHR1_13007|BGHR1_13087|BGHR1_13535|BGHR1_13541|BGHR1_13547|BGHR1_13554|BGHR1_13560|BGHR1_13562|BGHR1_13564|BGHR1_13578|BGHR1_13606|BgISR7-01535|BgISR7-01538|BgISR7-01543|BgISR7-01547|BgISR7-01566|BgISR7-03098|BgISR7-03103|BgISR7-03105|BgIS…	191
Podosphaera xanthii	PEC5191	MLFKSIIASLAAAQLVAGHGAIVKAVGDMGGNGTALGGDSNTPRDGAGRNPFQTDSTRFKNNNVDACGETLGGGPNEPAQQMAKLVQDSNGLPMVSQGGMIMMTLHQVNGDGAGPYSCMIDSTGTGTGGWTKMEVATNVPGKNSRSKAKAQDFPLEAKIAADQTCTGSMAGMDNICMVRCNNEANAGPFGGCVPVQMMSGGAAAGGAAPAAAAAPAAAKRFVS	223	HGAIVKAVGDMGGNGTALGGDSNTPRDGAGRNPFQTDSTRFKNNNVDACGETLGGGPNEPAQQMAKLVQDSNGLPMVSQGGMIMMTLHQVNGDGAGPYSCMIDSTGTGTGGWTKMEVATNVPGKNSRSKAKAQDFPLEAKIAADQTCTGSMAGMDNICMVRCNNEANAGPFGGCVPVQMMSGGAAAGGAAPAAAAAPAAAKRFVS	205	Martínez-Cruz et al., 2021	Martínez-Cruz, J. S., Romero, D., Hierrezuelo, J. S., Thon, M., de Vicente, A., & P Rez-Garc A, A. (2021). Effectors with chitinase activity (EWCAs), a family of conserved, secreted fungal chitinases that suppress chitin-triggered immunity. The Plant cell, 33(4), 1319–1340. https://doi.org/10.1093/plcell/koab011	HGAIVKAVGDMGGNGTALGGDSNTPRDGAGRNPFQTDSTRFKNNNVDACGETLGGGPNEPAQQMAKLVQDSNGLPMVSQGGMIMMTLHQVNGDGAGPYSCMIDSTGTGTGGWTKMEVATNVPGKNSRSKAKAQDFPLEAKIAADQTCTGSMAGMDNICMVRCNNEANAGPFGGCVPVQMMSGGAAAGGAAPAAAAAPAAAKRFVS	BF000628.1|BF002002.1|BF002003.1|BF002004.1|BF004835.1|BF004850.1|BF004860.1|BF004863.1|BF005643.1|BGHR1_12005|BGHR1_12019|BGHR1_12021|BGHR1_12023|BGHR1_12026|BGHR1_13007|BGHR1_13087|BGHR1_13535|BGHR1_13541|BGHR1_13547|BGHR1_13554|BGHR1_13560|BGHR1_13562|BGHR1_13564|BGHR1_13578|BGHR1_13606|BgISR7-01535|BgISR7-01538|BgISR7-01543|BgISR7-01547|BgISR7-01566|BgISR7-03098|BgISR7-03103|BgISR7-03105|BgIS…	189
Podosphaera xanthii	PHEC27213(PxLPMO1)	MFCRGVSSYLFLASLATAHFNIQYPEVRGDVFAENASQRIFPCANVDQTSETNRTQWPLDGGSVSLKLYHSWTYIFINLGLGSENPKFNVSLTPNLLKETGKGDFCLPKLTLPKDLVPEEGQNASIQVVAVGPRGDAFYSCSDITFSKNATIQSEEVCTNSTGVNAVTISSSSGPNIPSPPHSGSSIRFESSVGAAFAAVLGAIVMGHF	209	HFNIQYPEVRGDVFAENASQRIFPCANVDQTSETNRTQWPLDGGSVSLKLYHSWTYIFINLGLGSENPKFNVSLTPNLLKETGKGDFCLPKLTLPKDLVPEEGQNASIQVVAVGPRGDAFYSCSDITFSKNATIQSEEVCTNSTGVNAVTISSSSGPNIPSPPHSGSSIRFESSVGAAFAAVLGAIVMGHF	191	Polonio et al., 2021	Polonio, Á., Fernández-Ortuño, D., de Vicente, A., & Pérez-García, A. (2021). A haustorial-expressed lytic polysaccharide monooxygenase from the cucurbit powdery mildew pathogen Podosphaera xanthii contributes to the suppression of chitin-triggered immunity. Molecular plant pathology, 22(5), 580–601. https://doi.org/10.1111/mpp.13045	HFNIQYPEVRGDVFAENASQRIFPCANVDQTSETNRTQWPLDGGSVSLKLYHSWTYIFINLGLGSENPKFNVSLTPNLLKETGKGDFCLPKLTLPKDLVPEEGQNASIQVVAVGPRGDAFYSCSDITFSKNATIQSEEVCTNSTGVNAVTISSSSGPNIPSPPHSGSSIRFESSVGAAFAAVLGAIVMGHF	Go2934989|POS88026.1|TQS34249.1	3
Podosphaera xanthii	PxCDA3(PxCHBE)	MQMLNLARTVFTITFFYSIISAQNTCGPSIGSCAANECCSSAGNCGTTSDHCAAPGCQTEFGPACDANKTPLGLNTSSIPRGKLGSVLYGGGGIYACNSVGDVALTFDDGPSQYTGHVLDLLDQYQAKATFFVTGINNGKGAIDTTNECIPVDIK	155	QNTCGPSIGSCAANECCSSAGNCGTTSDHCAAPGCQTEFGPACDANKTPLGLNTSSIPRGKLGSVLYGGGGIYACNSVGDVALTFDDGPSQYTGHVLDLLDQYQAKATFFVTGINNGKGAIDTTNECIPVDIK	133	Martínez-Cruz et al., 2022	Martínez-Cruz, J. M., Polonio, Á., Ruiz-Jiménez, L., Vielba-Fernández, A., Hierrezuelo, J., Romero, D., de Vicente, A., Fernández-Ortuño, D., & Pérez-García, A. (2022). Suppression of Chitin-Triggered Immunity by a New Fungal Chitin-Binding Effector Resulting from Alternative Splicing of a Chitin Deacetylase Gene. Journal of fungi (Basel, Switzerland), 8(10), 1022. https://doi.org/10.3390/jof8101…	QNTCGPSIGSCAANECCSSAGNCGTTSDHCAAPGCQTEFGPACDANKTPLGLNTSSIPRGKLGSVLYGGGGIYACNSVGDVALTFDDGPSQYTGHVLDLLDQYQAKATFFVTGINNGKGAIDTTNECIPVDIK	BF005510.1|BF005838.1|BGHR1_10869|BGHR1_11182|BgISR7-00097|BgISR7-06712|CAD6498725.1|CAD6503820.1|CCU76842.1|CCU77513.1|CE960362|CE963369|CHVD042201-00096|CHVD042201-06543|EPQ66430.1|EPQ66796.1|ERP2311950|ERP2387976|g5155.t1|g7199.t1|Go2214928|Go2914513|Go2924940|Go4145507|KAI0996234.1|KAI0996890.1|KAI6247711.1|KHJ34002.1|OH_01334|P.xanthii.00g070480|P.xanthii.00g100630|PARAU_03273|PARAU_08274|PN…	43
Blumeria hordei	AVRk1	MIGSVEIIEKISQLPSVPHRIGELSKSPPTASKRSENAAPISAPKLMSQLKAATKAECPPELRPIVEAIQQRAAKTAANLALCSAAISGVEATLLPLTNGSNRPFVDSMRVYLRAAIAQYIATVPASTPPVLPPRLANPLPRAPDARSIQIPAVPALPLKSTRATVVKMDCHKKQFL	177	not predicted to contain SP, non-canonical effector		Ridout et al., 2006; Amselem et al., 2015	Ridout, C. J., Skamnioti, P., Porritt, O., Sacristan, S., Jones, J. D., & Brown, J. K. (2006). Multiple avirulence paralogues in cereal powdery mildew fungi may contribute to parasite fitness and defeat of plant resistance. The Plant cell, 18(9), 2402–2414. https://doi.org/10.1105/tpc.106.043307; Amselem, J., Vigouroux, M., Oberhaensli, S., Brown, J. K., Bindschedler, L. V., Skamnioti, P., Wicker…	MIGSVEIIEKISQLPSVPHRIGELSKSPPTASKRSENAAPISAPKLMSQLKAATKAECPPELRPIVEAIQQRAAKTAANLALCSAAISGVEATLLPLTNGSNRPFVDSMRVYLRAAIAQYIATVPASTPPVLPPRLANPLPRAPDARSIQIPAVPALPLKSTRATVVKMDCHKKQFL	Found in proteomes: CCU74189.1|CCU74241.1|CCU74326.1|CCU74339.1|CCU74341.1|CCU74429.1|CCU74459.1|CCU74484.1|CCU74565.1|CCU74606.1|CCU74635.1|CCU74643.1|CCU74663.1|CCU74698.1|CCU74721.1|CCU74744.1|CCU74757.1|CCU74820.1|CCU74833.1|CCU74876.1|CCU74898.1|CCU75004.1|CCU75105.1|CCU75117.1|CCU75148.1|CCU75243.1|CCU75299.1|CCU75331.1|CCU75342.1|CCU75356.1|CCU75374.1|CCU75437.1|CCU75528.1|CCU75625.1|CCU75…	222 (found in proteomes)
Blumeria hordei	Bh9o9	MNCLLAILLLTGKTPKVNDRLAIIGFEGDGNLYEMYNPNGMRQFHSVEASNDIMMARSPTNGAGTYITIYCSPSEKITDLTSFITKGATRVPNGPQEGFQQDQESELKCYNHVQAELENAGRQFAILDKDLVRNGQCTQSILYSLQFQGKIACITPDKKTNAPHDDYSGKVVFNEYFQMESVVLKSSFLMTHKTSSVQFGLAWHQGNLKLFSRKSGTLIWRPVNNLKQVSEDPKYIINFLVNSFLELGLIRTELNMGKHTPHLIPESGQHSGSSRVSARRPDFKALLTKLGNHNLKFSETTAKGFLGPEMDKYSKSY	317	not predicted to contain SP, non-canonical effector		Weiß et al., 2025	Weiß, L. S., Bradai, M., Bartram, C., Heilmann, M., Mergner, J., Kuster, B., Hensel, G., Kumlehn, J., Engelhardt, S., Heilmann, I., & Hückelhoven, R. (2025). Barley resistance and susceptibility to fungal cell entry involve the interplay of ROP signaling with phosphatidylinositol-monophosphates. The Plant journal : for cell and molecular biology, 123(2), e70356. https://doi.org/10.1111/tpj.70356	MNCLLAILLLTGKTPKVNDRLAIIGFEGDGNLYEMYNPNGMRQFHSVEASNDIMMARSPTNGAGTYITIYCSPSEKITDLTSFITKGATRVPNGPQEGFQQDQESELKCYNHVQAELENAGRQFAILDKDLVRNGQCTQSILYSLQFQGKIACITPDKKTNAPHDDYSGKVVFNEYFQMESVVLKSSFLMTHKTSSVQFGLAWHQGNLKLFSRKSGTLIWRPVNNLKQVSEDPKYIINFLVNSFLELGLIRTELNMGKHTPHLIPESGQHSGSSRVSARRPDFKALLTKLGNHNLKFSETTAKGFLGPEMDKYSKSY	Found in secretomes: BGHR1_15696|BgISR7-05639|BgISR7-08835|BgISR7-08851|BgISR7-08858|BgISR7-08861|BgISR7-08862|BgISR7-08875|CAD6503009.1|CAD6505573.1|CAD6505587.1|CAD6505594.1|CAD6505597.1|CAD6505598.1|CAD6505608.1|CCU81388.1|CHVD042201-05494|CHVD042201-08642|CHVD042201-08658|CHVD042201-08665|CHVD042201-08668|CHVD042201-08669|CHVD042201-08683|EPQ62768.1|EPQ62786.1|EPQ65517.1; Found in proteomes: …	26 (found in secretomes); 100 (found in proteomes)
Blumeria hordei	ROPIP1	MSTPVSGVPYEPPALTVESAEPRLSNNLLTSMRIPSRLRDLYRLHFSSHPPITIIMKLTTIRSDVRVEALLVTNP	75	not predicted to contain SP, non-canonical effector		Nottensteiner et al., 2018	Nottensteiner, M., Zechmann, B., McCollum, C., & Hückelhoven, R. (2018). A barley powdery mildew fungus non-autonomous retrotransposon encodes a peptide that supports penetration success on barley. Journal of experimental botany, 69(15), 3745–3758. https://doi.org/10.1093/jxb/ery174	MSTPVSGVPYEPPALTVESAEPRLSNNLLTSMRIPSRLRDLYRLHFSSHPPITIIMKLTTIRSDVRVEALLVTNP	Found in proteomes: BGHR1_15058|BgISR7-03867|BgISR7-04129|CHVD042201-03747	4 (found in proteomes)
Erysiphe quercicola	EqCmu	MDAAVDLLDPSKALNLKHIRQQLIRMEDTITFQLIERVQFPLNRTVYEPGAVKIPNSNLSFLDWTLREREKTDSLIRRYQSPDEHPFFPDALLKPILQPLIYPKILHRNNINLNDKIKKYFTDQVLPSICHDFGREDRGEQAENYGSTVTADIQCLQTLSRRIHFGKWVAESKYIDDPQGFAKLIKAGDRQAIGKAITKPAVELQVLERIRLKSRTYSTDPCESDDPEPKINVDAVVAMYRDCVIPLTKEVEIDYLMQRLSD	262	not predicted to contain SP, non-canonical effector		He et al., 2021; Liu et al., 2025	He, Q., Liu, Y., Liang, P., Liao, X., Li, X., Li, X., Shi, D., Liu, W., Lin, C., Zheng, F., & Miao, W. (2021). A novel chorismate mutase from Erysiphe quercicola performs dual functions of synthesizing amino acids and inhibiting plant salicylic acid synthesis. Microbiological research, 242, 126599. https://doi.org/10.1016/j.micres.2020.126599; Liu, Y., Li, X., He, Q., Zuo, M., Guo, Y., Liu, L., Y…	MDAAVDLLDPSKALNLKHIRQQLIRMEDTITFQLIERVQFPLNRTVYEPGAVKIPNSNLSFLDWTLREREKTDSLIRRYQSPDEHPFFPDALLKPILQPLIYPKILHRNNINLNDKIKKYFTDQVLPSICHDFGREDRGEQAENYGSTVTADIQCLQTLSRRIHFGKWVAESKYIDDPQGFAKLIKAGDRQAIGKAITKPAVELQVLERIRLKSRTYSTDPCESDDPEPKINVDAVVAMYRDCVIPLTKEVEIDYLMQRLSD	Found in proteomes: BF000636.1|BGHR1_14224|BgISR7-00641|CAD6499142.1|CCU75899.1|CE613407|CHVD042201-00629|EPQ64889.1|ERP2694637|g6076.t1|Go161315|Go2150996|KAI0997211.1|KAI6247435.1|KHJ36113.1|OH_00262|P.xanthii.00g082760|PARAU_08205|PN2234699|POS83132.1|POXAN00207CG0050|RKF58835.1|RKF63879.1|RKF77784.1|RKF80407.1|TQS33455.1|TQS34845.1	27 (found in proteomes)
Erysiphe quercicola	EqIsc1	MTEPSPRRLHNPALFVCDIQENFRTVIWEFDSVISTTKKMLQAASILSIPVYASTQNRNRLGDTCSELCLENAIEYTDKMAFSMWTPAITQHFRKETPAEIAIVGIESHICITQTTLDLLANGHKVYIIADGVSSRNREEIPVALKRLQQEGAVITTSESFLFECMGDAGIPEFRNMAKLIKESEDDSKRAVKSLLGKL	199	not predicted to contain SP, non-canonical effector		Yin et al., 2024	Yin, J., Li, X., Dong, L., Zhu, X., Chen, Y., Zhao, W., Liu, Y., Shan, J., Liu, W., Lin, C., & Miao, W. (2024). Transformation-based gene silencing and functional characterization of an ISC effector reveal how a powdery mildew fungus disturbs salicylic acid biosynthesis and immune response in the plant. Molecular plant pathology, 25(11), e70030. https://doi.org/10.1111/mpp.70030	MTEPSPRRLHNPALFVCDIQENFRTVIWEFDSVISTTKKMLQAASILSIPVYASTQNRNRLGDTCSELCLENAIEYTDKMAFSMWTPAITQHFRKETPAEIAIVGIESHICITQTTLDLLANGHKVYIIADGVSSRNREEIPVALKRLQQEGAVITTSESFLFECMGDAGIPEFRNMAKLIKESEDDSKRAVKSLLGKL	Found in proteomes: ERP2335723|KAI6247143.1|KHJ33434.1|OH_03511|PARAU_12032|PN1956326|POS85360.1|RKF60936.1|TQS32792.1	9 (found in proteomes)
Erysiphe quercicola	EqPdt	MPDMQLMRKKPSLPIVKYLGPPSSYTHQAALQCVDHDSYDFQPEVSIPEIFESVQSGAAALGVIPIENSTNGPVILSLELLADRQNQYPDINICKETYLNVNHYLLGRRFPRQVNDSPTMSGVCTPTSATPLPLIPRSVPFCSLKHIKRLYSHPQAWGQCEVFLAAYLKNIDRIDTSSTSMAAQLARQDCTGTSAAIASKLASKVNNLDILAEEIEDEQNNVTRFLVLCRGTGIKSGLSNKTRTMVSFKVQPENGALASVMQCFATSSLNLKSINSRPTKETPFQYIFFLEFQGSLFNDPEDRVKDTLEALQKYVEYWRVLGSWDDQLKPKSIR	334	not predicted to contain SP, non-canonical effector		Liu et al., 2025	Liu, Y., Li, X., He, Q., Zuo, M., Guo, Y., Liu, L., Yin, J., He, L., Li, X., Shan, J., Liu, W., Lin, C., & Miao, W. (2025). Plant salicylic acid signaling is inhibited by a cooperative strategy of two powdery mildew effectors. mBio, 16(4), e0395924. https://doi.org/10.1128/mbio.03959-24	MPDMQLMRKKPSLPIVKYLGPPSSYTHQAALQCVDHDSYDFQPEVSIPEIFESVQSGAAALGVIPIENSTNGPVILSLELLADRQNQYPDINICKETYLNVNHYLLGRRFPRQVNDSPTMSGVCTPTSATPLPLIPRSVPFCSLKHIKRLYSHPQAWGQCEVFLAAYLKNIDRIDTSSTSMAAQLARQDCTGTSAAIASKLASKVNNLDILAEEIEDEQNNVTRFLVLCRGTGIKSGLSNKTRTMVSFKVQPENGALASVMQCFATSSLNLKSINSRPTKETPFQYIFFLEFQGSLFNDPEDRVKDTLEALQKYVEYWRVLGSWDDQLKPKSIR	Found in proteomes: APM_LG.00g001860.m01.CDS01|BF004024.1|BGHR1_15043|BgISR7-04546|CAD6502162.1|CCU77384.1|CE621055|CHVD042201-04418|EPQ63196.1|ERP2307869|g993.t1|Go5322788|Go5338087|Go5341854|KAI1006999.1|KAI6250776.1|KHJ34375.1|OH_00361|P.xanthii.00g037300|PARAU_04438|PN2236731|POXAN00005CG0180|RKF54173.1|RKF63055.1|RKF74106.1|RKF77532.1|TQS35792.1	27 (found in proteomes)

## Sheet: TabS3 all
Supplementary Table S3. The metadata for 7,545 predicted secretome candidates from 26 analyzed powdery mildew isolates.
Basic information of secretome candidates										Cysteine analysis		N-terminal Y/F/WxC motif analysis		Subcellular localization predictions					Functional annotation in different protein or domain databases													Homology of powdery mildew effectors
Isolates	Short name of isolates	Host	Host type	Protein ID	Orthogroups	Full-length sequence	Mature sequence (Signal peptide removed)	Full length of sequence	Length of mature sequence	Cysteine count in mature sequence	Cysteine ratio in mature sequence (%)	Motif type	Motif, first amino acid postion in mature sequence	ApoplastP (Prediction, probability)	EffectorP 3.0 (Prediction, probability)	DeepLoc2.1	LOCALIZER (Chloroplast/Mitochondria (Probability|mature seq. position) Nucleus (nuclear localization signal seq.))	WoLF PSORT (Prediction: probability)	CAZy	CDD (Accession, short name, description, mature seq. position)	ENZYME (Enzyme Commission number, description)	FunFam (Annotation, mature seq. position)	Gene3D (Annotation, mature seq. position)	KEGG (KO entry, description)	PANTHER (Accession, annotation, mature seq. position)	Pfam (Accession, annotation, mature seq. position)	PRINTS (Annotation, mature seq. position)	ProSitePatterns (Accession, annotation, mature seq. position)	ProSiteProfiles (Annotation, mature seq. position)	SMART (Annotation, mature seq. position)	SUPERFAMILY (Annotation, mature seq. position)	Sequence homologous hits of identified powdery mildew fungi effectors (E-value < 1e-5 & Query coverage >= 50% & Percent identity >= 30%)
Blumeria graminis f. sp. triticale THUN-12	Bgtl THUN-12	Triticale	Monocot	AVH78788.1	OG0107	MRTFSLVSLAAILNYLTLPSAVGSGPVANASSYKCHDRVIGPVTLNDQIEKAYREALEAGTSPNGLRKGQKFGSRYFNVILKRGEENIKVEFFVGINYLKEIIYLQAYVQSVLLDCYPTTERPQLNIILH	SSYKCHDRVIGPVTLNDQIEKAYREALEAGTSPNGLRKGQKFGSRYFNVILKRGEENIKVEFFVGINYLKEIIYLQAYVQSVLLDCYPTTERPQLNIILH	130	100	2	0.02	YxC	YKC, 3	Non-apoplastic,0.84	Cytoplasmic,0.99	Cytoplasm|Nucleus	NA	cyto: 8, cyto_nucl: 7, chlo: 2, plas: 1, extr: 1	NA	NA	NA	NA	NA	NA	NA	NA	NA	NA	NA	NA	NA	AVRPM3A2/F2
Blumeria graminis f. sp. triticale THUN-12	Bgtl THUN-12	Triticale	Monocot	AVH78812.1	OG0132	MKIFSIAAVALLVDISVSFDLIDDDDTFRNNPKIPILNRKFGMKCQTNTIYNAETIMQNLDKVYSNKLLAHLEQGSFTRFPGVVFYHYFIGQSNISEQGYYPSNYIIVDSRGVFVAGMTSIPGLYPTAYKVCKFTEETEFATYRRQ	FDLIDDDDTFRNNPKIPILNRKFGMKCQTNTIYNAETIMQNLDKVYSNKLLAHLEQGSFTRFPGVVFYHYFIGQSNISEQGYYPSNYIIVDSRGVFVAGMTSIPGLYPTAYKVCKFTEETEFATYRRQ	146	128	2	0.015625	NA	NA	Non-apoplastic,0.54	Cytoplasmic,0.912 or Apoplastic,0.83	Cytoplasm	NA	cyto: 5, mito: 4, nucl: 3, plas: 1, extr: 1	NA	NA	NA	NA	NA	NA	NA	NA	NA	NA	NA	NA	NA	Bcg1|Bgt_Bcg-6|Bgt_Bcg-7|SVRPM3A1/F1
Blumeria graminis f. sp. triticale THUN-12	Bgtl THUN-12	Triticale	Monocot	CAD6498659.1	OG0419	MKFLTGVALEVIQIIAILSSVSEGRDFQCKSTTISDEDLESIRVLACNSLQTTMETSKIDIKSKGKEELSYDWDLSEPLVLAQMKDESISQVQLNSNCEITSIRVSSKENDDEICTKEKSIIKRQDQHVVCNGVTFWKERVERIAASGCENGVIDDRQPLEMYTHQPPTFSLTNHYSKFIQTFGKPYRKDYSYPSLAVFDSNCHVLGVMVKINGVFLPCPW	RDFQCKSTTISDEDLESIRVLACNSLQTTMETSKIDIKSKGKEELSYDWDLSEPLVLAQMKDESISQVQLNSNCEITSIRVSSKENDDEICTKEKSIIKRQDQHVVCNGVTFWKERVERIAASGCENGVIDDRQPLEMYTHQPPTFSLTNHYSKFIQTFGKPYRKDYSYPSLAVFDSNCHVLGVMVKINGVFLPCPW	221	197	8	0.0406091	FxC	FQC, 3	Non-apoplastic,0.93	Cytoplasmic,0.854 or Apoplastic,0.518	Cytoplasm|Nucleus	NA	chlo: 5, nucl: 5, extr: 2, cyto: 1, cysk: 1	NA	NA	NA	NA	NA	NA	NA	NA	NA	NA	NA	NA	NA	NA
Blumeria graminis f. sp. triticale THUN-12	Bgtl THUN-12	Triticale	Monocot	CAD6498660.1	OG0419	MKFLTGVALEVIQIIAILSSVSEGRDFQCKSTTISDEDLESIRVLACNSLQTTMETSKIDIKSKGKEELSYDWDLSEPLVLAQMKDESISQVQLNSNCEITSIRVSSKENDDEICTKEKSIIKRQDQHVICNGVTFWKERVERIAASGCENGVIDDRQPLEMYTHQPPTFSLTNHYSKFIQTFGKPYRKDYSYPSRAVFDSNCHVLGVMVKINGVFLPCPW	RDFQCKSTTISDEDLESIRVLACNSLQTTMETSKIDIKSKGKEELSYDWDLSEPLVLAQMKDESISQVQLNSNCEITSIRVSSKENDDEICTKEKSIIKRQDQHVICNGVTFWKERVERIAASGCENGVIDDRQPLEMYTHQPPTFSLTNHYSKFIQTFGKPYRKDYSYPSRAVFDSNCHVLGVMVKINGVFLPCPW	221	197	8	0.0406091	FxC	FQC, 3	Non-apoplastic,0.96	Cytoplasmic,0.857 or Apoplastic,0.554	Cytoplasm|Nucleus	NA	nucl: 6, chlo: 5, extr: 2, cyto: 1	NA	NA	NA	NA	NA	NA	NA	NA	NA	NA	NA	NA	NA	NA
Blumeria graminis f. sp. triticale THUN-12	Bgtl THUN-12	Triticale	Monocot	CAD6498664.1	OG0194	MNRIFLLIYVGLQFAASSVAALNIAKSTCMDVEFSADLIDAALNEGCYELQHSQEASLTGPRVMKYNRQSREYSYPINTLNYREQIAGRFIPYVSYDSSCAFKSFLYSLNRESGPPRHTCETVHN	LNIAKSTCMDVEFSADLIDAALNEGCYELQHSQEASLTGPRVMKYNRQSREYSYPINTLNYREQIAGRFIPYVSYDSSCAFKSFLYSLNRESGPPRHTCETVHN	125	104	4	0.0384615	NA	NA	Non-apoplastic,0.82	Cytoplasmic,0.884 or Apoplastic,0.829	Cytoplasm|Nucleus	NA	chlo: 6, nucl: 5, cyto: 1, extr: 1, cysk: 1	NA	NA	NA	NA	NA	NA	NA	NA	NA	NA	NA	NA	NA	NA
Blumeria graminis f. sp. triticale THUN-12	Bgtl THUN-12	Triticale	Monocot	CAD6498668.1	OG0194	MSRIFLLIYVGLQFAASSVAALNIAKSTCMDVEFSADLIDAALNEGCYELQHSQEASLTGPRVMKYNRQSREYSYPINTLNYREQIAGRFIPYVSYDSSCAFKSFLYSLNRESGPPRHTCETVHN	LNIAKSTCMDVEFSADLIDAALNEGCYELQHSQEASLTGPRVMKYNRQSREYSYPINTLNYREQIAGRFIPYVSYDSSCAFKSFLYSLNRESGPPRHTCETVHN	125	104	4	0.0384615	NA	NA	Non-apoplastic,0.82	Cytoplasmic,0.884 or Apoplastic,0.829	Cytoplasm|Nucleus	NA	chlo: 6, nucl: 5, cyto: 1, extr: 1, cysk: 1	NA	NA	NA	NA	NA	NA	NA	NA	NA	NA	NA	NA	NA	NA
Blumeria graminis f. sp. triticale THUN-12	Bgtl THUN-12	Triticale	Monocot	CAD6498670.1	OG0194	MNRIFLLIYVGLQFAASSVAALNIAKSTCMDVEFSADLIDAALIDGCFELQHSQEASFTGLRVMKYNRQSREYSYPINTLNYREQIAGRFIPYVSYDSSCAFKSVLYSRKRESGPPRHTCETVHN	LNIAKSTCMDVEFSADLIDAALIDGCFELQHSQEASFTGLRVMKYNRQSREYSYPINTLNYREQIAGRFIPYVSYDSSCAFKSVLYSRKRESGPPRHTCETVHN	125	104	4	0.0384615	NA	NA	Non-apoplastic,0.88	Cytoplasmic,0.887 or Apoplastic,0.704	Cytoplasm	NA	chlo: 5, nucl: 4, cyto: 3, extr: 1, cysk: 1	NA	NA	NA	NA	NA	NA	NA	NA	NA	NA	NA	NA	NA	NA
Blumeria graminis f. sp. triticale THUN-12	Bgtl THUN-12	Triticale	Monocot	CAD6498678.1	OG0332	MMMHLFLTGVALKVILLIVNLSSLSEGRGFRCNAGEIVDQDLESIRQLACNSLKTGDAKSSVDVNSQGNQKVGFEWKLPKPLTIEQFDGGMITQLQLTDNCEITSITVSSKGNESQVCPREMAIHKRQDTILECNDVQFYSHGLTRSAAKYCNNKRVKLDDVLAFPADYTPKIFSTVDEYMAEVDDFNKVHERDLYTLSYMVFDKKCSIIGAIVYKDYTFRACSFNVVID	RGFRCNAGEIVDQDLESIRQLACNSLKTGDAKSSVDVNSQGNQKVGFEWKLPKPLTIEQFDGGMITQLQLTDNCEITSITVSSKGNESQVCPREMAIHKRQDTILECNDVQFYSHGLTRSAAKYCNNKRVKLDDVLAFPADYTPKIFSTVDEYMAEVDDFNKVHERDLYTLSYMVFDKKCSIIGAIVYKDYTFRACSFNVVID	230	203	8	0.0394089	FxC	FRC, 3	Non-apoplastic,0.87	Cytoplasmic,0.952 or Apoplastic,0.648	Cytoplasm	Nucleus(KRVK)	chlo: 5, nucl: 3, cyto: 3, cysk: 2, extr: 1	NA	NA	NA	NA	NA	NA	NA	NA	NA	NA	NA	NA	NA	NA
Blumeria graminis f. sp. triticale THUN-12	Bgtl THUN-12	Triticale	Monocot	CAD6498725.1	OG0015	MKLELCFSLIFALLTNAHSGDDHGAPKIVGARQFLSEIKSRSNLLKSTDITTVHRSSVKRQTSDGRCGPGLGSCTNCCSPDGYCGTGPDYCTSPDCQYKYGPQCDANVKPAGSSTANIPRPHIGSVPYGGAGIYDCVTPGTVAVTFDDGPYLYTADVLDKFKRYNAKATFFITGNNLNKGPIDVTPAWSNVIKRMVSEGHQVASHTWSHQSLDKVDSETFQNQIIYNEMAFRNILGYFPTYMRPPYSQCAEDNCGSKMSRLGYHVVYFDVDTAGYLNDDASLIQKSKNIWDKAIAGVKPSTDSLLEIEHDIHYQTAYNLTDYILQSMYSKGFKSVTIGECLGDPAANWYRSGNNSRF	GDDHGAPKIVGARQFLSEIKSRSNLLKSTDITTVHRSSVKRQTSDGRCGPGLGSCTNCCSPDGYCGTGPDYCTSPDCQYKYGPQCDANVKPAGSSTANIPRPHIGSVPYGGAGIYDCVTPGTVAVTFDDGPYLYTADVLDKFKRYNAKATFFITGNNLNKGPIDVTPAWSNVIKRMVSEGHQVASHTWSHQSLDKVDSETFQNQIIYNEMAFRNILGYFPTYMRPPYSQCAEDNCGSKMSRLGYHVVYFDVDTAGYLNDDASLIQKSKNIWDKAIAGVKPSTDSLLEIEHDIHYQTAYNLTDYILQSMYSKGFKSVTIGECLGDPAANWYRSGNNSRF	357	338	12	0.035503	NA	NA	Apoplastic,0.58	Apoplastic,0.687	Extracellular	NA	pero: 12, cyto: 1.5, cyto_nucl: 1.5	NA	cd00035,ChtBD1,Hevein or type 1 chitin binding domain,(47-86)|cd10951,CE4_ClCDA_like,Catalytic NodB homology domain of Colletotrichum lindemuthianum chitin deacetylase and similar proteins,(114-318)	3.5.1.41,chitin deacetylase	NA	Endochitinase-like superfamily(45-98)|Glycoside hydrolase/deacetylase(108-332)	K22278,peptidoglycan-N-acetylglucosamine deacetylase [EC:3.5.1.104]	PTHR46471,CHITIN DEACETYLASE,(41-332)	PF01522,Polysaccharide deacetylase,(118-247)	NA	NA	Chitin-binding type-1 domain(45-87)|NodB homology domain(121-316)	NA	Plant lectins/antimicrobial peptides(45-82)|Glycoside hydrolase/deacetylase(111-331)	PxCDA3(PxCHBE)
Blumeria graminis f. sp. triticale THUN-12	Bgtl THUN-12	Triticale	Monocot	CAD6498727.1	OG0333	MQNILLSSFFVLLHTYLHITGGSASPTSKDKSKLGLSINDFVCNGDYVSSSKVKQSIDTAWKALFTTQPNDVYVNHVEDTRIFGSTSKTLFSGPVSIHSDSGIPDEGYKTIIRVVFDFRRNLVGIITIHKNGVRHCREILGLSNSAPFDVNLHDIMGYKCANQVFDFQYIASSYTAACSELLSGTGLPGEYPKIKDGPGFPYNKLYAWPLLPDSKLYNHGDATYNKFIVFSDGIETLSVYYTDNYREHVCPAIWTNKTPVLSTPDFLMKHYRAPITSDSLIHCHGKSFEPHYIVDNIQFAKYAHQFLSEHKLDFIFPAPIGDKSTSPGLSNWLWPLRLQEDFHQARQHSIEYFLLLSGSFEFLGVFSFEHENYSKCFSEASDNFSHDMPHNYLPL	SPTSKDKSKLGLSINDFVCNGDYVSSSKVKQSIDTAWKALFTTQPNDVYVNHVEDTRIFGSTSKTLFSGPVSIHSDSGIPDEGYKTIIRVVFDFRRNLVGIITIHKNGVRHCREILGLSNSAPFDVNLHDIMGYKCANQVFDFQYIASSYTAACSELLSGTGLPGEYPKIKDGPGFPYNKLYAWPLLPDSKLYNHGDATYNKFIVFSDGIETLSVYYTDNYREHVCPAIWTNKTPVLSTPDFLMKHYRAPITSDSLIHCHGKSFEPHYIVDNIQFAKYAHQFLSEHKLDFIFPAPIGDKSTSPGLSNWLWPLRLQEDFHQARQHSIEYFLLLSGSFEFLGVFSFEHENYSKCFSEASDNFSHDMPHNYLPL	395	371	7	0.0188679	FxC	FVC, 17	Non-apoplastic,0.51	Non-effector,0.755	Cytoplasm	NA	cyto: 8, nucl: 4, extr: 1, pero: 1	NA	NA	NA	NA	Microbial ribonucleases(131-238)	NA	NA	NA	NA	NA	NA	NA	NA	NA
Blumeria graminis f. sp. triticale THUN-12	Bgtl THUN-12	Triticale	Monocot	CAD6498728.1	OG0102	MRKQLLRNFGLLFHTYLQIAGSSASPTATFASEPKSEFSGYVCDGNYFSNEHITRKINTAWFGLFNGKPGSGVVSHFEDTRIFCGTSKPLFAGPVPIDHYIPGRDNVENIRVIFDIERNLVGLVMIHDTDIRLCREILDSTASADFNPNLHALLGYKCGHQIYELEYIEKSYNAARAELQEHGLQQPRMFPMLRNKIGSIYHNFIIWPLLISRIVFENGDLRGRDFIAFQDGLHSLSVFHTEDNVDNICPLIWTNITPFHSTPGFLKKHFVAPGNNEREIDCYGEVFKHDYIINNIKIVIKTHKYQLENKLDFKYPMHTGKSPTKFKSKGWLWPLQTQEKPRGVPRSEFQYFLHVDELFQYLGVYYMKNSNYLLCIPRILEKFSNFTPQYCEL	SEPKSEFSGYVCDGNYFSNEHITRKINTAWFGLFNGKPGSGVVSHFEDTRIFCGTSKPLFAGPVPIDHYIPGRDNVENIRVIFDIERNLVGLVMIHDTDIRLCREILDSTASADFNPNLHALLGYKCGHQIYELEYIEKSYNAARAELQEHGLQQPRMFPMLRNKIGSIYHNFIIWPLLISRIVFENGDLRGRDFIAFQDGLHSLSVFHTEDNVDNICPLIWTNITPFHSTPGFLKKHFVAPGNNEREIDCYGEVFKHDYIINNIKIVIKTHKYQLENKLDFKYPMHTGKSPTKFKSKGWLWPLQTQEKPRGVPRSEFQYFLHVDELFQYLGVYYMKNSNYLLCIPRILEKFSNFTPQYCEL	393	362	8	0.0220994	YxC	YVC, 10	Non-apoplastic,0.63	Cytoplasmic,0.53	Cytoplasm	NA	cyto: 6, nucl: 4, cysk: 4	NA	NA	NA	NA	NA	NA	NA	NA	NA	NA	NA	NA	NA	NA
Blumeria graminis f. sp. triticale THUN-12	Bgtl THUN-12	Triticale	Monocot	CAD6498730.1	OG0102	MGKHFLISINVLLHTYLHITSSSASPTALVSSPPEVKYSDYICDDNYLRGKYLKLNIEAAWIALYNSEPTHSLPAHVGDSWPFASSFGSLFVWPILMENESLGTAAVSNVRIIINFRATLVGIVTVHQSELRYCQEVFSPMNSDIFDPNLHSIIGFKCDKQVFEYDYVYNSYSAALKSLQTSGLKHSEIYPRMIIQRDSPYHNFAIWPLLSRNKIYTPNDENLENFVAFKNSPDSLNVFHLADGKEFACPIIWKNFVPTLSIPSSLINGILDPKDSQIAVDCNGQMFKHKYIEDNLQAAIRGIKHQQAGGRPYLYPQFAGDDIQIFGSRVWKWPLRHPSNFFEVRQPTVVFFLTIKESKEFHGVYFFKDGRYSACKFR	SPTALVSSPPEVKYSDYICDDNYLRGKYLKLNIEAAWIALYNSEPTHSLPAHVGDSWPFASSFGSLFVWPILMENESLGTAAVSNVRIIINFRATLVGIVTVHQSELRYCQEVFSPMNSDIFDPNLHSIIGFKCDKQVFEYDYVYNSYSAALKSLQTSGLKHSEIYPRMIIQRDSPYHNFAIWPLLSRNKIYTPNDENLENFVAFKNSPDSLNVFHLADGKEFACPIIWKNFVPTLSIPSSLINGILDPKDSQIAVDCNGQMFKHKYIEDNLQAAIRGIKHQQAGGRPYLYPQFAGDDIQIFGSRVWKWPLRHPSNFFEVRQPTVVFFLTIKESKEFHGVYFFKDGRYSACKFR	378	354	6	0.0169492	YxC	YIC, 17	Apoplastic,0.61	Non-effector,0.746	Cytoplasm	NA	nucl: 5, cysk: 5, cyto: 3, vacu: 1	NA	NA	NA	NA	NA	NA	NA	NA	NA	NA	NA	NA	NA	NA
Blumeria graminis f. sp. triticale THUN-12	Bgtl THUN-12	Triticale	Monocot	CAD6498731.1	OG0102	MMKHFFSGIIVLLQTYLFTSSSASPTLMLPSGPEVKYGDYICDDNYLSGEYLKRNIIIAWDALYNSEPTHSLPAHVGDSWPFGNSHRTLFVWPILMKNKLQGTAIVSNIRIIIDFQATLVGIVTVHQSELRYCREVFSPMNSDLFDPNIHSIIGFKCDKQVFEFEYVQNSYLAALKSLQTSGINYPDMYPRMILQHDSPYHNFVVWPLLSRNKIYTPDDKNMENFIAFKKSPDSLNVFHLVDGKEVACPMIWKNFVPALSIPSSLINGILDPKDSQIAVDCNGQMFKHKYIEDNLQAAIRGIKHQQAGGRPYLYPQFAGDDIQIFGSRVWKWPLRHPSNFFEVRQPTVVFFLTIKESKEFHGVYFFKDGRYSACKFR	SPTLMLPSGPEVKYGDYICDDNYLSGEYLKRNIIIAWDALYNSEPTHSLPAHVGDSWPFGNSHRTLFVWPILMKNKLQGTAIVSNIRIIIDFQATLVGIVTVHQSELRYCREVFSPMNSDLFDPNIHSIIGFKCDKQVFEFEYVQNSYLAALKSLQTSGINYPDMYPRMILQHDSPYHNFVVWPLLSRNKIYTPDDKNMENFIAFKKSPDSLNVFHLVDGKEVACPMIWKNFVPALSIPSSLINGILDPKDSQIAVDCNGQMFKHKYIEDNLQAAIRGIKHQQAGGRPYLYPQFAGDDIQIFGSRVWKWPLRHPSNFFEVRQPTVVFFLTIKESKEFHGVYFFKDGRYSACKFR	377	354	6	0.0169492	YxC	YIC, 17	Apoplastic,0.59	Non-effector,0.717	Cytoplasm	NA	cysk: 10, nucl: 3, cyto: 1	NA	NA	NA	NA	NA	NA	NA	NA	NA	NA	NA	NA	NA	NA
Blumeria graminis f. sp. triticale THUN-12	Bgtl THUN-12	Triticale	Monocot	CAD6498773.1	OG0657	MRHHLYTRMNLLFFLQLVLISIVNGVESPHKFYLCKSSSFRVSNAKRFAQTLVNERMQKLDDGEEFIKVYRGTRFDMMRKFSPPFYYKVLKPATSYKGFRKRKFEVMVLIDRKNQFVTVVERSRGNFYFQCKLGRRPKWQYLRRLTNRFSRRPQ	VESPHKFYLCKSSSFRVSNAKRFAQTLVNERMQKLDDGEEFIKVYRGTRFDMMRKFSPPFYYKVLKPATSYKGFRKRKFEVMVLIDRKNQFVTVVERSRGNFYFQCKLGRRPKWQYLRRLTNRFSRRPQ	154	129	2	0.0155039	YxC	YLC, 8	Non-apoplastic,0.65	Cytoplasmic,0.884	Nucleus	Nucleus(RKRK,RRPKWQYLRRLTNRFSRR)	chlo: 11, nucl: 2, mito: 1	NA	NA	NA	NA	NA	NA	NA	NA	NA	NA	NA	NA	NA	NA
Blumeria graminis f. sp. triticale THUN-12	Bgtl THUN-12	Triticale	Monocot	CAD6498787.1	OG0139	MKSLSTVIGATIIFQFQAHASPNLQSPFYCGKRIIPYEVVERAKIHACVSLGDSDWLNEFPAALDGSKIFDIKDATLFSWPLDWISTSEAGESSARNVRVVIDSMCRLIGVLNRIENSYQKCIQSLNPQAISAHSLELSLGNPIKKYGIGCNEYLFLYGDLQKAYESLSRYHFTLRSSGHVHSQDGLLQSHTLVSGGEKVWSWPIEFIPDEFSPQSNHQTRFRVVLDSSGNNRGLIQSNGGDWSWCQDIQFIDKKPARSLNKHKTSVGEDYFNVNRDFMCGDQLITAVTINSHMQAACIRVQALLKLGGKKKLRYPWSPPNVEYKSKPIWYWPIRLSELHDEK	SPNLQSPFYCGKRIIPYEVVERAKIHACVSLGDSDWLNEFPAALDGSKIFDIKDATLFSWPLDWISTSEAGESSARNVRVVIDSMCRLIGVLNRIENSYQKCIQSLNPQAISAHSLELSLGNPIKKYGIGCNEYLFLYGDLQKAYESLSRYHFTLRSSGHVHSQDGLLQSHTLVSGGEKVWSWPIEFIPDEFSPQSNHQTRFRVVLDSSGNNRGLIQSNGGDWSWCQDIQFIDKKPARSLNKHKTSVGEDYFNVNRDFMCGDQLITAVTINSHMQAACIRVQALLKLGGKKKLRYPWSPPNVEYKSKPIWYWPIRLSELHDEK	343	323	8	0.0247678	FxC	FYC, 8	Non-apoplastic,0.8	Non-effector,0.682	Cytoplasm|Nucleus	NA	nucl: 4, chlo: 2, cyto: 2, mito: 2, extr: 2, pero: 1, golg_plas: 1	NA	NA	NA	NA	Microbial ribonucleases(6-104)	NA	NA	NA	NA	NA	NA	NA	NA	NA
Blumeria graminis f. sp. triticale THUN-12	Bgtl THUN-12	Triticale	Monocot	CAD6498794.1	OG0139	MKSSLAVAGTIISYFIYARADPSLENYYCGKNIIESEVVERGRNNACLSLGGSPWWVEFPASLDGSKIFGIKDATLFSWPLGWDSVKEVAGHDDIISDHSAGKAGNLRVVIDSTCNLIGVIHKIDNTYQKCIQPLNPSAIPTFSLELSLRNPIKTYGIDCNGFIFFEKELDGAYDSLHHYSATGALSDHFKEPSGFLQSHTLSELDNERVWSWPVQFTMERQTSESTRESVFRTTINRTGNKRGMIYKKGDSWRRCSDIRYTDNNPSALKKHKTSVGKNFLYRGGDFQCGDQTIDTITINSHQQAACPRVRELVKSGNMNELLYPWSPPDSSYKSRKVWYWPIRKPELSIGQELDNSKHQLISLGSDCEFLNVYYLVDKRKTECQKLNKSVLPLGLQTK…	DPSLENYYCGKNIIESEVVERGRNNACLSLGGSPWWVEFPASLDGSKIFGIKDATLFSWPLGWDSVKEVAGHDDIISDHSAGKAGNLRVVIDSTCNLIGVIHKIDNTYQKCIQPLNPSAIPTFSLELSLRNPIKTYGIDCNGFIFFEKELDGAYDSLHHYSATGALSDHFKEPSGFLQSHTLSELDNERVWSWPVQFTMERQTSESTRESVFRTTINRTGNKRGMIYKKGDSWRRCSDIRYTDNNPSALKKHKTSVGKNFLYRGGDFQCGDQTIDTITINSHQQAACPRVRELVKSGNMNELLYPWSPPDSSYKSRKVWYWPIRKPELSIGQELDNSKHQLISLGSDCEFLNVYYLVDKRKTECQKLNKSVLPLGLQTKSATVDLNPLKRKHIEFD	416	396	10	0.0252525	YxC	YYC, 7	Non-apoplastic,0.9	Cytoplasmic,0.616	Nucleus	Nucleus(KKHK,KRKH)	nucl: 11, cyto: 1, extr: 1, cysk: 1	NA	NA	NA	NA	Microbial ribonucleases(5-113)	NA	NA	NA	NA	NA	NA	NA	NA	NA
Blumeria graminis f. sp. triticale THUN-12	Bgtl THUN-12	Triticale	Monocot	CAD6498806.1	OG0334	MKFPISLATLATSTVALAYCVPPLTLPTTPEGQEIFSNDLKIPGPNYMQYCSSEFKEGPILLTDVMINPSIPLLTQMNYVDMSGFLGVPLSHGAKFRIYDILTGRDLSESVDLFKYMNSIGVEVPTKVGHFHLSFPFKPQFPKYYSFQIGIELYNSEGTKLLCVQTPVQFV	VPPLTLPTTPEGQEIFSNDLKIPGPNYMQYCSSEFKEGPILLTDVMINPSIPLLTQMNYVDMSGFLGVPLSHGAKFRIYDILTGRDLSESVDLFKYMNSIGVEVPTKVGHFHLSFPFKPQFPKYYSFQIGIELYNSEGTKLLCVQTPVQFV	171	151	2	0.013245	NA	NA	Non-apoplastic,0.51	Non-effector,0.579	Cytoplasm	NA	nucl: 7, cyto: 3, chlo: 2, extr: 2	NA	NA	NA	NA	NA	NA	NA	NA	NA	NA	NA	NA	NA	NA
Blumeria graminis f. sp. triticale THUN-12	Bgtl THUN-12	Triticale	Monocot	CAD6498814.1	OG0251	MKFPISLATLAISTVASAYCVPPSPQSSIVEGQQFISEKLRIPGQNELQYCSSQFKRGPITFSDVSTKPRVPVVNQPFEVDMKGTLHVPLSSRAKIRVYDLTTDYDLTEPIDFLTYMKKNGAEVPTNVGEFHIRFTFTPQLAYPPKIGIELYNSERSLLLCVKTLLFF	VPPSPQSSIVEGQQFISEKLRIPGQNELQYCSSQFKRGPITFSDVSTKPRVPVVNQPFEVDMKGTLHVPLSSRAKIRVYDLTTDYDLTEPIDFLTYMKKNGAEVPTNVGEFHIRFTFTPQLAYPPKIGIELYNSERSLLLCVKTLLFF	168	148	2	0.0135135	NA	NA	Non-apoplastic,0.8	Non-effector,0.55	Cytoplasm	NA	nucl: 7, extr: 3, chlo: 2, cyto: 2	NA	NA	NA	NA	NA	NA	NA	NA	NA	NA	NA	NA	NA	NA
Blumeria graminis f. sp. triticale THUN-12	Bgtl THUN-12	Triticale	Monocot	CAD6498833.1	OG0195	MKLSIYLATFALSTLATAHYLKTTEQSTIDDEGVKVNDFPWFGNNKLVTCPTTKRMTFLNVDNINITPLVPVLNEWVNIEANVHMDVQMYGIHMRVLDSRTRRDLIEPIDVTKSLWTIGVPTPMYSKSFTYRFKFKPIIPGFAGNEVDLLFYMPNYFDLICVRTPLKIR	HYLKTTEQSTIDDEGVKVNDFPWFGNNKLVTCPTTKRMTFLNVDNINITPLVPVLNEWVNIEANVHMDVQMYGIHMRVLDSRTRRDLIEPIDVTKSLWTIGVPTPMYSKSFTYRFKFKPIIPGFAGNEVDLLFYMPNYFDLICVRTPLKIR	169	151	2	0.013245	NA	NA	Non-apoplastic,0.5	Cytoplasmic,0.587	Extracellular	NA	cyto: 6, extr: 4, cysk: 3, golg: 1	NA	NA	NA	NA	NA	NA	NA	NA	NA	NA	NA	NA	NA	NA
Blumeria graminis f. sp. triticale THUN-12	Bgtl THUN-12	Triticale	Monocot	CAD6498838.1	OG0040	MIPHSLHSFLVLFLLKSAFYSLSAYASPVDSPAPPVDPPSPAPVDPVPAGPAAPGPTDPLADTIPPFALDFAPLVWLDKKETFFPSDIETHISNTSPFIDLKIVETPLPPLSTANLDVLNPLNTDTQHVFLTTKVPVQDSPKWLEGVAPDQDGKSKDATTCVTIISNRGNGTVDVFYMYFYSFNKGTDVLFHELGNHVGDWEHNMIRFQNGEPDGIWFSQHSNGQAFRYQAVEKQGKRPVVYSARGSHANYAIDGNHDHSIPNINLPAGPVTDRTSQGTLWDPVKSSFFYTYDGATNSIAPLNNSPLGFMKYNGLWGNTDMPKDDPAQESLFGFPKFVGGPSGPMDKRLNRINVCLNDDKSCKVRDKLAA	SPVDSPAPPVDPPSPAPVDPVPAGPAAPGPTDPLADTIPPFALDFAPLVWLDKKETFFPSDIETHISNTSPFIDLKIVETPLPPLSTANLDVLNPLNTDTQHVFLTTKVPVQDSPKWLEGVAPDQDGKSKDATTCVTIISNRGNGTVDVFYMYFYSFNKGTDVLFHELGNHVGDWEHNMIRFQNGEPDGIWFSQHSNGQAFRYQAVEKQGKRPVVYSARGSHANYAIDGNHDHSIPNINLPAGPVTDRTSQGTLWDPVKSSFFYTYDGATNSIAPLNNSPLGFMKYNGLWGNTDMPKDDPAQESLFGFPKFVGGPSGPMDKRLNRINVCLNDDKSCKVRDKLAA	370	344	3	0.00872093	NA	NA	Non-apoplastic,0.51	Non-effector,0.739	Extracellular	NA	cysk: 12, nucl: 2	NA	NA	NA	NA	NA	NA	PTHR48174,DUF946 FAMILY PROTEIN,(33-294)	PF06101,Vacuolar protein sorting-associated protein 62,(44-229)	NA	NA	NA	NA	NA	NA
Blumeria graminis f. sp. triticale THUN-12	Bgtl THUN-12	Triticale	Monocot	CAD6498850.1	OG0077	MINPCLIFLISSLGFPSVRAGYAPKLCDCPTTPLVRPGGNLSDNEEAYRLARKLQADEALRKWLKKTDPGFGAEELPTIALATSGGGYRSLLSGAGVVQALDSRDSNSSVSGLYQALTYHSGLSGGGWMVFSIAGNNYPTISHLKEKIWKNSFKSNYFAPKNLVFSYHEDKVVTDVLEKQAAGFNTSLVDRFGRLLTRQFLGKFDDSSTTLSSIASMSNFTSHSAPIPIITALGTESVLDKCRVDNNSTTYEFTPFEFGSWDRNINAFTPSEYLGTQINNGNPLNDCVRNYDDLGFLMATSSNILGTICSPDYKPPGRFRSAINRVASYIVRIPKPETNDMLAMYRNPFYNYTSPTADTSLENPISDQEILKLVDSGLTLRNNPISPLLQPARKVDVIL…	GYAPKLCDCPTTPLVRPGGNLSDNEEAYRLARKLQADEALRKWLKKTDPGFGAEELPTIALATSGGGYRSLLSGAGVVQALDSRDSNSSVSGLYQALTYHSGLSGGGWMVFSIAGNNYPTISHLKEKIWKNSFKSNYFAPKNLVFSYHEDKVVTDVLEKQAAGFNTSLVDRFGRLLTRQFLGKFDDSSTTLSSIASMSNFTSHSAPIPIITALGTESVLDKCRVDNNSTTYEFTPFEFGSWDRNINAFTPSEYLGTQINNGNPLNDCVRNYDDLGFLMATSSNILGTICSPDYKPPGRFRSAINRVASYIVRIPKPETNDMLAMYRNPFYNYTSPTADTSLENPISDQEILKLVDSGLTLRNNPISPLLQPARKVDVILVNDNSGDFDGRYPNGTRIET…	539	519	11	0.0211946	NA	NA	Non-apoplastic,0.57	Non-effector,0.73	Cytoplasm|Extracellular	Nucleus(RKLQADEALRKWLKK)	nucl: 6, chlo: 5, cyto: 1, mito: 1, cysk: 1	NA	NA	3.1.1.5,lysophospholipase	NA	Cytosolic phospholipase A2 catalytic domain(11-486)	K13333,lysophospholipase [EC:3.1.1.5]	PTHR10728,CYTOSOLIC PHOSPHOLIPASE A2,(2-512)	PF01735,Lysophospholipase catalytic domain,(59-518)	NA	NA	PLA2c domain(8-519)	Lysophospholipase, catalytic domain(1-516)	FabD/lysophospholipase-like(14-496)	NA
Blumeria graminis f. sp. triticale THUN-12	Bgtl THUN-12	Triticale	Monocot	CAD6498860.1	OG0252	MKFLVTASTSALSCLFLLVPAALGENVFYCQDMDYMSVEEADSFASQAVPDQIYQSDPVSRGDVVLEAYHFSRTNANNEPGYYLIQVVNEHRVLVLWKYLQKKWSPCPLLINEP	ENVFYCQDMDYMSVEEADSFASQAVPDQIYQSDPVSRGDVVLEAYHFSRTNANNEPGYYLIQVVNEHRVLVLWKYLQKKWSPCPLLINEP	114	90	2	0.0222222	FxC	FYC, 4	Non-apoplastic,0.75	Apoplastic,0.769 or Cytoplasmic,0.744	Cytoplasm	NA	chlo: 10, extr: 2, nucl: 1, cyto: 1	NA	NA	NA	NA	NA	NA	NA	NA	NA	NA	NA	NA	NA	AVRPM8
Blumeria graminis f. sp. triticale THUN-12	Bgtl THUN-12	Triticale	Monocot	CAD6498861.1	OG0508	MKFFSAASIAVSACLPLMVLAVPGSLIYSCENQTLSQEIVDFYAKFAKAKFVESRDIVNPDLQVTRAYKFRKNRIDYVIDNYLIQIVGPQSDIILYESSQYGWNQCFLTVEE	VPGSLIYSCENQTLSQEIVDFYAKFAKAKFVESRDIVNPDLQVTRAYKFRKNRIDYVIDNYLIQIVGPQSDIILYESSQYGWNQCFLTVEE	112	91	2	0.021978	YxC	YSC, 7	Non-apoplastic,0.72	Cytoplasmic,0.987 or Apoplastic,0.621	Cytoplasm	NA	chlo: 6, extr: 6, nucl: 2	NA	NA	NA	NA	NA	NA	NA	NA	NA	NA	NA	NA	NA	AVRPM17
Blumeria graminis f. sp. triticale THUN-12	Bgtl THUN-12	Triticale	Monocot	CAD6498863.1	OG0253	MKFSIISGASTLYCILAPVQAFAILPAPLPVPDPDREFRFHCPNGPIYSKAQVTEKALTARAIMQFNRIDDDFPNVFTSLNYNIPGELWYYPMAEGPGPHDFVIFNTQTRIVGAVSRTHHGNGPDIIEPCQFA	ILPAPLPVPDPDREFRFHCPNGPIYSKAQVTEKALTARAIMQFNRIDDDFPNVFTSLNYNIPGELWYYPMAEGPGPHDFVIFNTQTRIVGAVSRTHHGNGPDIIEPCQFA	133	110	2	0.0181818	FxC	FHC, 17	Apoplastic,0.62	Apoplastic,0.509	Cytoplasm	NA	cysk: 6, nucl: 4, cyto: 3, extr: 1	NA	NA	NA	NA	NA	NA	NA	NA	NA	NA	NA	NA	NA	CSEP0128
Blumeria graminis f. sp. triticale THUN-12	Bgtl THUN-12	Triticale	Monocot	CAD6498864.1	OG0253	MKFSIISGASTLLCILAPVTALRGAPALVPVPDPNREFSFHCPNGPVYTKAQLMDFVLTARAVMQTDRADDLYPFVFTSLHYSIPGELWYYPMAEGPGPHDFVIFNTDNRLVGAVSRTHHGNGPDVVEPCQFV	LRGAPALVPVPDPNREFSFHCPNGPVYTKAQLMDFVLTARAVMQTDRADDLYPFVFTSLHYSIPGELWYYPMAEGPGPHDFVIFNTDNRLVGAVSRTHHGNGPDVVEPCQFV	133	112	2	0.0178571	FxC	FHC, 19	Non-apoplastic,0.57	Non-effector,0.621	Cytoplasm	NA	cyto: 13, mito: 1	NA	NA	NA	NA	NA	NA	NA	NA	NA	NA	NA	NA	NA	CSEP0128
Blumeria graminis f. sp. triticale THUN-12	Bgtl THUN-12	Triticale	Monocot	CAD6498866.1	OG0509	MKLSTISGASTLFCILAQVKAFSIAPIQAPLPVPLPSPDPNQEFNFQCPDGKRFTKFELMQVVLGASEYMITNTSEDQYPLKYEYLEYDIHGELWYHIMKEGPEPHYFVIFNLDKQIAGLIRRTSVEDEDDILEPCGFM	FSIAPIQAPLPVPLPSPDPNQEFNFQCPDGKRFTKFELMQVVLGASEYMITNTSEDQYPLKYEYLEYDIHGELWYHIMKEGPEPHYFVIFNLDKQIAGLIRRTSVEDEDDILEPCGFM	139	118	2	0.0169492	FxC	FQC, 25	Non-apoplastic,0.81	Cytoplasmic,0.695	Cytoplasm|Nucleus	NA	cyto: 7, chlo: 2, extr: 2, nucl: 1, golg: 1, cysk_plas: 1	NA	NA	NA	NA	NA	NA	NA	NA	NA	NA	NA	NA	NA	CSEP0128
Blumeria graminis f. sp. triticale THUN-12	Bgtl THUN-12	Triticale	Monocot	CAD6498872.1	OG0510	MKFFTISGISTLLCILAPVQAFVTPPLRDLIPNVLPVPDPNREFRFHCPNGPIYSKAQAMKVVLFAKKFIRPDKPDDEYPFVSTRLSYNVAGTVWYYPMAEGPGPHDFVVFNTDGEIVGLNSRTHYSQTSDVIEHCEFE	FVTPPLRDLIPNVLPVPDPNREFRFHCPNGPIYSKAQAMKVVLFAKKFIRPDKPDDEYPFVSTRLSYNVAGTVWYYPMAEGPGPHDFVVFNTDGEIVGLNSRTHYSQTSDVIEHCEFE	139	118	2	0.0169492	FxC	FHC, 25	Non-apoplastic,0.69	Apoplastic,0.505	Cytoplasm	NA	cyto: 13, extr: 1	NA	NA	NA	NA	NA	NA	NA	NA	NA	NA	NA	NA	NA	CSEP0128
Blumeria graminis f. sp. triticale THUN-12	Bgtl THUN-12	Triticale	Monocot	CAD6498875.1	OG0253	MKFSIISGASTLFCILAPVKAFVIPPVRALLPVLLPVPDPNREFRFHCPNGPIYSKAQLMDIVLSARAVMQTDRTDDLYPFVFTSLHYSIPGELWYYPMEEGPGPHDFVIFNTQARIVGAVSRTHHGNGPDIVEHCQFV	FVIPPVRALLPVLLPVPDPNREFRFHCPNGPIYSKAQLMDIVLSARAVMQTDRTDDLYPFVFTSLHYSIPGELWYYPMEEGPGPHDFVIFNTQARIVGAVSRTHHGNGPDIVEHCQFV	139	118	2	0.0169492	FxC	FHC, 25	Non-apoplastic,0.57	Non-effector,0.649	Cytoplasm	NA	cyto: 10, nucl: 2, chlo: 1, pero: 1	NA	NA	NA	NA	NA	NA	NA	NA	NA	NA	NA	NA	NA	CSEP0128
Blumeria graminis f. sp. triticale THUN-12	Bgtl THUN-12	Triticale	Monocot	CAD6498876.1	OG0253	MKFSIISGASTLFCILAPVKAFVIPPVRALLPVLLPVPDPNREFRFHCPNGPIYSKAQAMDIVLSARAVMQTDRTDDLYPFVFTSLNYNVPGTVWYYPMAEGPGPHDFVVFNTDNEIVGLNSRTHYGEGPDVIENCRFE	FVIPPVRALLPVLLPVPDPNREFRFHCPNGPIYSKAQAMDIVLSARAVMQTDRTDDLYPFVFTSLNYNVPGTVWYYPMAEGPGPHDFVVFNTDNEIVGLNSRTHYGEGPDVIENCRFE	139	118	2	0.0169492	FxC	FHC, 25	Non-apoplastic,0.5	Apoplastic,0.506	Lysosome/Vacuole	NA	cyto: 11, chlo: 1, nucl: 1, extr: 1	NA	NA	NA	NA	NA	NA	NA	NA	NA	NA	NA	NA	NA	CSEP0128
Blumeria graminis f. sp. triticale THUN-12	Bgtl THUN-12	Triticale	Monocot	CAD6498885.1	OG0227	MKFLSAASTAALTCIFLLAPTALGDLVHKCVSGETFELEEAQDYASKATLDQVLPSDPVNPSAQISGAHHFTRKTRQNENGFYLVQYVGTLRLIQLYEYGQSGWEFCYLALRRSEPV	DLVHKCVSGETFELEEAQDYASKATLDQVLPSDPVNPSAQISGAHHFTRKTRQNENGFYLVQYVGTLRLIQLYEYGQSGWEFCYLALRRSEPV	117	93	2	0.0215054	NA	NA	Non-apoplastic,0.84	Cytoplasmic,0.891	Cytoplasm	NA	chlo: 5, cyto: 4, extr: 3, nucl: 2	NA	NA	NA	NA	NA	NA	NA	NA	NA	NA	NA	NA	NA	AVRA7|AVRPM8
Blumeria graminis f. sp. triticale THUN-12	Bgtl THUN-12	Triticale	Monocot	CAD6498886.1	OG0511	MKFLSAASTAALTCIFLLVPTALGDTVLKCGSGEIFELEEAEDYASKATPDEVLAGDPLSSSGEVRGAYHFSRTTRHNEDGYYLVQLVGTLPSIVLYEYGQSGWEFCSFALRRPESMLYE	DTVLKCGSGEIFELEEAEDYASKATPDEVLAGDPLSSSGEVRGAYHFSRTTRHNEDGYYLVQLVGTLPSIVLYEYGQSGWEFCSFALRRPESMLYE	120	96	2	0.0208333	NA	NA	Non-apoplastic,0.75	Cytoplasmic,0.574	Cytoplasm	NA	nucl: 5, cyto: 4, chlo: 3, extr: 1, cysk: 1	NA	NA	NA	NA	NA	NA	NA	NA	NA	NA	NA	NA	NA	AVRA7|AVRPM8|CSEP0139
Blumeria graminis f. sp. triticale THUN-12	Bgtl THUN-12	Triticale	Monocot	CAD6498987.1	OG0133	MLPSPFHLALIISLLVPAFLATPTKGCGRDMPSDQILGDPSFDMPFQQTNGRDRTYLIHIPTNYDQNTPSPLIFSFHGRTQNSSYQESLSGFSRDDWNPDAIVVYPQGIEDQWQGDPESVDVDDVAFVSEMIDLFSETYCLDSRRIYASGKSNGGGFVNVLACDANLSMRIAAFAPVSAAFYVPGSMGADCTGSIPQTVELPCTPGRNPIPIIEFHGLADQTIPYAGGPRRGLCLPSIQHWAEAWAERQGFGSEYISSLLYDGSVTKFEYAPNTPNQGIITHYAIVGLDHDWPNISPNADNANGTYLDATPLIVDFFNAYTL	TPTKGCGRDMPSDQILGDPSFDMPFQQTNGRDRTYLIHIPTNYDQNTPSPLIFSFHGRTQNSSYQESLSGFSRDDWNPDAIVVYPQGIEDQWQGDPESVDVDDVAFVSEMIDLFSETYCLDSRRIYASGKSNGGGFVNVLACDANLSMRIAAFAPVSAAFYVPGSMGADCTGSIPQTVELPCTPGRNPIPIIEFHGLADQTIPYAGGPRRGLCLPSIQHWAEAWAERQGFGSEYISSLLYDGSVTKFEYAPNTPNQGIITHYAIVGLDHDWPNISPNADNANGTYLDATPLIVDFFNAYTL	322	301	6	0.0199336	NA	NA	Non-apoplastic,0.53	Non-effector,0.603	Extracellular	NA	nucl: 6, cyto: 4, chlo: 2, pero: 1, cysk: 1	NA	NA	3.1.1.73,feruloyl esterase	NA	alpha/beta hydrolase(22-275)	K03932,polyhydroxybutyrate depolymerase	NA	NA	NA	NA	NA	NA	alpha/beta-Hydrolases(28-210)	NA
Blumeria graminis f. sp. triticale THUN-12	Bgtl THUN-12	Triticale	Monocot	CAD6499000.1	OG0420	MQLSPLSVCLVTWLISLASVVQCDWQCHNDCVIEMKHIRRSAGETLHPNRDNCRLGVPELIKNLPWRDIEAPDECLIVGDKHYSYQAVYRLDKSVHSVWVVDYIPDNYQIKRCGQV	DWQCHNDCVIEMKHIRRSAGETLHPNRDNCRLGVPELIKNLPWRDIEAPDECLIVGDKHYSYQAVYRLDKSVHSVWVVDYIPDNYQIKRCGQV	116	93	5	0.0537634	WxC	WQC, 2	Non-apoplastic,0.71	Cytoplasmic,0.981	Cytoplasm|Nucleus	NA	chlo: 7, extr: 4, cyto: 1, mito: 1, plas: 1	NA	NA	NA	NA	NA	NA	NA	NA	NA	NA	NA	NA	NA	NA
Blumeria graminis f. sp. triticale THUN-12	Bgtl THUN-12	Triticale	Monocot	CAD6499026.1	OG0022	MKYSTATILLAYFGLTSAVPYQKREVPQEHSHQAVLDQVAVSLKLDNPDKIQDSVFGLLGDTAAAKGAGNIKNLDCLQRAIADQAFTNEKKAGNVDGMANALIFAALEKNTGAVGKASNTCTDKAVNPEIDAISQHQDPAGEGAAAANKKTVLDLAVQLESIGADPQLAATSATFAPGKLGDTTGAGNTCDDLDDKKGCIFTKKLIQVEATPEEIDAAVKGGGAKGAKAGASATKDKASDKGKASGKDDKTDGASEAEAADATDAKASGKGEKASDKGKASGKDAKTESNAADAESAEVCEKKASGKSAKDEKASGKGDKAEGNADAAKTADASDAADAKASGKGDKASDKGKASGKDAKADGDAGAAEAEAADATDAKASGKGDKASDKGKASGKDAK…	EVPQEHSHQAVLDQVAVSLKLDNPDKIQDSVFGLLGDTAAAKGAGNIKNLDCLQRAIADQAFTNEKKAGNVDGMANALIFAALEKNTGAVGKASNTCTDKAVNPEIDAISQHQDPAGEGAAAANKKTVLDLAVQLESIGADPQLAATSATFAPGKLGDTTGAGNTCDDLDDKKGCIFTKKLIQVEATPEEIDAAVKGGGAKGAKAGASATKDKASDKGKASGKDDKTDGASEAEAADATDAKASGKGEKASDKGKASGKDAKTESNAADAESAEVCEKKASGKSAKDEKASGKGDKAEGNADAAKTADASDAADAKASGKGDKASDKGKASGKDAKADGDAGAAEAEAADATDAKASGKGDKASDKGKASGKDAKADGDAGAAEAEAVDAGAGGDLGSC…	510	486	9	0.0185185	NA	NA	Non-apoplastic,0.59	Cytoplasmic,0.87	Extracellular	NA	pero: 12, cyto: 1.5, cyto_nucl: 1.5	NA	NA	NA	NA	NA	NA	NA	NA	NA	NA	NA	NA	NA	NA
Blumeria graminis f. sp. triticale THUN-12	Bgtl THUN-12	Triticale	Monocot	CAD6499027.1	OG0022	MKCSTTSILVAFVGFTSAVPFEKREVPQEHSHQQVVDKVGVSLRIDNPKNIQDPIFGLLGDAAAVKGAGDVTNLDCLQRSIADQAFTNEKKAGNIDGMANALIFAALEKNTGAVGRASNTCTEKAVNPEIDAISQHQDPAGAGAAAANKKTVLGLAVQLESIGADPQLAATSATFAPGKADDQSGAGNTCDDLDDKKGCIFTKKLIQVEATPEEIDAAVQGGGSGASSISSSSVEEKEAGKAGAAKVKAGEELEEGADAADAKEEANGGKVAGKANAAGEKEAGKANAAGEKEAGKAGAAKVKAGEELEEGADAADAKKEAKGGKEAGKANAAGEKEAGKADAAGEKEAGKADAAKANDHKKSGAEANAADENEAGKANAAGEKEPGKADAAKANDHKK…	EVPQEHSHQQVVDKVGVSLRIDNPKNIQDPIFGLLGDAAAVKGAGDVTNLDCLQRSIADQAFTNEKKAGNIDGMANALIFAALEKNTGAVGRASNTCTEKAVNPEIDAISQHQDPAGAGAAAANKKTVLGLAVQLESIGADPQLAATSATFAPGKADDQSGAGNTCDDLDDKKGCIFTKKLIQVEATPEEIDAAVQGGGSGASSISSSSVEEKEAGKAGAAKVKAGEELEEGADAADAKEEANGGKVAGKANAAGEKEAGKANAAGEKEAGKAGAAKVKAGEELEEGADAADAKKEAKGGKEAGKANAAGEKEAGKADAAGEKEAGKADAAKANDHKKSGAEANAADENEAGKANAAGEKEPGKADAAKANDHKKSGAEANAADENEAGKANAAGEKEA…	1165	1141	4	0.0035057	NA	NA	Non-apoplastic,0.53	Cytoplasmic,0.801	Cytoplasm|Extracellular	Nucleus(GKGKKGAG)	nucl: 10, mito: 3, cyto: 1	NA	NA	NA	NA	NA	NA	NA	NA	NA	NA	NA	NA	NA	NA
Blumeria graminis f. sp. triticale THUN-12	Bgtl THUN-12	Triticale	Monocot	CAD6499028.1	OG0022	MKYSTATILLAYFGLTSAVPYQKREVPQEHSHQAVLDQVAVSLKLDNPDKIQDSVFGLLGDTAAAKGAGNIKNLDCLQRAIADQAFTNEKKAGNVDGMANALIFAALEKNTGAVGKASNTCTDKAVNPEIDAISQHQDPAGEGAAAANKKTVLDLAVQLESIGADPQLAATSATFAPGKLGDTTGAGNTCDDLDDKKGCIFTKKLIQVEATPEEIDAAVKGGGAKGASSAASTADSKAKDKASDKGKASGKDDKTDGASEAEAADATDAKASGKGEKASDKGKASGKDAKTESNAADAESAEVCEKKASGKSAKAEEEAEAADAGDAADEKASGKGDKAEGNADAAKTADASDAADAKASGKGDKASDKGKASGKDAKADGDAGAAEAEAVDAGAGGDL…	EVPQEHSHQAVLDQVAVSLKLDNPDKIQDSVFGLLGDTAAAKGAGNIKNLDCLQRAIADQAFTNEKKAGNVDGMANALIFAALEKNTGAVGKASNTCTDKAVNPEIDAISQHQDPAGEGAAAANKKTVLDLAVQLESIGADPQLAATSATFAPGKLGDTTGAGNTCDDLDDKKGCIFTKKLIQVEATPEEIDAAVKGGGAKGASSAASTADSKAKDKASDKGKASGKDDKTDGASEAEAADATDAKASGKGEKASDKGKASGKDAKTESNAADAESAEVCEKKASGKSAKAEEEAEAADAGDAADEKASGKGDKAEGNADAAKTADASDAADAKASGKGDKASDKGKASGKDAKADGDAGAAEAEAVDAGAGGDLGSCGTPTVEFGVGLGGRQEPAFQA…	489	465	9	0.0193548	NA	NA	Non-apoplastic,0.59	Cytoplasmic,0.839	Extracellular	NA	pero: 12, cyto: 1.5, cyto_nucl: 1.5	NA	NA	NA	NA	NA	NA	NA	NA	NA	NA	NA	NA	NA	NA
Blumeria graminis f. sp. triticale THUN-12	Bgtl THUN-12	Triticale	Monocot	CAD6499042.1	OG0658	MKFLSTATTAALTGLLLLVSAAYGDRHYTCVHGRIVSEKEVLEEAGMAYDTVPYHDHPPTPTGETYKSILFSRFLNDNQQYIASYLVQVYGSPQKIQLSVFSEKKWKICSFVES	DRHYTCVHGRIVSEKEVLEEAGMAYDTVPYHDHPPTPTGETYKSILFSRFLNDNQQYIASYLVQVYGSPQKIQLSVFSEKKWKICSFVES	114	90	2	0.0222222	YxC	YTC, 4	Non-apoplastic,0.84	Cytoplasmic,0.947 or Apoplastic,0.584	Nucleus	Nucleus(KKWK)	chlo: 5, nucl: 4, extr: 3, cyto: 1, mito: 1	NA	NA	NA	NA	NA	NA	NA	NA	NA	NA	NA	NA	NA	AVRA6|CSEP0254
Blumeria graminis f. sp. triticale THUN-12	Bgtl THUN-12	Triticale	Monocot	CAD6499052.1	OG0196	MKFISTATTGALACISLLVPTAYGNREYKCESGDPLLESQVFAMETERFTIPNSHEHPAIPTLEPHKTYFSMRSLNPYEPGVSSYLVQVYGEPPKYQVSQMSTEGWKLCT	NREYKCESGDPLLESQVFAMETERFTIPNSHEHPAIPTLEPHKTYFSMRSLNPYEPGVSSYLVQVYGEPPKYQVSQMSTEGWKLCT	110	86	2	0.0232558	YxC	YKC, 4	Non-apoplastic,0.8	Cytoplasmic,0.752	Cytoplasm	NA	nucl: 10, chlo: 1, plas: 1, extr: 1, vacu: 1	NA	NA	NA	NA	NA	NA	NA	NA	NA	NA	NA	NA	NA	AVRA6|CSEP0254
Blumeria graminis f. sp. triticale THUN-12	Bgtl THUN-12	Triticale	Monocot	CAD6499055.1	OG0512	MKFLSATTTAAFASLLLLVPTAYGNGQFRCPRGDPFTMTRILEMAQQASIDDNLPSNPAIPTGESCTSYCFSGPSRNDGTETYGHLLQVYGQPPKYQFSQHVGGKWELCTFENVS	NGQFRCPRGDPFTMTRILEMAQQASIDDNLPSNPAIPTGESCTSYCFSGPSRNDGTETYGHLLQVYGQPPKYQFSQHVGGKWELCTFENVS	115	91	4	0.043956	FxC	FRC, 4	Non-apoplastic,0.59	Apoplastic,0.744	Cytoplasm	NA	nucl: 8, chlo: 2, extr: 2, mito: 1, plas: 1	NA	NA	NA	NA	NA	NA	NA	NA	NA	NA	NA	NA	NA	AVRA6|CSEP0254
Blumeria graminis f. sp. triticale THUN-12	Bgtl THUN-12	Triticale	Monocot	CAD6499059.1	OG0513	MQLLSATRTAALAGLLLQLLTAHGYPHYQCEHGELLSVQEIIDLSVNVKTRHNQDDHPAIPSGQPCKSYTISGPAGPYDETLLYYLIQVYGQPPKIQFSQKTENGWKQCSIINLV	YPHYQCEHGELLSVQEIIDLSVNVKTRHNQDDHPAIPSGQPCKSYTISGPAGPYDETLLYYLIQVYGQPPKIQFSQKTENGWKQCSIINLV	115	91	3	0.032967	YxC	YQC, 4	Non-apoplastic,0.57	Cytoplasmic,0.885 or Apoplastic,0.679	Cytoplasm|Nucleus	NA	nucl: 8, cyto: 3, extr: 3	NA	NA	NA	NA	NA	NA	NA	NA	NA	NA	NA	NA	NA	AVRA6|CSEP0254
Blumeria graminis f. sp. triticale THUN-12	Bgtl THUN-12	Triticale	Monocot	CAD6499061.1	OG0254	MKFLSTATAAALASLLLLVPTVYGNRQYKCPSGDTFEEAMIMDLANKAREENNRDSHPGIPTHELCKSYFFTRKIPGDDSKQYAYLLQVYGQPPTYQFSQQFNYGWQQCSLENGS	NRQYKCPSGDTFEEAMIMDLANKAREENNRDSHPGIPTHELCKSYFFTRKIPGDDSKQYAYLLQVYGQPPTYQFSQQFNYGWQQCSLENGS	115	91	3	0.032967	YxC	YKC, 4	Non-apoplastic,0.75	Cytoplasmic,0.992 or Apoplastic,0.555	Cytoplasm	NA	nucl: 5, chlo: 3, mito: 3, cyto: 2, plas: 1	NA	NA	NA	NA	NA	NA	NA	NA	NA	NA	NA	NA	NA	AVRA6|CSEP0254
Blumeria graminis f. sp. triticale THUN-12	Bgtl THUN-12	Triticale	Monocot	CAD6499078.1	OG0173	MKFLSAATNAALAGLLLLMPAVNGKFYYECKSGKNYAMSVIEVAARSATIELTHSIEPTVPQYTNCKSFKFYNYATDIGMKWYLVQDIMDPPSYRFYELHDTTWEPCVYRI	KFYYECKSGKNYAMSVIEVAARSATIELTHSIEPTVPQYTNCKSFKFYNYATDIGMKWYLVQDIMDPPSYRFYELHDTTWEPCVYRI	111	87	3	0.0344828	YxC	YEC, 4	Non-apoplastic,0.74	Cytoplasmic,0.961 or Apoplastic,0.74	Cytoplasm	NA	cyto: 9, extr: 2, chlo: 1, nucl: 1, golg: 1	NA	NA	NA	NA	NA	NA	NA	NA	NA	NA	NA	NA	NA	CSEP0139
Blumeria graminis f. sp. triticale THUN-12	Bgtl THUN-12	Triticale	Monocot	CAD6499097.1	OG0085	MMIALTVLSFLTLLPLHFAKPAPRKSFTEMFKCKLNFISMDQAQKAVQLGCSQMQVALPTSLFPASFIESELFDLTNIVLFTWPVFPFDNVLREDHGRNRVVFDSSCRLVGLIHIKPTGPERCLHLMEVEDLNIAHDFEVYNTRWTSLQLYGYKYDNEFYSKNSVEEFVNSNFKSFRGIKKKKEILDLYPSESTNLDSRYLACTILPEPGVIKLTRMKKIRRVVISSNKRIIGICRKKEIIWKPLAELRYLDDLYRANVVLKRKPEVGFAKLQSMNYNGIHLSVFMLRSHLIMACNALTKKKMGIDLDLRYPLRTNIEAIPDRPMLTWPLRIPENSFHDERDIRLVIDERCNLMGVTSQNPKSSFP	KPAPRKSFTEMFKCKLNFISMDQAQKAVQLGCSQMQVALPTSLFPASFIESELFDLTNIVLFTWPVFPFDNVLREDHGRNRVVFDSSCRLVGLIHIKPTGPERCLHLMEVEDLNIAHDFEVYNTRWTSLQLYGYKYDNEFYSKNSVEEFVNSNFKSFRGIKKKKEILDLYPSESTNLDSRYLACTILPEPGVIKLTRMKKIRRVVISSNKRIIGICRKKEIIWKPLAELRYLDDLYRANVVLKRKPEVGFAKLQSMNYNGIHLSVFMLRSHLIMACNALTKKKMGIDLDLRYPLRTNIEAIPDRPMLTWPLRIPENSFHDERDIRLVIDERCNLMGVTSQNPKSSFP	366	347	8	0.0230548	FxC	FKC, 12	Non-apoplastic,0.97	Cytoplasmic,0.778	Cytoplasm	Nucleus(KKKK,RRVVISSNKRIIGICRKKE)	nucl: 4, cyto: 4, mito: 4, chlo: 1, extr: 1	NA	NA	NA	NA	Microbial ribonucleases(10-104)	NA	NA	NA	NA	NA	NA	NA	NA	NA
Blumeria graminis f. sp. triticale THUN-12	Bgtl THUN-12	Triticale	Monocot	CAD6499100.1	OG0085	MLYDSKVSTRVSRYPNMIAWTVLSILILLPSCSARPAPRKSYTEMFKCKLNFISMDEAQKAVQLGCKQMELAPPTSRFPASFIESELFDLTNIVLFTWPVFTSENVLREDYGINRVVFDSSCRIVGLIQIEPNGPKPCLHLMEAEELEIAYNLKIYNVPWKSLPLYGYRFEDEIYLKNAVEEFVESNFRKFYHATNRKNLLSHYPIHMMNVKAGVLAQTIHLGSRGIEMSTERCRRRLIVNPNKEVIGISRKGFLGWKPLSELRSLDDAHRMKVFLEREPDIGNEPLNDINYKGVHLSAAMLKSNLQIACKVFTEKQMGANLNMGYPMLTTFETMPHKPILSWPLRMPENFVRGGISIWLVLDAECNLMGVST	RPAPRKSYTEMFKCKLNFISMDEAQKAVQLGCKQMELAPPTSRFPASFIESELFDLTNIVLFTWPVFTSENVLREDYGINRVVFDSSCRIVGLIQIEPNGPKPCLHLMEAEELEIAYNLKIYNVPWKSLPLYGYRFEDEIYLKNAVEEFVESNFRKFYHATNRKNLLSHYPIHMMNVKAGVLAQTIHLGSRGIEMSTERCRRRLIVNPNKEVIGISRKGFLGWKPLSELRSLDDAHRMKVFLEREPDIGNEPLNDINYKGVHLSAAMLKSNLQIACKVFTEKQMGANLNMGYPMLTTFETMPHKPILSWPLRMPENFVRGGISIWLVLDAECNLMGVST	373	339	7	0.020649	FxC	FKC, 12	Non-apoplastic,0.95	Cytoplasmic,0.539	Cytoplasm	NA	mito: 6.5, cyto_mito: 4, chlo: 2, nucl: 2, cyto: 2, plas: 1	NA	NA	NA	NA	Microbial ribonucleases(9-104)	NA	NA	NA	NA	NA	NA	NA	NA	NA
Blumeria graminis f. sp. triticale THUN-12	Bgtl THUN-12	Triticale	Monocot	CAD6499103.1	OG0085	MVTRLWFGILATFSLLSAVKSENPSSREFFKCRNDFIPKSEADDAVRLGCERMGYVHYLSYSAASFPDSDMFGIKDAVYFTWPVYKKENRDVQVKTSPNRVVMDSTCQLAGVIRVTSDVHERCLHLIDNEGSPETSMKEIYHVAWTALPHFGFRFYNEIYVMSQIKEFLKSNKKTCRTYHQKWLLYATLIFEKGIVRSAKVMSYRYLLVGSDFEVHGIIRKSGKDWKILAELRSLDAAYNAAFLSFRREARHHEELSSINNQGLYFSASTLRSHLNMACMALESKLKGTTSRAVYPMLYDSNDTNRLDTWAWPLRLPEISRNVGNYVILFDNHCNFISIIRQTAGPHLPCTRIIQRPGLAKYTHLSTSQFEDKQTLNLIANFGNYGNSKEQMLPPPKRQ…	ENPSSREFFKCRNDFIPKSEADDAVRLGCERMGYVHYLSYSAASFPDSDMFGIKDAVYFTWPVYKKENRDVQVKTSPNRVVMDSTCQLAGVIRVTSDVHERCLHLIDNEGSPETSMKEIYHVAWTALPHFGFRFYNEIYVMSQIKEFLKSNKKTCRTYHQKWLLYATLIFEKGIVRSAKVMSYRYLLVGSDFEVHGIIRKSGKDWKILAELRSLDAAYNAAFLSFRREARHHEELSSINNQGLYFSASTLRSHLNMACMALESKLKGTTSRAVYPMLYDSNDTNRLDTWAWPLRLPEISRNVGNYVILFDNHCNFISIIRQTAGPHLPCTRIIQRPGLAKYTHLSTSQFEDKQTLNLIANFGNYGNSKEQMLPPPKRQRKIDPETKV	408	387	8	0.0206718	FxC	FKC, 9	Non-apoplastic,0.9	Cytoplasmic,0.555	Nucleus	Nucleus(PPPKRQR)	nucl: 6, cyto: 6, mito: 1, pero: 1	NA	NA	NA	NA	Microbial ribonucleases(8-103)	NA	NA	NA	NA	NA	NA	NA	NA	NA
Blumeria graminis f. sp. triticale THUN-12	Bgtl THUN-12	Triticale	Monocot	CAD6499138.1	OG0027	MLHALTPILSLGLALWTSLINASPSDFEQETPLFDPDDYSRACPDYAKYVQFKHEPLSTGPMKLPFQRPSQICRTFSSPLVEKVIQEVTEAMVDKDLARVFENAFPNTLDTTIRWHIDGPTVDVKSKETALGKAKWTGAQSFVVTGDINAEWLRDSTNQLLQYQPLAKKDLGIFNLILGAINTQTEYVIESPYCNAFQPPPASHLAASANGQKDQVHPNYEPSFVFECKYELDSLAHFLSLANSFHNNTGSLEFLTPRWLKALGTVMTVIDQQSQSTFNSETGKFEKNVYTFSRQTDQGTETLPLNGVGNPLNYGTGLIRSAFRPSDDATILGFLIPANAQMAVELKRTAKILMAAKYTELAHNLEKRAQTMMDGIWEHGVFNHKKYGQVFAYEVDGYG…	SPSDFEQETPLFDPDDYSRACPDYAKYVQFKHEPLSTGPMKLPFQRPSQICRTFSSPLVEKVIQEVTEAMVDKDLARVFENAFPNTLDTTIRWHIDGPTVDVKSKETALGKAKWTGAQSFVVTGDINAEWLRDSTNQLLQYQPLAKKDLGIFNLILGAINTQTEYVIESPYCNAFQPPPASHLAASANGQKDQVHPNYEPSFVFECKYELDSLAHFLSLANSFHNNTGSLEFLTPRWLKALGTVMTVIDQQSQSTFNSETGKFEKNVYTFSRQTDQGTETLPLNGVGNPLNYGTGLIRSAFRPSDDATILGFLIPANAQMAVELKRTAKILMAAKYTELAHNLEKRAQTMMDGIWEHGVFNHKKYGQVFAYEVDGYGSQILMDDANVPSLLSLPLLGFV…	459	437	4	0.00915332	NA	NA	Non-apoplastic,0.82	Non-effector,0.784	Cytoplasm	NA	cyto: 8, nucl: 4, chlo: 1, mito: 1	NA	NA	NA	NA	Six-hairpin glycosidase-like superfamily(56-436)	K09704,uncharacterized protein	PTHR31047,MEIOTICALLY UP-REGULATED GENE 157 PROTEIN,(17-433)	PF06824,Metal-independent alpha-mannosidase (GH125),(72-433)	NA	NA	NA	Metal-independent alpha-mannosidase(72-436)	Six-hairpin glycosidases(42-433)	NA
Blumeria graminis f. sp. triticale THUN-12	Bgtl THUN-12	Triticale	Monocot	CAD6499141.1	OG0062	MKGNKMFDGIGVLFSIFWCLHSGPVIHAFPSDSNPQEVLNDFICAGSYFSAKILEENIKTACKEFPNASPSSRYPARLEDTGIFGSISDSLITGLLRYKNNQYAKGHTGNSRVVIDMDCRFFGVVIYKNNKHPKPCLELSYPTGNSDTGTDSNFFEGYNCTGAVFSDDYIKRSITIASEKKKRRTEDYPREYILKNRRSVLAWPIFATFFYGASRFFLLLTETGQLVGIRELRGHDELECQPIKLGLVPHTTRLKSLPIPETVDQENAVRYNCDGQIFKGYYILKNLQMATDAHKHYRLTKIRRFNYPSQIMISKNECPSGRWQWPLRNHTGAKKAAASVSSNVLVFNRDFDFLGVYYVKHRKHIKCAKYFVQRRPDKASVTSFPDLNVSASSCLDCND…	FPSDSNPQEVLNDFICAGSYFSAKILEENIKTACKEFPNASPSSRYPARLEDTGIFGSISDSLITGLLRYKNNQYAKGHTGNSRVVIDMDCRFFGVVIYKNNKHPKPCLELSYPTGNSDTGTDSNFFEGYNCTGAVFSDDYIKRSITIASEKKKRRTEDYPREYILKNRRSVLAWPIFATFFYGASRFFLLLTETGQLVGIRELRGHDELECQPIKLGLVPHTTRLKSLPIPETVDQENAVRYNCDGQIFKGYYILKNLQMATDAHKHYRLTKIRRFNYPSQIMISKNECPSGRWQWPLRNHTGAKKAAASVSSNVLVFNRDFDFLGVYYVKHRKHIKCAKYFVQRRPDKASVTSFPDLNVSASSCLDCNDESGCSCPEANE	410	382	13	0.0340314	FxC	FIC, 14	Non-apoplastic,0.85	Cytoplasmic,0.676	Cytoplasm	Nucleus(KRSITIASEKKKRRTE,RKHIKCAKYFVQRRPDK,KKKRRTEDYPREYILKNRR,KKRRTEDYPREYILKNRRS)	nucl: 9, cyto: 2, chlo: 1, plas: 1, cysk: 1	NA	NA	NA	NA	Microbial ribonucleases(12-109)	NA	NA	NA	NA	NA	NA	NA	Microbial ribonucleases(13-103)	NA
Blumeria graminis f. sp. triticale THUN-12	Bgtl THUN-12	Triticale	Monocot	CAD6499144.1	OG0158	MMKWFLLPSFTMITTVSSVNLFVASYTGSITTLSLTQSTEGQYMFSKIATTETSGLHPLWQEKRGDLIYVCNDNLAAPNGSISSYKASATGQLTLVQQPLSTQPGPVSTVIYNQGKALAAAHYSGSAVTSFSIGGDGILTPLQSFVFKTPPGPRPQQDASHPHQVILEPSGKFIVVPDLGSDLLRIFSIDDTNHLTEKAPVSVSPGSGPRHGAFLPNYGETSSTLKFFLISELSNTVSSFTVAPSGDSLSFTPISNADVLNKPAPEGLASAELQISPDGRFMMTSARNATLLSVPSTSSENATEIPSDTLQSWAIDSSTGGIAFQQLTPAGGRTPRHFSTNQNGTMVAVALQGDGRVVVFARDATNGSQGPLLASVDGMGEALSIIWDEYD	SYTGSITTLSLTQSTEGQYMFSKIATTETSGLHPLWQEKRGDLIYVCNDNLAAPNGSISSYKASATGQLTLVQQPLSTQPGPVSTVIYNQGKALAAAHYSGSAVTSFSIGGDGILTPLQSFVFKTPPGPRPQQDASHPHQVILEPSGKFIVVPDLGSDLLRIFSIDDTNHLTEKAPVSVSPGSGPRHGAFLPNYGETSSTLKFFLISELSNTVSSFTVAPSGDSLSFTPISNADVLNKPAPEGLASAELQISPDGRFMMTSARNATLLSVPSTSSENATEIPSDTLQSWAIDSSTGGIAFQQLTPAGGRTPRHFSTNQNGTMVAVALQGDGRVVVFARDATNGSQGPLLASVDGMGEALSIIWDEYD	391	367	1	0.0027248	NA	NA	Apoplastic,0.68	Non-effector,0.785	Cytoplasm	NA	chlo: 5, nucl: 4, cyto: 2, mito: 1, vacu: 1, E.R.: 1	NA	NA	NA	NA	WD40/YVTN repeat-like-containing domain superfamily(2-357)	K07404,6-phosphogluconolactonase [EC:3.1.1.31]	PTHR30344,6-PHOSPHOGLUCONOLACTONASE-RELATED,(2-346)	PF10282,Lactonase, 7-bladed beta-propeller,(5-351)	NA	NA	NA	NA	Nitrous oxide reductase, N-terminal domain(37-348)	NA
Blumeria graminis f. sp. triticale THUN-12	Bgtl THUN-12	Triticale	Monocot	CAD6499176.1	OG0078	MQFTLVLIGAASLAWAAPPPALAPKTAITPTPASIDNLALKPIAFPGLSSTVPKVAVNLPKGGHAKETAQDQRFFEDIPERFTSMDRMWDMSGNILNAMANGTIPPSDVASLIQKLFRAAQATSTPRSVSEALRLAGSSFDNANPNRPRNLLGAALALMINGFTSDDLKNTIDGNPPAALVNDNPPVPADKNFYQKDGNAPFSVSEDDLRAAIHVPSGFTWGQKQPVLMSPGTGSTGLETFEHNFGGLLASSSVADPVYLIVPHTLLDDVQVNAEFVAYALQYLNAMTNRTVAAVTWSQGSVDTQWALKYWPSVRKIVTDHIPISGDYGGTTLAYLLCPGFSAGNQYLCTPAILQQTQGARFIHQLRSNDGDSAFVPTTSVYSAADEIVQPQLGEGASA…	APPPALAPKTAITPTPASIDNLALKPIAFPGLSSTVPKVAVNLPKGGHAKETAQDQRFFEDIPERFTSMDRMWDMSGNILNAMANGTIPPSDVASLIQKLFRAAQATSTPRSVSEALRLAGSSFDNANPNRPRNLLGAALALMINGFTSDDLKNTIDGNPPAALVNDNPPVPADKNFYQKDGNAPFSVSEDDLRAAIHVPSGFTWGQKQPVLMSPGTGSTGLETFEHNFGGLLASSSVADPVYLIVPHTLLDDVQVNAEFVAYALQYLNAMTNRTVAAVTWSQGSVDTQWALKYWPSVRKIVTDHIPISGDYGGTTLAYLLCPGFSAGNQYLCTPAILQQTQGARFIHQLRSNDGDSAFVPTTSVYSAADEIVQPQLGEGASAFIKDVRGVGVSNIYLQ…	507	491	4	0.00814664	NA	NA	Non-apoplastic,0.54	Non-effector,0.841	Extracellular	NA	chlo: 7, cyto: 3, mito: 2, nucl_plas: 2	NA	NA	NA	NA	alpha/beta hydrolase(179-491)	NA	PTHR37574,LIPASE B,(103-489)	NA	NA	NA	NA	NA	alpha/beta-Hydrolases(186-387)	NA
Blumeria graminis f. sp. triticale THUN-12	Bgtl THUN-12	Triticale	Monocot	CAD6499193.1	OG0514	MTCLLAILLYTGINSGANNRLVLAYNDSFDSFYMTHTLNPDQKFPEPSENIPIFKTPTTYHQAGTYFATYCSVDKTPSDIYYDIIQQLSEEMGELRNPSSKRNEREDSCFQHITRKMEEKKSSFFQKSGISTKYLDKNICPEKLIVRLAYNWRIYLILGNKSQSRGTSSRKPLVRLENPIEIENYVVNGEFITEGNMYSKTYSLAWFEDHLHLFVWNSKGKRWELETSPNNVSNNGKIIINFLRATNPQIKSIMENAHATLKEFRDKTRDKVARKQYEQKSTISYYNEKFQNHMLEIEMSAAISAKGRLSEMF	GANNRLVLAYNDSFDSFYMTHTLNPDQKFPEPSENIPIFKTPTTYHQAGTYFATYCSVDKTPSDIYYDIIQQLSEEMGELRNPSSKRNEREDSCFQHITRKMEEKKSSFFQKSGISTKYLDKNICPEKLIVRLAYNWRIYLILGNKSQSRGTSSRKPLVRLENPIEIENYVVNGEFITEGNMYSKTYSLAWFEDHLHLFVWNSKGKRWELETSPNNVSNNGKIIINFLRATNPQIKSIMENAHATLKEFRDKTRDKVARKQYEQKSTISYYNEKFQNHMLEIEMSAAISAKGRLSEMF	313	298	3	0.0100671	NA	NA	Non-apoplastic,0.89	Cytoplasmic,0.805	Cytoplasm|Nucleus	NA	nucl: 6, cyto: 5, chlo: 1, mito: 1, pero: 1	NA	NA	NA	NA	NA	NA	NA	NA	NA	NA	NA	NA	NA	NA
Blumeria graminis f. sp. triticale THUN-12	Bgtl THUN-12	Triticale	Monocot	CAD6499215.1	OG0421	MSCLLAILLYTGLGSPVEDRLVLAYEAHGHNLYGSFNVNRRQMFPQPSKSARIFKTPTRVEEPGTYISAYCTLEAEPSSMYSYMTKLASGAIPGYHTQSIDLPDAQECLSYLHSQYRTMKDSLEGVVINRKDDRDFYCSEKKIVGLALDGQIRLTGTDDLKTTIRSTDYPLVRLPPRLQMNKFTTHGKFIRVAKIREETYALAWLDEHLRLFKYQPHEDVWVIIGSNTYEISTGTTMVGFLRQAYSQIDGIMTDMDILAKSYNRLLSESNGNDARGYRRSIAELNKERHNIMVAIERPVVIAATGYLGGVIST	SPVEDRLVLAYEAHGHNLYGSFNVNRRQMFPQPSKSARIFKTPTRVEEPGTYISAYCTLEAEPSSMYSYMTKLASGAIPGYHTQSIDLPDAQECLSYLHSQYRTMKDSLEGVVINRKDDRDFYCSEKKIVGLALDGQIRLTGTDDLKTTIRSTDYPLVRLPPRLQMNKFTTHGKFIRVAKIREETYALAWLDEHLRLFKYQPHEDVWVIIGSNTYEISTGTTMVGFLRQAYSQIDGIMTDMDILAKSYNRLLSESNGNDARGYRRSIAELNKERHNIMVAIERPVVIAATGYLGGVIST	313	299	3	0.0100334	NA	NA	Non-apoplastic,0.96	Cytoplasmic,0.585	Cytoplasm	NA	cysk: 7, cyto: 4, nucl: 2, chlo: 1	NA	NA	NA	NA	NA	NA	NA	NA	NA	NA	NA	NA	NA	NA
Blumeria graminis f. sp. triticale THUN-12	Bgtl THUN-12	Triticale	Monocot	CAD6499281.1	OG0335	MKFLYSAISASMLGLFATASSHIMFSCPSGYQILESDVLAAARNIDPKAKIYESSASSTGDAQYKFQLGVETYNNVLYLFSAIIYSRDMTVRVLQTGYKSRKEKYCDLIEVGDV	HIMFSCPSGYQILESDVLAAARNIDPKAKIYESSASSTGDAQYKFQLGVETYNNVLYLFSAIIYSRDMTVRVLQTGYKSRKEKYCDLIEVGDV	114	93	2	0.0215054	FxC	FSC, 4	Non-apoplastic,0.83	Cytoplasmic,0.9 or Apoplastic,0.782	Cytoplasm|Nucleus	NA	chlo: 6, cyto: 3, extr: 3, nucl: 2	NA	NA	NA	NA	NA	NA	NA	NA	NA	NA	NA	NA	NA	NA
Blumeria graminis f. sp. triticale THUN-12	Bgtl THUN-12	Triticale	Monocot	CAD6499282.1	OG0515	MKFLQLTGITVLLSQATSISVALLVPRSSDCSSTMSDPLANIKARINAIKLSGRALVSPNTYCENMAIKYKKPYFIPMKMEDDQNENNFFITSDGTRDLNYVVVTSSDGEVICHYRV	SSDCSSTMSDPLANIKARINAIKLSGRALVSPNTYCENMAIKYKKPYFIPMKMEDDQNENNFFITSDGTRDLNYVVVTSSDGEVICHYRV	117	90	3	0.0333333	NA	NA	Apoplastic,0.65	Cytoplasmic,0.974 or Apoplastic,0.542	Cytoplasm|Nucleus	NA	chlo: 7, extr: 4, nucl: 2, golg: 1	NA	NA	NA	NA	NA	NA	NA	NA	NA	NA	NA	NA	NA	NA
Blumeria graminis f. sp. triticale THUN-12	Bgtl THUN-12	Triticale	Monocot	CAD6499288.1	OG0255	MKFLYSASLMSLFTLALSKCNYLCPSTIKIAEEAVQAAAEKVDRNPKKKHDTTWKTENTLHITFDLENKIIDGTEYSISARIFTPDNTIRVFETETKTGKQSYCDKVVVNGEDELTYDESFEAELSDAESEDES	CNYLCPSTIKIAEEAVQAAAEKVDRNPKKKHDTTWKTENTLHITFDLENKIIDGTEYSISARIFTPDNTIRVFETETKTGKQSYCDKVVVNGEDELTYDESFEAELSDAESEDES	134	115	3	0.026087	YxC	YLC, 3	Non-apoplastic,0.66	Cytoplasmic,0.894	Cytoplasm	NA	nucl: 6, cyto: 5, chlo: 1, plas: 1, extr: 1	NA	NA	NA	NA	NA	NA	NA	NA	NA	NA	NA	NA	NA	NA
Blumeria graminis f. sp. triticale THUN-12	Bgtl THUN-12	Triticale	Monocot	CAD6499289.1	OG0228	MQLISLVGMLLAASSVTFASLQQKMHCVSPGSPNAPNFIPNDAATKQACNVYRQRTPDKQGNSACQDCEVIDENGTSICFSKSLKIDDDSFQNYCKVYGGSFSEPRPLEKSIWSKILSWFKWF	SLQQKMHCVSPGSPNAPNFIPNDAATKQACNVYRQRTPDKQGNSACQDCEVIDENGTSICFSKSLKIDDDSFQNYCKVYGGSFSEPRPLEKSIWSKILSWFKWF	123	104	6	0.0576923	NA	NA	Non-apoplastic,0.61	Cytoplasmic,0.884 or Apoplastic,0.856	Mitochondrion	NA	nucl: 5.5, chlo: 5, cyto_nucl: 3.5, extr: 2, vacu: 1	NA	NA	NA	NA	NA	NA	NA	NA	NA	NA	NA	NA	NA	NA
Blumeria graminis f. sp. triticale THUN-12	Bgtl THUN-12	Triticale	Monocot	CAD6499290.1	OG0422	MKFLYSASLMSLFTLALSKCKYVCPGGYEITEEKLLVVTDKVDRNPKKKHDTIWKTETSIHVMFDLEKTKINNTEYLITGQIYTPKNITWLYETEIETGKKSYCDIIEVNEEDELSYDESFEAELSDDESEEKDLSDDEFEEKDLSDDESEEDLSELKSKTN	CKYVCPGGYEITEEKLLVVTDKVDRNPKKKHDTIWKTETSIHVMFDLEKTKINNTEYLITGQIYTPKNITWLYETEIETGKKSYCDIIEVNEEDELSYDESFEAELSDDESEEKDLSDDEFEEKDLSDDESEEDLSELKSKTN	162	143	3	0.020979	YxC	YVC, 3	Non-apoplastic,0.83	Cytoplasmic,0.893	Cytoplasm|Nucleus	NA	nucl: 6, extr: 4, cyto: 3, chlo: 1	NA	NA	NA	NA	NA	NA	NA	NA	NA	NA	NA	NA	NA	NA
Blumeria graminis f. sp. triticale THUN-12	Bgtl THUN-12	Triticale	Monocot	CAD6499297.1	OG0516	MKFMNSVISASILGLFATVFAGKVYKCSTSKEILEETVNAAVENELALLDNGQNTNVIVGNLIRVGLLTHLVDDVQYEITAYINTQDRTFQVYEERGRPQVWKYAT	GKVYKCSTSKEILEETVNAAVENELALLDNGQNTNVIVGNLIRVGLLTHLVDDVQYEITAYINTQDRTFQVYEERGRPQVWKYAT	106	85	1	0.0117647	YxC	YKC, 4	Non-apoplastic,0.59	Cytoplasmic,0.868 or Apoplastic,0.588	Cytoplasm|Nucleus	NA	cyto: 5.5, chlo: 4, cyto_nucl: 4, pero: 2, nucl: 1.5, extr: 1	NA	NA	NA	NA	NA	NA	NA	NA	NA	NA	NA	NA	NA	NA
Blumeria graminis f. sp. triticale THUN-12	Bgtl THUN-12	Triticale	Monocot	CAD6499338.1	OG0063	MFISSPLSLAALLSGSYIAHASIINQFDPLKHLSGVSPPFDHEEASSPLDPVPPLGCNVTRAAYLVRHAAIHSNSYDYVAFIEPFLEKLSRTTVRWAEIPSLSFLATWRNPILKGEKEKLSRSGQLQAMTFGVEVGHRYFNLRTPQKIWAASSDRTMKSAQFFAKGIALDASKIAIERVYEGKKDGANSLNPYDSCPAFSRVTGSDEASVFREIYTKPVMQRFNSLAPSFNFTSTDIYAFSLICGYETVLRGSSPFCGLSVLSSNEWLGFEYANDIKYFYNSGYGLPSAGATGFPWVNASFNALMSNHDTNSNEVKDQDLFVSFTHRGMPPMALVAMGLFNNSAYSGANNINDTMPLDTINYQRVWKSSQIIPFMTDIGIEKLECDSFGFDEGIYYRVL…	SIINQFDPLKHLSGVSPPFDHEEASSPLDPVPPLGCNVTRAAYLVRHAAIHSNSYDYVAFIEPFLEKLSRTTVRWAEIPSLSFLATWRNPILKGEKEKLSRSGQLQAMTFGVEVGHRYFNLRTPQKIWAASSDRTMKSAQFFAKGIALDASKIAIERVYEGKKDGANSLNPYDSCPAFSRVTGSDEASVFREIYTKPVMQRFNSLAPSFNFTSTDIYAFSLICGYETVLRGSSPFCGLSVLSSNEWLGFEYANDIKYFYNSGYGLPSAGATGFPWVNASFNALMSNHDTNSNEVKDQDLFVSFTHRGMPPMALVAMGLFNNSAYSGANNINDTMPLDTINYQRVWKSSQIIPFMTDIGIEKLECDSFGFDEGIYYRVLVNDRPQSLIGCHDGPADSCKE…	457	436	8	0.0183486	NA	NA	Non-apoplastic,0.79	Non-effector,0.873	Extracellular	NA	nucl: 5, chlo: 4, cyto: 3, extr: 1, cysk: 1	NA	cd07061,HP_HAP_like,Histidine phosphatase domain found in histidine acid phosphatases and phytases; contains a His residue which is phosphorylated during the reaction,(97-380)	3.1.3.2,acid phosphatase	Similar to histidine acid phosphatase(42-416)	Histidine phosphatase superfamily(42-418)	K01078,acid phosphatase [EC:3.1.3.2]	PTHR20963,MULTIPLE INOSITOL POLYPHOSPHATE PHOSPHATASE-RELATED,(5-422)	PF00328,Histidine phosphatase superfamily (branch 2),(81-380)	NA	NA	NA	NA	Phosphoglycerate mutase-like(3-428)	NA
Blumeria graminis f. sp. triticale THUN-12	Bgtl THUN-12	Triticale	Monocot	CAD6499380.1	OG0197	MRYCIVALILQSVSVSVAVMEAFQTPHIPEDQKSFNCDGRIYNSHSFGQYRDMNGYFRHSAAADVNLVRRVSDVTRAKQTDVKYMYHDDSRRIDHLHLPIFESHPVVITRDTLIYDQHSRVCAIITQIGQPTNTPHRETRTVYDVSDTFCPIQQPNTHL	VMEAFQTPHIPEDQKSFNCDGRIYNSHSFGQYRDMNGYFRHSAAADVNLVRRVSDVTRAKQTDVKYMYHDDSRRIDHLHLPIFESHPVVITRDTLIYDQHSRVCAIITQIGQPTNTPHRETRTVYDVSDTFCPIQQPNTHL	159	141	3	0.0212766	FxC	FNC, 17	Non-apoplastic,0.51	Cytoplasmic,0.931 or Apoplastic,0.606	Cytoplasm	NA	nucl: 4, cyto: 4, extr: 3, plas: 1, cysk: 1, golg: 1	NA	NA	NA	NA	NA	NA	NA	NA	NA	NA	NA	NA	NA	NA
Blumeria graminis f. sp. triticale THUN-12	Bgtl THUN-12	Triticale	Monocot	CAD6499381.1	OG0517	MKLLRSALVVSLSMLSVSAINITGVFWCDNLEGDVKAEKVVEKVNSIASGTKQNNWYQVVENGVKLQYYQLHERGDPKGSIDIFIAVNEDKSFVKVTFYSYGVMDDCWHIPA	INITGVFWCDNLEGDVKAEKVVEKVNSIASGTKQNNWYQVVENGVKLQYYQLHERGDPKGSIDIFIAVNEDKSFVKVTFYSYGVMDDCWHIPA	112	93	2	0.0215054	FxC	FWC, 7	Non-apoplastic,0.54	Cytoplasmic,0.891 or Apoplastic,0.732	Cytoplasm|Nucleus	NA	extr: 6, cyto: 4, chlo: 2, nucl: 1, cysk: 1	NA	NA	NA	NA	NA	NA	NA	NA	NA	NA	NA	NA	NA	NA
Blumeria graminis f. sp. triticale THUN-12	Bgtl THUN-12	Triticale	Monocot	CAD6499385.1	OG0256	MQLLRSALVFSLSMLSVSAINITGVFRCPGLADDVKAKEVVEKVDSITIKTEKTDWYNFEENGVKYQYHHLFMQDDPKDSKDIMIAVNEDKSLVKVSIFHGGIYSECLHIPAEDTENPKGMASKGSVSRVQRK	INITGVFRCPGLADDVKAKEVVEKVDSITIKTEKTDWYNFEENGVKYQYHHLFMQDDPKDSKDIMIAVNEDKSLVKVSIFHGGIYSECLHIPAEDTENPKGMASKGSVSRVQRK	133	114	2	0.0175439	FxC	FRC, 7	Non-apoplastic,0.86	Cytoplasmic,0.927	Cytoplasm	NA	cyto: 12, nucl: 1, extr: 1	NA	NA	NA	NA	NA	NA	NA	NA	NA	NA	NA	NA	NA	NA
Blumeria graminis f. sp. triticale THUN-12	Bgtl THUN-12	Triticale	Monocot	CAD6499440.1	OG0079	MKFFTIGSVSALFCILGPVTAMSNKSKQQPLPVPKPNQEFTMSCQNGNSYEKFQLVLAVQTAKQVMGPNNTHNGYPFRLNWPPYEIPGQLWYYPVAEGQGIQDFVVFNTDDQIAGVVTRHVFNGQEIFRPCEII	MSNKSKQQPLPVPKPNQEFTMSCQNGNSYEKFQLVLAVQTAKQVMGPNNTHNGYPFRLNWPPYEIPGQLWYYPVAEGQGIQDFVVFNTDDQIAGVVTRHVFNGQEIFRPCEII	134	113	2	0.0176991	NA	NA	Non-apoplastic,0.64	Apoplastic,0.753 or Cytoplasmic,0.666	Cytoplasm|Nucleus	NA	nucl: 5, chlo: 4, mito: 2, cyto: 1, plas: 1, cysk: 1	NA	NA	NA	NA	Microbial ribonucleases(18-111)	NA	NA	NA	NA	NA	NA	NA	NA	CSEP0128
Blumeria graminis f. sp. triticale THUN-12	Bgtl THUN-12	Triticale	Monocot	CAD6499491.1	OG0062	MCLPTEIYMIPSPQVAKKYRIKHMMTPMDFFYQFGLLIGICSLINQGSASSIFPKPGDPGAIYNDFICGGNYFSISAVMKNHRIACDSLHNAEPGEVFPAHLTDTQLFSPNVIPLFTWPIISEDRTFKSSSFFEVQPGNLRLVIDLNCNFLGLINYHNEKAERCLEFSRKKYGTRGQALEYYAGYKCSDVVFRAAYVRESVTSAHNNLIKKKGIRFPELFYLQSLEKRVYIFPLLKDHSIFQNQGREKKFQKYLVVFSKSFEILQVIDRSFNDDKICKMFSGTIVSPRHRIEALSTQQIVDKADSEKFDCNGQIFGGNFISVNKEKAKNAYYSRSDRRLKQYRFPSPIEKESANIPSRAWMWPLRIPETSQRKSKSTTSYQLIFGEDHEFLGVYHFSGT…	SSIFPKPGDPGAIYNDFICGGNYFSISAVMKNHRIACDSLHNAEPGEVFPAHLTDTQLFSPNVIPLFTWPIISEDRTFKSSSFFEVQPGNLRLVIDLNCNFLGLINYHNEKAERCLEFSRKKYGTRGQALEYYAGYKCSDVVFRAAYVRESVTSAHNNLIKKKGIRFPELFYLQSLEKRVYIFPLLKDHSIFQNQGREKKFQKYLVVFSKSFEILQVIDRSFNDDKICKMFSGTIVSPRHRIEALSTQQIVDKADSEKFDCNGQIFGGNFISVNKEKAKNAYYSRSDRRLKQYRFPSPIEKESANIPSRAWMWPLRIPETSQRKSKSTTSYQLIFGEDHEFLGVYHFSGTTYVRCSNGNNPEYQRGRGSRFPIDLNISAEEDHSSPNTD	438	389	8	0.0205656	FxC	FIC, 17	Non-apoplastic,0.84	Cytoplasmic,0.714	Extracellular	Nucleus(RKSK)	nucl: 10, cysk: 3, cyto: 1	NA	NA	NA	NA	Microbial ribonucleases(14-117)	NA	NA	NA	NA	NA	NA	NA	Microbial ribonucleases(15-111)	NA
Blumeria graminis f. sp. triticale THUN-12	Bgtl THUN-12	Triticale	Monocot	CAD6499610.1	OG0257	MRSSTSLFLAVCTTMAVQAAPLSPLKSPSLLSERSEMSSNSGEVYSARSAGGFAYHSPSLVERDEGAVTQAKDDRKGGEAGGAAAVQRNDNTDSDSDSDSDSDSDSDSDSDDESNTKQIKFNSKPGDFKLTVGEHKSQTQSDTAATIPENKSPAGGPEKPAGSTASTDGPSAANTPPAPPADAANPDPASKPENEANKPKSNLLTASDSTPVNDASTQVDGKANSADVDAEDDDEDDDEDDDDDEAGAASVEEDEDEDDEDEDDDDDDVPSSNPAASAQDVGKESPANAKAATADDKKAE	APLSPLKSPSLLSERSEMSSNSGEVYSARSAGGFAYHSPSLVERDEGAVTQAKDDRKGGEAGGAAAVQRNDNTDSDSDSDSDSDSDSDSDSDDESNTKQIKFNSKPGDFKLTVGEHKSQTQSDTAATIPENKSPAGGPEKPAGSTASTDGPSAANTPPAPPADAANPDPASKPENEANKPKSNLLTASDSTPVNDASTQVDGKANSADVDAEDDDEDDDEDDDDDEAGAASVEEDEDEDDEDEDDDDDDVPSSNPAASAQDVGKESPANAKAATADDKKAE	300	281	0	0	NA	NA	Non-apoplastic,0.67	Cytoplasmic,0.715	Cytoplasm|Nucleus	NA	nucl: 8.5, nucl_plas: 5, chlo: 3, cyto: 1, mito: 1	NA	NA	NA	NA	NA	NA	NA	NA	NA	NA	NA	NA	NA	CSEP0420
Blumeria graminis f. sp. triticale THUN-12	Bgtl THUN-12	Triticale	Monocot	CAD6499619.1	OG0023	MGWVACSLAVALATVPLITQASTLTPPVLPLIVRNPYLSTWLGNARGKPWEQWPIFWTGQEVGLGVMASVPSSNQIFPLLGRPQDSLPKTSESFSVIYPDFQGATFDASTTNLTYNISGPNDSPYDAQITLSFLSPITPTSTIRQTIPASYLTIYATGSFQIDIYVDVNGQWVSGKRESPIVWELSKSPAGLGDNKSSSLVTWKVRRWAEQLFTEDADRSEWGTLYFSAPSGVSYEAGTSALLRQKFARTGTLQNLVDDRYRPIMQDEPVFAFSRSFALRKIGSRMSGDSFTLTFAHLQDPVIQFASAQGLTTMRPLWASYYPSSASLIQFHYDDFVKVSGLASNYSTQLEKDALASGSEDYKDIIALSARQVIGACSFAGTAEDPLIFFKEISSDGNM…	STLTPPVLPLIVRNPYLSTWLGNARGKPWEQWPIFWTGQEVGLGVMASVPSSNQIFPLLGRPQDSLPKTSESFSVIYPDFQGATFDASTTNLTYNISGPNDSPYDAQITLSFLSPITPTSTIRQTIPASYLTIYATGSFQIDIYVDVNGQWVSGKRESPIVWELSKSPAGLGDNKSSSLVTWKVRRWAEQLFTEDADRSEWGTLYFSAPSGVSYEAGTSALLRQKFARTGTLQNLVDDRYRPIMQDEPVFAFSRSFALRKIGSRMSGDSFTLTFAHLQDPVIQFASAQGLTTMRPLWASYYPSSASLIQFHYDDFVKVSGLASNYSTQLEKDALASGSEDYKDIIALSARQVIGACSFAGTAEDPLIFFKEISSDGNMNTVDVIYPAFPFFLYTNPKWL…	816	795	4	0.00503145	NA	NA	Non-apoplastic,0.74	Non-effector,0.987	Extracellular	NA	chlo: 13, E.R.: 1	NA	NA	NA	NA	NA	NA	PTHR31987,GLUTAMINASE A-RELATED,(2-778)	PF17168,Domain of unknown function (DUF5127), N terminus of Glutaminase A (GtaA),(106-331)|PF16335,Glutaminase A six helical-hairpin domain,(338-460)|PF16335,Glutaminase A six helical-hairpin domain,(510-632)|PF16335,Glutaminase A six helical-hairpin domain,(655-765)	NA	NA	NA	NA	NA	NA
Blumeria graminis f. sp. triticale THUN-12	Bgtl THUN-12	Triticale	Monocot	CAD6499685.1	OG0258	MQTTSFITISAAILFLPAAFGDIGTTYECTGATFSSRRELKNAQQVCINNLNKGVQMQNKVGGSRKDSKYHVVLTPHEGLKSPIKQKDKLEYIAEYQKSDCKLIHVFEIKMGIRKNCVQNLDQFSQGKIQGNLKSHEANRQNLIPCGDYVMELSYLNRAANSGCAALQRMQIGHHVPHLKKSLITKFPDSNKFYRSGTLYEWPFHPDGHLQKTDETPGRYRIIINSECSIVGFRVLRHLDGSIKKNELICTLIIPHADSNIRQKHIRR	DIGTTYECTGATFSSRRELKNAQQVCINNLNKGVQMQNKVGGSRKDSKYHVVLTPHEGLKSPIKQKDKLEYIAEYQKSDCKLIHVFEIKMGIRKNCVQNLDQFSQGKIQGNLKSHEANRQNLIPCGDYVMELSYLNRAANSGCAALQRMQIGHHVPHLKKSLITKFPDSNKFYRSGTLYEWPFHPDGHLQKTDETPGRYRIIINSECSIVGFRVLRHLDGSIKKNELICTLIIPHADSNIRQKHIRR	268	247	8	0.0323887	YxC	YEC, 6	Non-apoplastic,0.74	Cytoplasmic,0.795	Cytoplasm	NA	cyto: 11, nucl: 2, plas: 1	NA	NA	NA	NA	Microbial ribonucleases(122-230)	NA	NA	NA	NA	NA	NA	NA	Microbial ribonucleases(167-211)	NA
Blumeria graminis f. sp. triticale THUN-12	Bgtl THUN-12	Triticale	Monocot	CAD6499717.1	OG0103	MMQLFILFTTFLTVLFVSGKPLSKVHGNKVPSRLGPRDCDVTAPKVVIISLFSPEANVWYDNAHVTGSIGNLLEKNITVPGLSPLFPQVHCLGDGSVCQVTTGESEINAAATMTALVYSPLFDFRNTYFMVAGIAGVNPRHGTLGDVAFSKYAIQVALQYEIDIRELPDNFTTGYFPQGSQAPDQYPLDIYGTEVFEVNENLRDNAARFASKAVLTDSAAAKVYRARYGSSQAYVAATRSPQVISCDVTTSDVYFSGAKLGETFENTTKLLTNGSGVYCVTAQEDNAILEVMVRATLAKRVQFSRVIIMRTASDFDRPYPGQPTTQNLFMPPAGAFEAAVSNIFLAGTPVIQGILNQWLTRFERGVSPTNYIGDIFGSLGGQPDFGPVGRSLRPMP	KPLSKVHGNKVPSRLGPRDCDVTAPKVVIISLFSPEANVWYDNAHVTGSIGNLLEKNITVPGLSPLFPQVHCLGDGSVCQVTTGESEINAAATMTALVYSPLFDFRNTYFMVAGIAGVNPRHGTLGDVAFSKYAIQVALQYEIDIRELPDNFTTGYFPQGSQAPDQYPLDIYGTEVFEVNENLRDNAARFASKAVLTDSAAAKVYRARYGSSQAYVAATRSPQVISCDVTTSDVYFSGAKLGETFENTTKLLTNGSGVYCVTAQEDNAILEVMVRATLAKRVQFSRVIIMRTASDFDRPYPGQPTTQNLFMPPAGAFEAAVSNIFLAGTPVIQGILNQWLTRFERGVSPTNYIGDIFGSLGGQPDFGPVGRSLRPMP	396	377	5	0.0132626	NA	NA	Apoplastic,0.62	Non-effector,0.649	Extracellular	NA	chlo: 6, cyto: 6, mito: 2	NA	NA	NA	NA	Nucleoside phosphorylase domain(25-299)	NA	PTHR38643,PURINE NUCLEOSIDE PERMEASE C285.05-RELATED,(20-368)	PF06516,Purine nucleoside permease (NUP),(24-347)	NA	NA	NA	NA	NA	NA
Blumeria graminis f. sp. triticale THUN-12	Bgtl THUN-12	Triticale	Monocot	CAD6499724.1	OG0064	MKMWYSTISLVLLFLLQIVNCNKDYYERLEVHKEASNQDLKQAYRRLSKKFHPDKNQGNEEAKTNFVQVAEAYEVLSDPESRKIYDRYGYEGLKQRQQGGGGNHHDPMDLFSRFFGGGGHYGHNQGQRQGPSMEVKVEVPLSYFYNGRNTDFKIEKQQICDDCGGSGSLDGKVDTCHACNGHGIQLKKKMLAPGIYQQMQVTCDTCRGQGKTIKNKCPVCHGNRVVRKETTFSLNVEKGMPSGKVVVFENEADESPDYIAGDLYVKVIEKEPAIEDDLESRVDGVFFRRRGDDLYWKEILSLREAWLGSWTRNLTHLDEHIVTLSRSRGEVVQPGQVQRIEGEGMPKWHENGDSVYHSTDYGDLYVEYTVVLPDQMEKKFEEDIWSLWEEWRKKNGVDL…	NKDYYERLEVHKEASNQDLKQAYRRLSKKFHPDKNQGNEEAKTNFVQVAEAYEVLSDPESRKIYDRYGYEGLKQRQQGGGGNHHDPMDLFSRFFGGGGHYGHNQGQRQGPSMEVKVEVPLSYFYNGRNTDFKIEKQQICDDCGGSGSLDGKVDTCHACNGHGIQLKKKMLAPGIYQQMQVTCDTCRGQGKTIKNKCPVCHGNRVVRKETTFSLNVEKGMPSGKVVVFENEADESPDYIAGDLYVKVIEKEPAIEDDLESRVDGVFFRRRGDDLYWKEILSLREAWLGSWTRNLTHLDEHIVTLSRSRGEVVQPGQVQRIEGEGMPKWHENGDSVYHSTDYGDLYVEYTVVLPDQMEKKFEEDIWSLWEEWRKKNGVDLQQDSNRPTKSSGTSEKDEL	418	397	8	0.0201511	NA	NA	Non-apoplastic,0.98	Cytoplasmic,0.695	Cytoplasm|Endoplasmic reticulum	Nucleus(KKFEEDIWSLWEEWRKKNG)	nucl: 7, E.R.: 7	NA	cd06257,DnaJ,DnaJ domain or J-domain,(3-57)|cd10719,DnaJ_zf,Zinc finger domain of DnaJ and HSP40,(139-203)|cd10747,DnaJ_C,C-terminal substrate binding domain of DnaJ and HSP40,(203-355)	NA	DnaJ subfamily A member 2(139-203)	Chaperone DnaJ-domain superfamily(1-106)	K14002,DnaJ-related protein SCJ1	PTHR43888,DNAJ-LIKE-2, ISOFORM A-RELATED,(2-382)	PF00226,DnaJ domain,(3-65)|PF01556,Chaperone DnaJ, C-terminal,(112-352)|PF00684,DnaJ central cysteine-rich domain,(139-202)	DnaJ domain(5-23)|DnaJ domain(23-38)|DnaJ domain(40-60)|DnaJ domain(60-79)	PS00636,Nt-dnaJ domain signature.(45-64)	dnaJ domain(3-68)|Zinc finger CR-type(126-208)	DnaJ domain(2-60)	Chaperone J-domain(2-102)|HSP40/DnaJ peptide-binding domain(105-252)|DnaJ/Hsp40 cysteine-rich domain(126-207)|HSP40/DnaJ peptide-binding domain(265-356)	NA
Blumeria graminis f. sp. triticale THUN-12	Bgtl THUN-12	Triticale	Monocot	CAD6499751.1	OG0159	MAIINIGSRLLVIIVLSVLLDFSVLATETGSYYRQVKNIIPRITRNNLGITCEKSRSYSFEYLIKAGKNAHPTRNFPLKFGVFKYEIEGPYYLYPIYIGERYYNEGPIGEDFVVINSQRFILGGVTVRMIYNELNYYPCLPQKTKFRLTDDDTILNAMEAAVDNPGSSSSESNTVGVVDGPKKELVVTQDETGPQDWNPFMPMKYWKFEGQNLFN	TETGSYYRQVKNIIPRITRNNLGITCEKSRSYSFEYLIKAGKNAHPTRNFPLKFGVFKYEIEGPYYLYPIYIGERYYNEGPIGEDFVVINSQRFILGGVTVRMIYNELNYYPCLPQKTKFRLTDDDTILNAMEAAVDNPGSSSSESNTVGVVDGPKKELVVTQDETGPQDWNPFMPMKYWKFEGQNLFN	215	189	2	0.010582	NA	NA	Non-apoplastic,0.59	Cytoplasmic,0.898 or Apoplastic,0.785	Cytoplasm	NA	cyto: 5, chlo: 3, mito: 3, nucl: 2, extr: 1	NA	NA	NA	NA	Microbial ribonucleases(23-114)	NA	NA	NA	NA	NA	NA	NA	NA	CSEP0128
Blumeria graminis f. sp. triticale THUN-12	Bgtl THUN-12	Triticale	Monocot	CAD6499759.1	OG0159	MIFYERWLFIFITLATLPTTTSSRQSTIPSTQTKHVLPTIPLLFHGITCNYERNYSFRYLKMVTRLKATKFSEGKFFPHQFDIYDYTLRGPYYIYPLIFENIVYETGMVHIDYMVLNSDGLIMGGVVLEIQKYRKELVYHPCLPWDHKYKPLSGSSLESKLVGDLLRFES	RQSTIPSTQTKHVLPTIPLLFHGITCNYERNYSFRYLKMVTRLKATKFSEGKFFPHQFDIYDYTLRGPYYIYPLIFENIVYETGMVHIDYMVLNSDGLIMGGVVLEIQKYRKELVYHPCLPWDHKYKPLSGSSLESKLVGDLLRFES	170	147	2	0.0136054	NA	NA	Non-apoplastic,0.72	Cytoplasmic,0.867	Cytoplasm	NA	chlo: 6, mito: 4, pero: 2, cyto: 1, E.R.: 1	NA	NA	NA	NA	NA	NA	NA	NA	NA	NA	NA	NA	NA	NA
Blumeria graminis f. sp. triticale THUN-12	Bgtl THUN-12	Triticale	Monocot	CAD6499781.1	OG0518	MRSFRFNLNLTMIIALIFAATADALSVHHSGLSVIGRRGMIPEHTGYQCASTKYEMYEILDAIGIACPNPKANNNFWYSYLDCSFPKTFPEALKLGFPRNTLMAPIRGSFFDSLKFHYVVFEPSTCKLRGLVRQKDKKKDGVFQLCHYQKWPSTWHDM	LSVHHSGLSVIGRRGMIPEHTGYQCASTKYEMYEILDAIGIACPNPKANNNFWYSYLDCSFPKTFPEALKLGFPRNTLMAPIRGSFFDSLKFHYVVFEPSTCKLRGLVRQKDKKKDGVFQLCHYQKWPSTWHDM	158	134	5	0.0373134	YxC	YQC, 23	Non-apoplastic,0.65	Cytoplasmic,0.809	Cytoplasm	NA	chlo: 5, pero: 5, nucl: 2, cyto: 2	NA	NA	NA	NA	NA	NA	NA	NA	NA	NA	NA	NA	NA	NA
Blumeria graminis f. sp. triticale THUN-12	Bgtl THUN-12	Triticale	Monocot	CAD6499795.1	OG0336	MKFQCLVTLFTFFCLAIQEIVCRFLPNQKADNVPMGGDISDHIHEREMHKAFSCRNKVFVFKHFGPSLKEVCQILMTQHRQTVFSKSLVRLLNDDPVATNEDYLYPVMKDGTTPSLHSDEETPIDYNQPYAMVVSKRCEVKAMVNLPRYWNINSKGTRRLITCQIIPLGTDA	RFLPNQKADNVPMGGDISDHIHEREMHKAFSCRNKVFVFKHFGPSLKEVCQILMTQHRQTVFSKSLVRLLNDDPVATNEDYLYPVMKDGTTPSLHSDEETPIDYNQPYAMVVSKRCEVKAMVNLPRYWNINSKGTRRLITCQIIPLGTDA	172	150	4	0.0266667	FxC	FSC, 30	Non-apoplastic,0.83	Cytoplasmic,0.911	Cytoplasm	NA	chlo: 4, cyto: 4, nucl: 2, extr: 2, mito: 1, plas: 1	NA	NA	NA	NA	NA	NA	NA	NA	NA	NA	NA	NA	NA	NA
Blumeria graminis f. sp. triticale THUN-12	Bgtl THUN-12	Triticale	Monocot	CAD6499803.1	OG0259	MIIVLTIISLLFQNIVAFSATADTEKCKVFTSTIDGKVRFVNGSTLETSRSKACRKIRNMDLRDHTEQKPLEFNIEEYRKYMIGHPRIKISNIMFPGSQSKRKLYFTQITDLGEYFLQKEKHPSISFYLVLDQDCSLRSVYKTEVIIVSSSDSFQRQLLTTFFEVQQLDEIERQEYPVVHFFRRKLKIS	ATADTEKCKVFTSTIDGKVRFVNGSTLETSRSKACRKIRNMDLRDHTEQKPLEFNIEEYRKYMIGHPRIKISNIMFPGSQSKRKLYFTQITDLGEYFLQKEKHPSISFYLVLDQDCSLRSVYKTEVIIVSSSDSFQRQLLTTFFEVQQLDEIERQEYPVVHFFRRKLKIS	189	170	3	0.0176471	NA	NA	Non-apoplastic,0.82	Cytoplasmic,0.913	Cytoplasm	Mitochondria(0.861|68-88), Nucleus(KRKL)	nucl: 6, cyto: 5, extr: 2, chlo: 1	NA	NA	NA	NA	NA	NA	NA	NA	NA	NA	NA	NA	NA	NA
Blumeria graminis f. sp. triticale THUN-12	Bgtl THUN-12	Triticale	Monocot	CAD6499805.1	OG0031	MYYFSLLAAATFTVISAQTCESPHFYLNQRQVGIDKNQARANAVKEAFLHAWDGYYRYAAPNDELHPVTNSFSNSRNGWAASAVDALSTAILMKESKVVN	QTCESPHFYLNQRQVGIDKNQARANAVKEAFLHAWDGYYRYAAPNDELHPVTNSFSNSRNGWAASAVDALSTAILMKESKVVN	100	83	1	0.0120482	NA	NA	Apoplastic,0.67	Cytoplasmic,0.824	Extracellular	NA	chlo: 5, nucl: 4, mito: 3, cyto: 2	NA	NA	NA	NA	Six-hairpin glycosidase-like superfamily(11-83)	NA	PTHR11742,MANNOSYL-OLIGOSACCHARIDE ALPHA-1,2-MANNOSIDASE-RELATED,(18-80)	PF01532,Glycosyl hydrolase family 47,(30-82)	Glycosyl hydrolase family 47(30-50)|Glycosyl hydrolase family 47(63-77)	NA	NA	NA	Seven-hairpin glycosidases(18-80)	NA
Blumeria graminis f. sp. triticale THUN-12	Bgtl THUN-12	Triticale	Monocot	CAD6499819.1	OG0260	MIEIGMKSLVVVLILLTTPTTSETQKNSFRATANSESFKELECINSVQFLLVGAERIEGARSRACDILFPSQEPDIDQPREQLPVIEPKFLKKLLKRQPQASIHKYLYGGTSSEQTIYSIPLDLKSVPLDDRSITMASPGYILNTPSYLIEASTRKVKHPDYSLLIDDDCSIRGVLMKVYRQGCLPNTPLTPPWSYELCTVTNGEVDRRRKYYPSIPGYQQLPSDSMRIESSRQIVSSSSSSSSGDSTSSRRISRSRRIAGSLGSGFSVSSRRSTGREKEPNAPSLRFTDFLPFRGWLEGHPQQVN	ETQKNSFRATANSESFKELECINSVQFLLVGAERIEGARSRACDILFPSQEPDIDQPREQLPVIEPKFLKKLLKRQPQASIHKYLYGGTSSEQTIYSIPLDLKSVPLDDRSITMASPGYILNTPSYLIEASTRKVKHPDYSLLIDDDCSIRGVLMKVYRQGCLPNTPLTPPWSYELCTVTNGEVDRRRKYYPSIPGYQQLPSDSMRIESSRQIVSSSSSSSSGDSTSSRRISRSRRIAGSLGSGFSVSSRRSTGREKEPNAPSLRFTDFLPFRGWLEGHPQQVN	306	284	5	0.0176056	NA	NA	Non-apoplastic,0.97	Cytoplasmic,0.547	Cytoplasm	Nucleus(RRRK)	nucl: 8.5, cyto_nucl: 6, cyto: 2.5, plas: 1.5, golg_plas: 1.5, pero: 1	NA	NA	NA	NA	NA	NA	NA	NA	NA	NA	NA	NA	NA	NA
Blumeria graminis f. sp. triticale THUN-12	Bgtl THUN-12	Triticale	Monocot	CAD6499820.1	OG0261	MRFYAVALLLQSVRFSVANLAHYQLADINDSQKRFNCYDQIFGYRGLRGDHQDAYEKLRQGLLTEITIPQIESKIRNLPHGSKVMYKSSEQGVRYYEHSTEGDGDENYFYTYVLIIDSRGHLSAILGKHITVNIHSPSPRVVETFCTIVQ	NLAHYQLADINDSQKRFNCYDQIFGYRGLRGDHQDAYEKLRQGLLTEITIPQIESKIRNLPHGSKVMYKSSEQGVRYYEHSTEGDGDENYFYTYVLIIDSRGHLSAILGKHITVNIHSPSPRVVETFCTIVQ	150	132	2	0.0151515	FxC	FNC, 17	Non-apoplastic,0.73	Cytoplasmic,0.954 or Apoplastic,0.584	Cytoplasm|Nucleus	NA	nucl: 5, cyto: 4, chlo: 2, extr: 2, golg: 1	NA	NA	NA	NA	NA	NA	NA	NA	NA	NA	NA	NA	NA	NA
Blumeria graminis f. sp. triticale THUN-12	Bgtl THUN-12	Triticale	Monocot	CAD6499849.1	OG0016	MHVYTFLSAGMTIAATFAAMIPETAMIPETAVDTKETPSLPSILSIIPLQNLTQDDVIVYGLQNQVKVISRSELQSIMGDIPIATEEQHNKDFSTVVSESTETEPSRTITKRCSKETVWSMNPVEVFLNWDVPVSNVVLAPPMNSVSLNINQGFSIGNSVKTSLSTNIKAIKKFLSSSFSVGFSKQWTTAYSAGYRFSIPPGKYGVIVSNPLTTRHSGFMDVGCIGQAERTEFFSDTYQGKDFSDMSWVEGVIGLCVSDTYPVKRCLGSGTMQ	AMIPETAMIPETAVDTKETPSLPSILSIIPLQNLTQDDVIVYGLQNQVKVISRSELQSIMGDIPIATEEQHNKDFSTVVSESTETEPSRTITKRCSKETVWSMNPVEVFLNWDVPVSNVVLAPPMNSVSLNINQGFSIGNSVKTSLSTNIKAIKKFLSSSFSVGFSKQWTTAYSAGYRFSIPPGKYGVIVSNPLTTRHSGFMDVGCIGQAERTEFFSDTYQGKDFSDMSWVEGVIGLCVSDTYPVKRCLGSGTMQ	273	255	4	0.0156863	NA	NA	Non-apoplastic,0.6	Non-effector,0.809	Extracellular	NA	nucl: 7, chlo: 2, cyto: 2, extr: 2, golg: 1	NA	NA	NA	NA	NA	NA	NA	NA	NA	NA	NA	NA	NA	NA
Blumeria graminis f. sp. triticale THUN-12	Bgtl THUN-12	Triticale	Monocot	CAD6499856.1	OG0134	MLLSASIPLSFLVWACSAYSPSERTFTVNHFYGQQNLITARMDPILSPDGPSGHVHAVQGGNAFAMSMSDEQALKSTCTSSLVKNDKSNYWTPALYFQDPETGKLEAVELSYMQVYYFFEATSDVIKPFPPGLRIVVGDPSLRTPPATGGLLINDLSEGTPQPVQWTCPRSNDRPPLYPENSDGLNGAGIQDPRNPGSGVGFPDRNCDGFASPLRADIHFPSCYNPDAGLRDYKNNMQFPTKGNCPSGWVHVPHLFYEVYWDTAKFADRWSQGDGSQPFVLANGDPTGYSLHGDFIAGWDVQTLQQIIDNCNTGTSAMHTCPGLIGGLEDPSTTCTIDNPFPKEAVSGVLSALPGDNPIGAWGRRKKSVRSSLLSSFSGLFTAAEHANALLGKRSSIVS…	CSAYSPSERTFTVNHFYGQQNLITARMDPILSPDGPSGHVHAVQGGNAFAMSMSDEQALKSTCTSSLVKNDKSNYWTPALYFQDPETGKLEAVELSYMQVYYFFEATSDVIKPFPPGLRIVVGDPSLRTPPATGGLLINDLSEGTPQPVQWTCPRSNDRPPLYPENSDGLNGAGIQDPRNPGSGVGFPDRNCDGFASPLRADIHFPSCYNPDAGLRDYKNNMQFPTKGNCPSGWVHVPHLFYEVYWDTAKFADRWSQGDGSQPFVLANGDPTGYSLHGDFIAGWDVQTLQQIIDNCNTGTSAMHTCPGLIGGLEDPSTTCTIDNPFPKEAVSGVLSALPGDNPIGAWGRRKKSVRSSLLSSFSGLFTAAEHANALLGKRSSIVSSPRNAQLQPGWSYVG…	522	507	17	0.0335306	NA	NA	Non-apoplastic,0.5	Non-effector,0.697	Extracellular	NA	nucl: 10, chlo: 2, cysk: 2	NA	NA	NA	NA	NA	NA	NA	PF09362,Domain of unknown function (DUF1996),(28-284)|PF01822,Carbohydrate-binding WSC domain,(397-480)	NA	NA	WSC domain(394-490)	Carbohydrate-binding WSC(394-490)	NA	NA
Blumeria graminis f. sp. triticale THUN-12	Bgtl THUN-12	Triticale	Monocot	CAD6499858.1	OG0519	MRYYIIALILQSVSLSVAKLESYQTPHITEDLKSFRCDGRIYDSQKLQSFRNPHGRFENENVLNMEICRRFSQIASAQDPNQKLMYVDDSSTNCSQSLLTHIDRMEYETIQDYIVHDSQSRVCAVITINYSRGRDPQEKFCQFIH	KLESYQTPHITEDLKSFRCDGRIYDSQKLQSFRNPHGRFENENVLNMEICRRFSQIASAQDPNQKLMYVDDSSTNCSQSLLTHIDRMEYETIQDYIVHDSQSRVCAVITINYSRGRDPQEKFCQFIH	145	127	5	0.0393701	FxC	FRC, 17	Non-apoplastic,0.85	Cytoplasmic,0.949	Cytoplasm	NA	nucl: 6, chlo: 3, extr: 3, cyto: 1, plas: 1	NA	NA	NA	NA	NA	NA	NA	NA	NA	NA	NA	NA	NA	NA
Blumeria graminis f. sp. triticale THUN-12	Bgtl THUN-12	Triticale	Monocot	CAD6499859.1	OG0004	MLYQSVLVSFAFSQLVAGHGAIIKAVGDMGGSGTAIGIDSATPRDGATRNPFQADATRFKNNNVDACGETLGGGPNDPMTGMAKVVSESNGMPMISAGGMVMMTLHQVNGDGAGPYSCMIDSTGMGTGGWTKMEVVANVPGKNSRSKAKAEDFPLTAKVAADQTCTGSVAGMDNICMVRCNNQANAGPFGGCVPVQMMSPGAAGGDKNSTTEAAPKAATEAAPKEAPKEAPKEAGKEAGKEAPKTARSFKA	HGAIIKAVGDMGGSGTAIGIDSATPRDGATRNPFQADATRFKNNNVDACGETLGGGPNDPMTGMAKVVSESNGMPMISAGGMVMMTLHQVNGDGAGPYSCMIDSTGMGTGGWTKMEVVANVPGKNSRSKAKAEDFPLTAKVAADQTCTGSVAGMDNICMVRCNNQANAGPFGGCVPVQMMSPGAAGGDKNSTTEAAPKAATEAAPKEAPKEAPKEAGKEAGKEAPKTARSFKA	251	233	6	0.0257511	NA	NA	Apoplastic,0.63	Cytoplasmic,0.706	Extracellular	Nucleus(KEAPKEAPKEAGKEAGKEAPKTARSFK)	mito: 5, nucl: 4, cyto: 4, chlo: 1	NA	NA	NA	NA	NA	NA	PTHR34618,SURFACE PROTEIN MAS1, PUTATIVE-RELATED,(1-222)	PF11327,Egh16-like virulence factor,(1-172)	NA	NA	NA	NA	NA	PEC1666|PEC1961|PEC2158|PEC5191
Blumeria graminis f. sp. triticale THUN-12	Bgtl THUN-12	Triticale	Monocot	CAD6499862.1	OG0004	MLYQSVLVSFAFSQLVAGHGAIIKAVGDMGGSGTAIGIDSATPRDGATRNPFQADATRFKNNNVDACGETLGGGPNDPMTGMAKVVSESNGMPMISAGGMVMMTLHQVNGDGAGPYSCMIDSTGMGTGGWTKMEVVANVPGKNSRSKAKAEDFPLTAKVAADQTCTGSVAGMDNVCMVRCNNQANAGPFGGCVPVQMMSPGAAGGDKNSTTEAAPKAATEAAPKEAGKEAGKEAGKEAGKEAPKTARSFKA	HGAIIKAVGDMGGSGTAIGIDSATPRDGATRNPFQADATRFKNNNVDACGETLGGGPNDPMTGMAKVVSESNGMPMISAGGMVMMTLHQVNGDGAGPYSCMIDSTGMGTGGWTKMEVVANVPGKNSRSKAKAEDFPLTAKVAADQTCTGSVAGMDNVCMVRCNNQANAGPFGGCVPVQMMSPGAAGGDKNSTTEAAPKAATEAAPKEAGKEAGKEAGKEAGKEAPKTARSFKA	251	233	6	0.0257511	NA	NA	Apoplastic,0.74	Cytoplasmic,0.698	Extracellular	Nucleus(KEAGKEAGKEAGKEAGKEAPKTARSF)	mito: 5, nucl: 4, cyto: 4, chlo: 1	NA	NA	NA	NA	NA	NA	PTHR34618,SURFACE PROTEIN MAS1, PUTATIVE-RELATED,(1-220)	PF11327,Egh16-like virulence factor,(1-172)	NA	NA	NA	NA	NA	PEC1666|PEC1961|PEC2158|PEC5191
Blumeria graminis f. sp. triticale THUN-12	Bgtl THUN-12	Triticale	Monocot	CAD6499864.1	OG0520	MRFFIIALILQCVSFSMAKLESYQIPHIPEEQKTFNCDGRIYDFKKINNLRSSRTMLNLDYLGYRDTIGFSEIARAQAINTVVMYHDESTTTKYQLISFYFSSESTEYIEDLFAYDEESRACAMIIKSTGRSILPKYRSGSTEHPAPKYRFCLLK	KLESYQIPHIPEEQKTFNCDGRIYDFKKINNLRSSRTMLNLDYLGYRDTIGFSEIARAQAINTVVMYHDESTTTKYQLISFYFSSESTEYIEDLFAYDEESRACAMIIKSTGRSILPKYRSGSTEHPAPKYRFCLLK	155	137	3	0.0218978	FxC	FNC, 17	Non-apoplastic,0.8	Cytoplasmic,0.988 or Apoplastic,0.597	Cytoplasm|Nucleus	NA	extr: 5, nucl: 4, chlo: 2, cyto: 2, cysk: 1	NA	NA	NA	NA	NA	NA	NA	NA	NA	NA	NA	NA	NA	NA
Blumeria graminis f. sp. triticale THUN-12	Bgtl THUN-12	Triticale	Monocot	CAD6499865.1	OG0004	MLYQSVLVSFAFSQLVAGHGAIIKAVGDMGGSGTAIGIDSATPRDGATRNPFQADATRFKNNNVDACGETLGGGPNDPMTGMAKVVSESNGMPMISAGGMVMMTLHQVNGDGAGPYSCMIDSTGMGTGGWTKMEVVANVPGKNSRSKAKAEDFPLTAKVAADQTCTGSVAGMDNICMVRCNNQANAGPFGGCVPVQMMSPGAAGGDKNSTTEAAPKAATEAAPKEEPKEAGKEAGKEAGKEAPKTARSFKA	HGAIIKAVGDMGGSGTAIGIDSATPRDGATRNPFQADATRFKNNNVDACGETLGGGPNDPMTGMAKVVSESNGMPMISAGGMVMMTLHQVNGDGAGPYSCMIDSTGMGTGGWTKMEVVANVPGKNSRSKAKAEDFPLTAKVAADQTCTGSVAGMDNICMVRCNNQANAGPFGGCVPVQMMSPGAAGGDKNSTTEAAPKAATEAAPKEEPKEAGKEAGKEAGKEAPKTARSFKA	251	233	6	0.0257511	NA	NA	Non-apoplastic,0.51	Cytoplasmic,0.711	Extracellular	Nucleus(PKEAGKEAGKEAGKEAPKTARS)	mito: 5, nucl: 4, cyto: 4, chlo: 1	NA	NA	NA	NA	NA	NA	PTHR34618,SURFACE PROTEIN MAS1, PUTATIVE-RELATED,(1-220)	PF11327,Egh16-like virulence factor,(1-172)	NA	NA	NA	NA	NA	PEC1666|PEC1961|PEC2158|PEC5191
Blumeria graminis f. sp. triticale THUN-12	Bgtl THUN-12	Triticale	Monocot	CAD6499867.1	OG0521	MRFFIIALILQCVSFSMAKLESYQIPHIPEEQKTFNCDGRIYDYMKINNLRSSISTFNLDNLGYRHTIGFSEIARAQGMNTGVMYHDESTTTRHEILRVHFSAESTGYIEDFFVHDDQSRACAFITTTVGRPIHRKYIAESCHHPPPIYRFCHLQ	KLESYQIPHIPEEQKTFNCDGRIYDYMKINNLRSSISTFNLDNLGYRHTIGFSEIARAQGMNTGVMYHDESTTTRHEILRVHFSAESTGYIEDFFVHDDQSRACAFITTTVGRPIHRKYIAESCHHPPPIYRFCHLQ	155	137	4	0.0291971	FxC	FNC, 17	Non-apoplastic,0.61	Cytoplasmic,0.893	Cytoplasm|Nucleus	NA	cyto: 5, nucl: 3, extr: 3, chlo: 1, plas: 1, golg: 1	NA	NA	NA	NA	NA	NA	NA	NA	NA	NA	NA	NA	NA	NA
Blumeria graminis f. sp. triticale THUN-12	Bgtl THUN-12	Triticale	Monocot	CAD6499868.1	OG0004	MLYQSVLVSFAFSQLVAGHGAIIKAVGDMGGSGTAIGIDSATPRDGATRNPFQADATRFKNNNVDACGETLGGGPNDPMTGMAKVVSESNGMPMISAGGMVMMTLHQVNGDGAGPYSCMIDSTGMGTGGWTKMEVVANVPGKNSRSKAKAEDFPLTAKVAADQTCTGSVAGMDNICMVRCNNQANAGPFGGCVPVQMMSPGAAGGDKNSTTEAAPKAATEAAPKEAGKEEPKEAGKEAGKEAGKEAPKTARSFKA	HGAIIKAVGDMGGSGTAIGIDSATPRDGATRNPFQADATRFKNNNVDACGETLGGGPNDPMTGMAKVVSESNGMPMISAGGMVMMTLHQVNGDGAGPYSCMIDSTGMGTGGWTKMEVVANVPGKNSRSKAKAEDFPLTAKVAADQTCTGSVAGMDNICMVRCNNQANAGPFGGCVPVQMMSPGAAGGDKNSTTEAAPKAATEAAPKEAGKEEPKEAGKEAGKEAGKEAPKTARSFKA	255	237	6	0.0253165	NA	NA	Apoplastic,0.56	Cytoplasmic,0.717	Extracellular	Nucleus(KEAGKEEPKEAGKEAGKEAGKEAPKTARSFK)	nucl: 5, mito: 5, cyto: 3, chlo: 1	NA	NA	NA	NA	NA	NA	PTHR34618,SURFACE PROTEIN MAS1, PUTATIVE-RELATED,(1-222)	PF11327,Egh16-like virulence factor,(1-172)	NA	NA	NA	NA	NA	PEC1666|PEC1961|PEC2158|PEC5191
Blumeria graminis f. sp. triticale THUN-12	Bgtl THUN-12	Triticale	Monocot	CAD6499869.1	OG0004	MLYQSVLVSFAFSQLVAGHGAIIKAVGDMGGSGTAIGIDSATPRDGATRNPFQADATRFKNNNVDACGETLGGGPNDPMTGMAKVVSESNGMPMISAGGMVMMTLHQVNGDGAGPYSCMIDSTGMGTGGWTKMEVVANVPGKNSRSKAKAEDFPLTAKVAADQTCTGSVAGMDNICMVRCNNQANAGPFGGCVPVQMMSPGAAGGDKNSTTEAAPKAATEAAPKEAGKEEPKEAGKEAGKEAGKEAPKAARSFKA	HGAIIKAVGDMGGSGTAIGIDSATPRDGATRNPFQADATRFKNNNVDACGETLGGGPNDPMTGMAKVVSESNGMPMISAGGMVMMTLHQVNGDGAGPYSCMIDSTGMGTGGWTKMEVVANVPGKNSRSKAKAEDFPLTAKVAADQTCTGSVAGMDNICMVRCNNQANAGPFGGCVPVQMMSPGAAGGDKNSTTEAAPKAATEAAPKEAGKEEPKEAGKEAGKEAGKEAPKAARSFKA	255	237	6	0.0253165	NA	NA	Apoplastic,0.55	Cytoplasmic,0.719	Extracellular	Nucleus(KEAGKEEPKEAGKEAGKEAGKEAPKAARSFKA)	nucl: 5, mito: 5, cyto: 3, chlo: 1	NA	NA	NA	NA	NA	NA	PTHR34618,SURFACE PROTEIN MAS1, PUTATIVE-RELATED,(1-222)	PF11327,Egh16-like virulence factor,(1-172)	NA	NA	NA	NA	NA	PEC1666|PEC1961|PEC2158|PEC5191
Blumeria graminis f. sp. triticale THUN-12	Bgtl THUN-12	Triticale	Monocot	CAD6499872.1	OG0004	MLYQSVLVSFAFSQLVAGHGAIIKAVGDMGGSGTAIGIDSATPRDGATRNPFQADATRFKNNNVDACGETLGGGPNDPMTGMAKVVSESNGMPMISAGGMVMMTLHQVNGDGAGPYSCMIDSTGMGTGGWTKMEVVANVPGKNSRSKAKAEDFPLTAKVAADQTCTGSVAGMDNICMVRCNNQANAGPFGGCVPVQMMSPGAAGGDKNSTTEAAPKAATEAAPKEAPKEAGKEEPKEAGKEAPKTARSFKA	HGAIIKAVGDMGGSGTAIGIDSATPRDGATRNPFQADATRFKNNNVDACGETLGGGPNDPMTGMAKVVSESNGMPMISAGGMVMMTLHQVNGDGAGPYSCMIDSTGMGTGGWTKMEVVANVPGKNSRSKAKAEDFPLTAKVAADQTCTGSVAGMDNICMVRCNNQANAGPFGGCVPVQMMSPGAAGGDKNSTTEAAPKAATEAAPKEAPKEAGKEEPKEAGKEAPKTARSFKA	251	233	6	0.0257511	NA	NA	Non-apoplastic,0.5	Cytoplasmic,0.716	Extracellular	Nucleus(EAPKEAGKEEPKEAGKEAPKTARS)	mito: 5, nucl: 4, cyto: 4, chlo: 1	NA	NA	NA	NA	NA	NA	PTHR34618,SURFACE PROTEIN MAS1, PUTATIVE-RELATED,(1-216)	PF11327,Egh16-like virulence factor,(1-172)	NA	NA	NA	NA	NA	PEC1666|PEC1961|PEC2158|PEC5191
Blumeria graminis f. sp. triticale THUN-12	Bgtl THUN-12	Triticale	Monocot	CAD6499873.1	OG0522	MRYCIMALILRCVSFSTAKLESYQTPHIPEELKTFNCDGKVYDYNDIQFKRVYRARYSVYYLEDSDMTRFGDIARAQGINTGVMYHDESTTTKYHFLSFYFAPESTGDMEYFFVYDDQSRACAMIIRSTGRPIPGKYRSDSSEQPAPKYRFCQLQQQFTD	KLESYQTPHIPEELKTFNCDGKVYDYNDIQFKRVYRARYSVYYLEDSDMTRFGDIARAQGINTGVMYHDESTTTKYHFLSFYFAPESTGDMEYFFVYDDQSRACAMIIRSTGRPIPGKYRSDSSEQPAPKYRFCQLQQQFTD	160	142	3	0.0211268	FxC	FNC, 17	Non-apoplastic,0.75	Cytoplasmic,0.974 or Apoplastic,0.665	Cytoplasm	NA	nucl: 7, extr: 3, cyto: 2, chlo: 1, plas: 1	NA	NA	NA	NA	NA	NA	NA	NA	NA	NA	NA	NA	NA	NA
Blumeria graminis f. sp. triticale THUN-12	Bgtl THUN-12	Triticale	Monocot	CAD6499881.1	OG0337	MRCYIIALILHSVSFSVAYLEDYQTPHIPEEQKTFNCGDRFYGSYTLDTYRDSFTRSPNEFTASTAKPRKFSDIVSTRYIREKVMYHEDQTTTMLYLMLIFSNTDSTHLTEDFLVFDDQRRMCAVKTKITAIRLESQYSTGPWTNPVPYETLCEVVV	YLEDYQTPHIPEEQKTFNCGDRFYGSYTLDTYRDSFTRSPNEFTASTAKPRKFSDIVSTRYIREKVMYHEDQTTTMLYLMLIFSNTDSTHLTEDFLVFDDQRRMCAVKTKITAIRLESQYSTGPWTNPVPYETLCEVVV	157	139	3	0.0215827	FxC	FNC, 17	Non-apoplastic,0.72	Cytoplasmic,0.869	Cytoplasm	Nucleus(KPRK)	nucl: 10, chlo: 3, cyto: 1	NA	NA	NA	NA	NA	NA	NA	NA	NA	NA	NA	NA	NA	NA
Blumeria graminis f. sp. triticale THUN-12	Bgtl THUN-12	Triticale	Monocot	CAD6499888.1	OG0004	MLYQSVLVSFAFSQLVAGHGAIIKAVGDMGGSGTAIGIDSATPRDGATRNPFQADATRFKNNNVDACGETLGGGPNDPMTGMAKVVSESNGMPMISAGGMVMMTLHQVNGDGAGPYSCMIDSTGMGTGGWTKMEVVANVPGKNSRSKAKAEDFPLTAKVAADQTCTGSVAGMDNICMVRCNNQANAGPFGGCVPVQMMSPGAAGGDKNSTTEAAPKAATEAAPKEAGKEEPKEAGKEAGKEAPKTARSFQS	HGAIIKAVGDMGGSGTAIGIDSATPRDGATRNPFQADATRFKNNNVDACGETLGGGPNDPMTGMAKVVSESNGMPMISAGGMVMMTLHQVNGDGAGPYSCMIDSTGMGTGGWTKMEVVANVPGKNSRSKAKAEDFPLTAKVAADQTCTGSVAGMDNICMVRCNNQANAGPFGGCVPVQMMSPGAAGGDKNSTTEAAPKAATEAAPKEAGKEEPKEAGKEAGKEAPKTARSFQS	251	233	6	0.0257511	NA	NA	Non-apoplastic,0.52	Cytoplasmic,0.698	Extracellular	NA	mito: 5, nucl: 4, cyto: 4, chlo: 1	NA	NA	NA	NA	NA	NA	PTHR34618,SURFACE PROTEIN MAS1, PUTATIVE-RELATED,(1-222)	PF11327,Egh16-like virulence factor,(1-172)	NA	NA	NA	NA	NA	PEC1666|PEC1961|PEC2158|PEC5191
Blumeria graminis f. sp. triticale THUN-12	Bgtl THUN-12	Triticale	Monocot	CAD6500001.1	OG0125	MRYLFGAIISAIFFTCVVARATPTSTSPGKFKEDAVVSAEDAVLSPFKYEGVFCGTTNKYLQHEIRETTREACTHLRLQVSRPRFFLGFFSEPPLQKFTDKKLFARMTMRPLFRFPMRSKMMRTSIRPSFLSPSRNDWVILDHQCRFMGVVHRTQPKVFTRCRSYSHVDAIPPGVQYVML	TPTSTSPGKFKEDAVVSAEDAVLSPFKYEGVFCGTTNKYLQHEIRETTREACTHLRLQVSRPRFFLGFFSEPPLQKFTDKKLFARMTMRPLFRFPMRSKMMRTSIRPSFLSPSRNDWVILDHQCRFMGVVHRTQPKVFTRCRSYSHVDAIPPGVQYVML	180	159	4	0.0251572	NA	NA	Non-apoplastic,0.77	Cytoplasmic,0.647	Nucleus	Chloroplast(0.991|46-116), Mitochondria(0.999|83-103)	chlo: 11, nucl: 2, extr: 1	NA	NA	NA	NA	Microbial ribonucleases(29-143)	NA	NA	NA	NA	NA	NA	NA	NA	NA
Blumeria graminis f. sp. triticale THUN-12	Bgtl THUN-12	Triticale	Monocot	CAD6500002.1	OG0262	MRYYIVALILQSISFSTARLMSYQTSHIPEEQKAFNCNGRIYDSVYLDQHRASDGRFYNSEALDYGILNRLDKIAKSQGTRQKLMYFGDSSTPCNDFFLTYYDYTPLEYIEDYLVFDTNSRICAMLSTSSRAPHPPTDIYENGISRVKQETFCDFYQTNAYY	RLMSYQTSHIPEEQKAFNCNGRIYDSVYLDQHRASDGRFYNSEALDYGILNRLDKIAKSQGTRQKLMYFGDSSTPCNDFFLTYYDYTPLEYIEDYLVFDTNSRICAMLSTSSRAPHPPTDIYENGISRVKQETFCDFYQTNAYY	162	144	4	0.0277778	FxC	FNC, 17	Non-apoplastic,0.65	Apoplastic,0.904 or Cytoplasmic,0.881	Cytoplasm	NA	nucl: 7, chlo: 4, extr: 2, cyto: 1	NA	NA	NA	NA	NA	NA	NA	NA	NA	NA	NA	NA	NA	NA
Blumeria graminis f. sp. triticale THUN-12	Bgtl THUN-12	Triticale	Monocot	CAD6500043.1	OG0042	MKVASPLKNLALLSLITISSCEKYRAASKLYTQGPDDCAISPRAIVSDACASYTTLDNLNDRLRSIVVDITSNTDFFSHYRLVLFGKECPFWSDDDAMCGNAACAVSTLNDESQIPMIWRAEELGKLEGPRVVHPGSQLKDRKKVLNPLGGILGTHVRESCVIEDDEEYNDRDYCIREDETCGIKGDYVSLVDNPERFTGYSGDGARQIWDSIYRENCFSKSSFPRSNSLGYSSFTKQPAKNIFNSIPRKSGRKENKHLGSTRFSMESVFEYDNECLEKRVFYRIISGMHTSITSHICSEYLNQTSGEWGANPQCYKERLRDHPDRISNLYFNYALVLRAITKLGPSLKNYVFCSADASQNLLTKTKLQSLMNVVSTTPQIFDESLMFVNGEGPSLKQD…	CEKYRAASKLYTQGPDDCAISPRAIVSDACASYTTLDNLNDRLRSIVVDITSNTDFFSHYRLVLFGKECPFWSDDDAMCGNAACAVSTLNDESQIPMIWRAEELGKLEGPRVVHPGSQLKDRKKVLNPLGGILGTHVRESCVIEDDEEYNDRDYCIREDETCGIKGDYVSLVDNPERFTGYSGDGARQIWDSIYRENCFSKSSFPRSNSLGYSSFTKQPAKNIFNSIPRKSGRKENKHLGSTRFSMESVFEYDNECLEKRVFYRIISGMHTSITSHICSEYLNQTSGEWGANPQCYKERLRDHPDRISNLYFNYALVLRAITKLGPSLKNYVFCSADASQNLLTKTKLQSLMNVVSTTPQIFDESLMFVNGEGPSLKQDFRHRFRNISRIMDCVGCDKC…	603	583	17	0.0291595	NA	NA	Non-apoplastic,0.99	Non-effector,0.554	Endoplasmic reticulum	Nucleus(KPRK)	nucl: 10, cyto: 2, chlo: 1, mito: 1	NA	NA	NA	NA	NA	NA	PTHR12613,ERO1-RELATED,(16-470)	PF04137,Endoplasmic Reticulum Oxidoreductin 1 (ERO1),(43-452)	NA	NA	NA	NA	ERO1-like(32-460)	NA
Blumeria graminis f. sp. triticale THUN-12	Bgtl THUN-12	Triticale	Monocot	CAD6500157.1	OG0065	MSQFGAYYLTGFMLVTAAFSQQCRLQFDARVPQGTSVGSFDVKTSLFRTTDVIGKGSLKFSEVIELPKSGASLFDEKTIPFEVTISDKSIFNDQVGFRRAEVQPVSVTGTDTDPSSLGIKTLHFSLKSDPLKALNTSHEYQLVFMEDSDFSTNQFVLKTGSILGQKQDPNDLVLMGNVDDGEILFTTPFTAGVFHNFALKLNFDDNQISVFYSTGDEALKSVLTDTANDLTGHGMFHFGLLKKPVGEATDIAKGGFQPDGIDEGIIYGGIFQEDSVDGCLSSTV	QQCRLQFDARVPQGTSVGSFDVKTSLFRTTDVIGKGSLKFSEVIELPKSGASLFDEKTIPFEVTISDKSIFNDQVGFRRAEVQPVSVTGTDTDPSSLGIKTLHFSLKSDPLKALNTSHEYQLVFMEDSDFSTNQFVLKTGSILGQKQDPNDLVLMGNVDDGEILFTTPFTAGVFHNFALKLNFDDNQISVFYSTGDEALKSVLTDTANDLTGHGMFHFGLLKKPVGEATDIAKGGFQPDGIDEGIIYGGIFQEDSVDGCLSSTV	284	264	2	0.00757576	NA	NA	Apoplastic,0.7	Non-effector,0.552	Cytoplasm|Extracellular	NA	chlo: 6, nucl: 3, cyto: 3, vacu: 1, E.R.: 1	NA	NA	NA	NA	NA	NA	PTHR34612,GH131_N DOMAIN-CONTAINING PROTEIN,(2-261)	PF18271,Glycoside hydrolase 131 catalytic N-terminal domain,(6-258)	NA	NA	NA	NA	NA	NA
Blumeria graminis f. sp. triticale THUN-12	Bgtl THUN-12	Triticale	Monocot	CAD6500164.1	OG0026	MLYALSLSTYATCICFYFSNALPFEGIKDYRIKSLGGRGSSPNDYQDQFMTGINQLQTWYDDHNGLWDSAWWPSANIITMMADFQEHFPSNIAPITDHVFPNTLHQAPTVFPNFINEYYDDELWWALAWIKVYDVTSNPVYLDTAAAIFEDSKNMWGQTPCGGLWWDKQHSQINAVENELYLTTAAKLANRRPSNPSPYYYLNEATKATTWFRNSGLINEHNLINDGLSLGTCSNNGNFVFSYNQGTILSGLLELTWATQDRQYANLAHTLAEASISALTDSEGILHEPCEPNACNSDEEQFKGIFIRNVQFLFSRDADIPAANAAIYKKFIQTNADSIWARDNANGRLGLVWSGPNSEATVQTQGSALDAIVSAANVS	LPFEGIKDYRIKSLGGRGSSPNDYQDQFMTGINQLQTWYDDHNGLWDSAWWPSANIITMMADFQEHFPSNIAPITDHVFPNTLHQAPTVFPNFINEYYDDELWWALAWIKVYDVTSNPVYLDTAAAIFEDSKNMWGQTPCGGLWWDKQHSQINAVENELYLTTAAKLANRRPSNPSPYYYLNEATKATTWFRNSGLINEHNLINDGLSLGTCSNNGNFVFSYNQGTILSGLLELTWATQDRQYANLAHTLAEASISALTDSEGILHEPCEPNACNSDEEQFKGIFIRNVQFLFSRDADIPAANAAIYKKFIQTNADSIWARDNANGRLGLVWSGPNSEATVQTQGSALDAIVSAANVS	379	358	4	0.0111732	NA	NA	Apoplastic,0.68	Non-effector,0.817	Lysosome/Vacuole	NA	cyto: 6, mito: 4, nucl: 2, chlo: 1, extr: 1	NA	NA	NA	NA	NA	NA	PTHR47791,MEIOTICALLY UP-REGULATED GENE 191 PROTEIN,(23-357)	PF03663,Glycosyl hydrolase family 76,(26-353)	NA	NA	NA	NA	Six-hairpin glycosidases(36-333)	NA
Blumeria graminis f. sp. triticale THUN-12	Bgtl THUN-12	Triticale	Monocot	CAD6500208.1	OG0013	MHSVTFFSILLTGVVTTRADVARVVTDINKISRNWGHLSPYANNRDDDFGVEYVGLPAGCQIESAHTLQRHAERFPTKGINDGRNNQRFSEKVTNFTSTHPKDLFTGPLRFMNSWNPVILSNGLLTGIGASAEFNAGVEFWNRYGRTLYNASVGQLAYNGSYADGTPRQPIVLRTTEQSRMHNTQINWALGFFGPSFSPVPNPALNDTAKAFEVVIIPEENGGKQNNTLASYVSCSNCGNPTMKASTNQMLYEFVSSYLGPATERLKSFVPADFPLTVNDTFAMQMICAYENALMGASEFCGFFTEDEWTGFENSLEMQFYYKFSYGHPTGRAQGIGYVEELLARLNNTQMTSSSTSVNATLNSDPKTFPVNQTFYADFTHDTVITSVLSALSIDYFHA…	DVARVVTDINKISRNWGHLSPYANNRDDDFGVEYVGLPAGCQIESAHTLQRHAERFPTKGINDGRNNQRFSEKVTNFTSTHPKDLFTGPLRFMNSWNPVILSNGLLTGIGASAEFNAGVEFWNRYGRTLYNASVGQLAYNGSYADGTPRQPIVLRTTEQSRMHNTQINWALGFFGPSFSPVPNPALNDTAKAFEVVIIPEENGGKQNNTLASYVSCSNCGNPTMKASTNQMLYEFVSSYLGPATERLKSFVPADFPLTVNDTFAMQMICAYENALMGASEFCGFFTEDEWTGFENSLEMQFYYKFSYGHPTGRAQGIGYVEELLARLNNTQMTSSSTSVNATLNSDPKTFPVNQTFYADFTHDTVITSVLSALSIDYFHAPPNLTQISSDPNRKFILSK…	539	520	9	0.0173077	NA	NA	Apoplastic,0.76	Non-effector,0.69	Extracellular	Chloroplast(0.84|76-96), Nucleus(KPRK)	nucl: 11, cyto: 3	NA	cd07061,HP_HAP_like,Histidine phosphatase domain found in histidine acid phosphatases and phytases; contains a His residue which is phosphorylated during the reaction,(42-418)	3.1.3.8,3-phytase	NA	Histidine phosphatase superfamily(46-499)	NA	PTHR20963,MULTIPLE INOSITOL POLYPHOSPHATE PHOSPHATASE-RELATED,(11-502)	PF00328,Histidine phosphatase superfamily (branch 2),(42-417)	NA	NA	NA	NA	Phosphoglycerate mutase-like(11-500)	NA
Blumeria graminis f. sp. triticale THUN-12	Bgtl THUN-12	Triticale	Monocot	CAD6500242.1	OG0086	MVQSQVLLCWLVFLIFWVPSQGTTSNEIAEFVEATSAMTRLEIRVATSLKTLSGENYMTHIRRKPKLLLAIEPSNLILIPETFEFRDKKKSLSGTASSQLMIIAKKIEDLKLICFQQKLHKAFHDWGIVELCEGGSEKRYFDYLKRLFDKKALIAISLGDLKSAPIVEIGKFKCLRTHGACLSPRPKEQDVASILKSKEEHPDTLTASVPLSLSSTATSSVVVTITITSLSTLILSPNTSLLESSASVTSPIIDYKTKIFNDDINELDPPPSFELDPVAYEIYRSKLEAQRATSSSKSVKPVWWINHITTLTKSTTKTPKHHHTVTVTTTET	TTSNEIAEFVEATSAMTRLEIRVATSLKTLSGENYMTHIRRKPKLLLAIEPSNLILIPETFEFRDKKKSLSGTASSQLMIIAKKIEDLKLICFQQKLHKAFHDWGIVELCEGGSEKRYFDYLKRLFDKKALIAISLGDLKSAPIVEIGKFKCLRTHGACLSPRPKEQDVASILKSKEEHPDTLTASVPLSLSSTATSSVVVTITITSLSTLILSPNTSLLESSASVTSPIIDYKTKIFNDDINELDPPPSFELDPVAYEIYRSKLEAQRATSSSKSVKPVWWINHITTLTKSTTKTPKHHHTVTVTTTET	332	310	4	0.0129032	NA	NA	Non-apoplastic,0.79	Cytoplasmic,0.91	Extracellular	NA	chlo: 5, nucl: 3.5, cysk_nucl: 2.5, cyto: 1, mito: 1, plas: 1, extr: 1, golg: 1	NA	NA	NA	NA	NA	NA	NA	NA	NA	NA	NA	NA	NA	NA
Blumeria graminis f. sp. triticale THUN-12	Bgtl THUN-12	Triticale	Monocot	CAD6500251.1	OG0263	MRLKHIISTLVFAVGSLATYKSQEIITQFNCANQVYEIRDVENFVESAAAKLKLMSSNPQRQRTLEVYRPNHSHGVRELKRYKFPASNLINSQVPKFVIINEHGHLTDMAWGNNALNQCDNRRVELMKSDFPWDSDHQIKLWRSYTGTIRSNLKR	TYKSQEIITQFNCANQVYEIRDVENFVESAAAKLKLMSSNPQRQRTLEVYRPNHSHGVRELKRYKFPASNLINSQVPKFVIINEHGHLTDMAWGNNALNQCDNRRVELMKSDFPWDSDHQIKLWRSYTGTIRSNLKR	155	137	2	0.0145985	FxC	FNC, 11	Non-apoplastic,0.82	Cytoplasmic,0.932	Cytoplasm	Mitochondria(0.88|31-60), Nucleus(RELKRYK)	nucl: 5, cyto: 4, extr: 2, chlo: 1, vacu: 1, pero: 1	NA	NA	NA	NA	NA	NA	NA	NA	NA	NA	NA	NA	NA	NA
Blumeria graminis f. sp. triticale THUN-12	Bgtl THUN-12	Triticale	Monocot	CAD6500269.1	OG0021	MHALSTLAIFGLSYVTQAHMIMREPTPFGASKLASDNGPLKPDGSDYPCKVGYDAEGASNSMPLGSMQQLAFTGGATHGGGSCQVSITYDEAPNSKSTFKVIHSIMGGCPARNTAGNIGESSTFLDPDTYAFKIPENLPPGNAVLAWTWFNKVGNREMYMNCAPVKLVGSANKSVKESNGTRVDEKVAAAYDSLPDMFVANIGNGCTTKDNTDLQFTDPGENVEVIASNALAGPVGNCARSSNTPVKISPDAKPAPKPDTKSDPKPEPKPAPEPDTKPDPESDDQPEPESDDRSDSKSSSKSDPKPGAFFSTSQTSPAKAHPEPATSPAKTSSASNTGDDYEEEHTASSASVAESSSSSATKKPSTDFTPSKGSQGSVSNSSNATRVGSACETEGKWNC…	EPTPFGASKLASDNGPLKPDGSDYPCKVGYDAEGASNSMPLGSMQQLAFTGGATHGGGSCQVSITYDEAPNSKSTFKVIHSIMGGCPARNTAGNIGESSTFLDPDTYAFKIPENLPPGNAVLAWTWFNKVGNREMYMNCAPVKLVGSANKSVKESNGTRVDEKVAAAYDSLPDMFVANIGNGCTTKDNTDLQFTDPGENVEVIASNALAGPVGNCARSSNTPVKISPDAKPAPKPDTKSDPKPEPKPAPEPDTKPDPESDDQPEPESDDRSDSKSSSKSDPKPGAFFSTSQTSPAKAHPEPATSPAKTSSASNTGDDYEEEHTASSASVAESSSSSATKKPSTDFTPSKGSQGSVSNSSNATRVGSACETEGKWNCIDEKSYQQCASGTWSVVMPLAAG…	460	437	10	0.0228833	YxC	YPC, 24	Non-apoplastic,0.74	Non-effector,0.534	Extracellular	NA	nucl: 9, mito: 3, chlo: 2	NA	NA	NA	NA	NA	NA	PTHR36182,PROTEIN, PUTATIVE (AFU_ORTHOLOGUE AFUA_6G10930)-RELATED,(2-419)	NA	NA	NA	NA	NA	NA	NA
Blumeria graminis f. sp. triticale THUN-12	Bgtl THUN-12	Triticale	Monocot	CAD6500281.1	OG0034	MRLTIRSLAWAVSSLLCAYQFESVAGISSDESQKIISNDNKIPGNSPVAYCISPENSILTIKSVILTPSTPIPGQKLKIEATGDLSEDIIDGASVKVQAKVGYITLLTLTLDLCNEITKIGESCPLKKGTHNITREVDIPQYIPAGSYKVSADVESVDHTQITCLEATIRF	ISSDESQKIISNDNKIPGNSPVAYCISPENSILTIKSVILTPSTPIPGQKLKIEATGDLSEDIIDGASVKVQAKVGYITLLTLTLDLCNEITKIGESCPLKKGTHNITREVDIPQYIPAGSYKVSADVESVDHTQITCLEATIRF	171	145	4	0.0275862	NA	NA	Apoplastic,0.56	Cytoplasmic,0.988 or Apoplastic,0.633	Extracellular	NA	chlo: 5, nucl: 5, extr: 4	NA	NA	NA	NA	NA	K12383,ganglioside GM2 activator	PTHR11306,NIEMANN PICK TYPE C2 PROTEIN NPC2-RELATED,(22-142)	PF02221,ML domain - MD-2-related lipid recognition domain,(20-145)	NA	NA	NA	MD-2-related lipid-recognition domain(22-143)	E set domains(19-145)	NA
Blumeria graminis f. sp. triticale THUN-12	Bgtl THUN-12	Triticale	Monocot	CAD6500314.1	OG0229	MIFIYALLLITNSLSNNPARIVFSSTVRIDYEHRTNYNDVYEISNPEFPKPEDDSGIFMIIDDSSAQGTHIAVYISDDKSYAEMMAEIMGGSSPLTEEKIISLDKDARAVQECYQYLQSSPRQAGATNPTTSHFTRAVVWYQGRPHILARCGRFKDAWFILTKIKGKVELRTLDSSIELINSVSGKYGKYVKKSGLDIELDIRPGKVNPAADYQTYGNTRIFRTSKPPRKITGVLVSPGDCGLYRSKLPKLF	NNPARIVFSSTVRIDYEHRTNYNDVYEISNPEFPKPEDDSGIFMIIDDSSAQGTHIAVYISDDKSYAEMMAEIMGGSSPLTEEKIISLDKDARAVQECYQYLQSSPRQAGATNPTTSHFTRAVVWYQGRPHILARCGRFKDAWFILTKIKGKVELRTLDSSIELINSVSGKYGKYVKKSGLDIELDIRPGKVNPAADYQTYGNTRIFRTSKPPRKITGVLVSPGDCGLYRSKLPKLF	252	237	3	0.0126582	NA	NA	Non-apoplastic,0.91	Cytoplasmic,0.836 or Apoplastic,0.594	Cytoplasm	NA	nucl: 4, cyto: 4, chlo: 3, mito: 2, extr: 1	NA	NA	NA	NA	NA	NA	NA	NA	NA	NA	NA	NA	NA	NA
Blumeria graminis f. sp. triticale THUN-12	Bgtl THUN-12	Triticale	Monocot	CAD6500316.1	OG0174	MARIFLTLVTAAIFCFSYSNAQFEFFEQMFSNHHEQQHHQPQNSPPDSAGYQTAYEDTYCTNYLCPDTLACVESPNNCPCPHPRVEEKFVIGEGKYLCISKGGFKPGEAARKVELARKGLL	QFEFFEQMFSNHHEQQHHQPQNSPPDSAGYQTAYEDTYCTNYLCPDTLACVESPNNCPCPHPRVEEKFVIGEGKYLCISKGGFKPGEAARKVELARKGLL	121	100	6	0.06	NA	NA	Non-apoplastic,0.69	Cytoplasmic,0.861 or Apoplastic,0.568	Cytoplasm	NA	nucl: 4, cyto: 3, chlo: 2, mito: 2, extr: 2, plas: 1	NA	cd23996,LCL2-like,Long chronological lifespan protein 2 and similar proteins,(30-87)	NA	NA	NA	NA	PTHR38425,LONG CHRONOLOGICAL LIFESPAN PROTEIN 2,(1-99)	NA	NA	NA	NA	NA	NA	NA
Blumeria graminis f. sp. triticale THUN-12	Bgtl THUN-12	Triticale	Monocot	CAD6500323.1	OG0160	MRITKFGRLQVIVYTAVISLELAFQCNASGYICDDHIVMHEEAQEVALYASKLLNPVDPKYKYPALLEDNQLFGIENRNIFVVPFKNHISIRNGGKPGSDRVVIDDEGNFLGVMMIVDNEAGAVPTYKKCTKFLTYNELSLDLNVDNVYQNSGFACGSNFLPADIESEMIRKCRELEKFSPKYGLFFQFLRRKDINFADNKFWFKHVIEKDYNIHGTKQAAVYRVEFSSTCRLIQIKPAVRNASIKPACIEVWTMKPSVGITSINPSMNIKNQNQESSETYLCNNVTFRMVNLRNYLSRIHSLQGTAPATNTEGVLIRQNGNLILWPILSPEKRNQRSGQSTMFAMGFDNENNFSGLYYISAKNLARIGYKVCPHEDYLRSSLVKMISTENDGRTRIFFS	SGYICDDHIVMHEEAQEVALYASKLLNPVDPKYKYPALLEDNQLFGIENRNIFVVPFKNHISIRNGGKPGSDRVVIDDEGNFLGVMMIVDNEAGAVPTYKKCTKFLTYNELSLDLNVDNVYQNSGFACGSNFLPADIESEMIRKCRELEKFSPKYGLFFQFLRRKDINFADNKFWFKHVIEKDYNIHGTKQAAVYRVEFSSTCRLIQIKPAVRNASIKPACIEVWTMKPSVGITSINPSMNIKNQNQESSETYLCNNVTFRMVNLRNYLSRIHSLQGTAPATNTEGVLIRQNGNLILWPILSPEKRNQRSGQSTMFAMGFDNENNFSGLYYISAKNLARIGYKVCPHEDYLRSSLVKMISTENDGRTRIFFS	400	372	8	0.0215054	YxC	YIC, 3	Non-apoplastic,0.85	Cytoplasmic,0.68	Cytoplasm|Nucleus	NA	cyto: 9, nucl: 2, cysk: 2, golg: 1	NA	NA	NA	NA	Microbial ribonucleases(1-104)	NA	NA	NA	NA	NA	NA	NA	Microbial ribonucleases(22-91)	NA
Blumeria graminis f. sp. triticale THUN-12	Bgtl THUN-12	Triticale	Monocot	CAD6500326.1	OG0160	MRITKFGRLQVIVYTAVISLELALQCNASGYICDDHIVMHEEAQEVALYASKLLNPVDPKYKYPALLEDNQLFGIENRNIFVVPFKNDISIRNGGKPGSDRVVIDDEGNFLGVMMIVDNEAGAVPTYKKCTKFLTYNELSLNLNVDDIYQNSGFACGSNFLSAEIETKMKTKCRGLENLSPTNKEFFQFLCRQGINWSDNKFWFKHVIEKDYNIHGTKQAAVYRVEFSSTCRLIQIKPAVRNASIKPACIEVWTMKPSVGITSINPSMNIKNQNQESSETYLCNNVTFRMVNLRNYLSRIHSLQGTAPATNTEGVLIRQNGNLILWPIFSPEKRKKRSGLNTLFAMGFDNENNFSGLYYISAKNKGGTGYKECPREDWLRSSLVKMISTENDGRTRIFFS	SGYICDDHIVMHEEAQEVALYASKLLNPVDPKYKYPALLEDNQLFGIENRNIFVVPFKNDISIRNGGKPGSDRVVIDDEGNFLGVMMIVDNEAGAVPTYKKCTKFLTYNELSLNLNVDDIYQNSGFACGSNFLSAEIETKMKTKCRGLENLSPTNKEFFQFLCRQGINWSDNKFWFKHVIEKDYNIHGTKQAAVYRVEFSSTCRLIQIKPAVRNASIKPACIEVWTMKPSVGITSINPSMNIKNQNQESSETYLCNNVTFRMVNLRNYLSRIHSLQGTAPATNTEGVLIRQNGNLILWPIFSPEKRKKRSGLNTLFAMGFDNENNFSGLYYISAKNKGGTGYKECPREDWLRSSLVKMISTENDGRTRIFFS	400	372	9	0.0241935	YxC	YIC, 3	Non-apoplastic,0.87	Cytoplasmic,0.602	Cytoplasm|Nucleus	Nucleus(KRKKR)	cyto: 9, nucl: 4, cysk: 1	NA	NA	NA	NA	Microbial ribonucleases(1-104)	NA	NA	NA	NA	NA	NA	NA	Microbial ribonucleases(22-91)	NA
Blumeria graminis f. sp. triticale THUN-12	Bgtl THUN-12	Triticale	Monocot	CAD6500331.1	OG0150	MKIFGLISFAAILNHLTPVLAASSYVCGQSLIHRYYIQYAFDRAHELKIQNNEQNYENNELFAVGNYKHQYEEDNEIIDVTVKVGGTIKKEILWVKALVKGEEIECKPATKEPKQSSAASWSS	ASSYVCGQSLIHRYYIQYAFDRAHELKIQNNEQNYENNELFAVGNYKHQYEEDNEIIDVTVKVGGTIKKEILWVKALVKGEEIECKPATKEPKQSSAASWSS	123	102	2	0.0196078	YxC	YVC, 4	Non-apoplastic,0.86	Cytoplasmic,0.957	Cytoplasm	NA	chlo: 6, nucl: 4, cyto: 2, mito: 1, pero: 1	NA	NA	NA	NA	NA	NA	NA	NA	NA	NA	NA	NA	NA	AVRPM60_1|AVRPM60_2
Blumeria graminis f. sp. triticale THUN-12	Bgtl THUN-12	Triticale	Monocot	CAD6500332.1	OG0150	MKIFGLISFAAILNHLTPVLAASSYVCGQSLIHRYYIQYAFDRAHELKLQNNEQNYENNELFAVGNYKHQYEEDNEIIDVTVKVGGTIKKEILWVKALVKGEEIECKPATKEPKQSSAASWSS	ASSYVCGQSLIHRYYIQYAFDRAHELKLQNNEQNYENNELFAVGNYKHQYEEDNEIIDVTVKVGGTIKKEILWVKALVKGEEIECKPATKEPKQSSAASWSS	123	102	2	0.0196078	YxC	YVC, 4	Non-apoplastic,0.87	Cytoplasmic,0.952	Cytoplasm	NA	chlo: 7, nucl: 4, cyto: 2, pero: 1	NA	NA	NA	NA	NA	NA	NA	NA	NA	NA	NA	NA	NA	AVRPM60_1|AVRPM60_2
Blumeria graminis f. sp. triticale THUN-12	Bgtl THUN-12	Triticale	Monocot	CAD6500339.1	OG0160	MWISVYLSTAKLRHLLAILFTATTLLEVSMQSDVRGYICGDLAVWHDEAIEVARLASKLLTPANPYYFYPALLEDTKLFGIEKKNLFLVPFRNFKHARGGMRHGPDRIVIDEYGKFEGVVFDLNNGASVVPAYEKCKKFLTYDDLRPELDMENNYKALGHVCGSNFLGGEIETEMKSKCSGLENLSPTSKEYFQYLDEKGISWSTKKLWYKHISKKDYNFHKINRRAVYQVEITLQCHLIQIKPAVRAAPPKPACLEVWTPKPSLDISINPLLNPQNQNRESGQMYHCNQVTFTMIALQNYLNYFYSLQEKSPTSIENALIHQNEDLMLWLILSPERFSKRKFTRNIYAIGFNSNKIFSGLYYASSKGSERQSFYPCTGPEI	QSDVRGYICGDLAVWHDEAIEVARLASKLLTPANPYYFYPALLEDTKLFGIEKKNLFLVPFRNFKHARGGMRHGPDRIVIDEYGKFEGVVFDLNNGASVVPAYEKCKKFLTYDDLRPELDMENNYKALGHVCGSNFLGGEIETEMKSKCSGLENLSPTSKEYFQYLDEKGISWSTKKLWYKHISKKDYNFHKINRRAVYQVEITLQCHLIQIKPAVRAAPPKPACLEVWTPKPSLDISINPLLNPQNQNRESGQMYHCNQVTFTMIALQNYLNYFYSLQEKSPTSIENALIHQNEDLMLWLILSPERFSKRKFTRNIYAIGFNSNKIFSGLYYASSKGSERQSFYPCTGPEI	382	352	8	0.0227273	YxC	YIC, 7	Non-apoplastic,0.81	Cytoplasmic,0.71	Cytoplasm	Nucleus(PKPS,RFSKRKF)	cyto: 8, nucl: 3, plas: 1, cysk: 1, golg: 1	NA	NA	NA	NA	NA	NA	NA	NA	NA	NA	NA	NA	NA	NA
Blumeria graminis f. sp. triticale THUN-12	Bgtl THUN-12	Triticale	Monocot	CAD6500342.1	OG0338	MRITINLSPAKLRDWHAFLFAFVTLLELSLQSDVSGYICGDLVVWHDRVVEVAQLASKMLKSSTVRQKFPALLEDTQLFGIESQNLFVVPLRRFGFPRSIGKYGQDRVVLDASGKFMGVIYDTNDGNVNPMPAYRKCSPFIDYNHPELEEYIDDGYQLAGFACGSNFLERDIETNLHNECVEYLNSPPEIKIKYKFSRNKFIHLGDDGFWLRHVSLKDYNHSHIGRPIRYQFEFNSQCRFLQLRPISFKTPEQMTCVDVWSAVLPAATIMADPSFDLQSKNFGNSEELYSCMYFTFRITSILNYISNFLRTLSTDSSSIEHQTFKQDDNLLLWRIILPERHERSRDNSFIFAIGIDKLNKFSGIYFVRAKNWTKKNVELCPGSHILRAHLQKRESS	YICGDLVVWHDRVVEVAQLASKMLKSSTVRQKFPALLEDTQLFGIESQNLFVVPLRRFGFPRSIGKYGQDRVVLDASGKFMGVIYDTNDGNVNPMPAYRKCSPFIDYNHPELEEYIDDGYQLAGFACGSNFLERDIETNLHNECVEYLNSPPEIKIKYKFSRNKFIHLGDDGFWLRHVSLKDYNHSHIGRPIRYQFEFNSQCRFLQLRPISFKTPEQMTCVDVWSAVLPAATIMADPSFDLQSKNFGNSEELYSCMYFTFRITSILNYISNFLRTLSTDSSSIEHQTFKQDDNLLLWRIILPERHERSRDNSFIFAIGIDKLNKFSGIYFVRAKNWTKKNVELCPGSHILRAHLQKRESS	396	360	8	0.0222222	YxC	YIC, 1	Non-apoplastic,0.89	Non-effector,0.507	Cytoplasm	NA	nucl: 7, cyto: 6, extr: 1	NA	NA	NA	NA	Microbial ribonucleases(1-102)	NA	NA	NA	NA	NA	NA	NA	NA	NA
Blumeria graminis f. sp. triticale THUN-12	Bgtl THUN-12	Triticale	Monocot	CAD6500384.1	OG0523	MKFLQLTGMTVLLSQAISISAALLVPRSPSGPSKMSDPMSDIIACINEIKSSGRKLESPDSESRRLAKSLQKPYVIPIRVPYIDSQNGE	ALLVPRSPSGPSKMSDPMSDIIACINEIKSSGRKLESPDSESRRLAKSLQKPYVIPIRVPYIDSQNGE	89	68	1	0.0147059	NA	NA	Non-apoplastic,0.9	Cytoplasmic,0.889	Cytoplasm	Nucleus(RKLESPDSESRRLAK)	chlo: 6, nucl: 2.5, cyto_nucl: 2.5, mito: 2, extr: 2, cyto: 1.5	NA	NA	NA	NA	NA	NA	NA	NA	NA	NA	NA	NA	NA	NA
Blumeria graminis f. sp. triticale THUN-12	Bgtl THUN-12	Triticale	Monocot	CAD6500393.1	OG0523	MKFLQLTGMTVLLSQAISISAALLVPRSPSGPSKMSDPMSDIIACINEIKSSGRKLESPDSESRRLSKSLQKPYVIPIRVPYIDSQNGNNYFVTTDNNGDLNYVVVTSRDGKTICQYPVE	ALLVPRSPSGPSKMSDPMSDIIACINEIKSSGRKLESPDSESRRLSKSLQKPYVIPIRVPYIDSQNGNNYFVTTDNNGDLNYVVVTSRDGKTICQYPVE	120	99	2	0.020202	NA	NA	Non-apoplastic,0.6	Cytoplasmic,0.704	Cytoplasm	Nucleus(RKLESPDSESRRLSK)	chlo: 5, cyto: 4, nucl: 3, mito: 1, extr: 1	NA	NA	NA	NA	NA	NA	NA	NA	NA	NA	NA	NA	NA	NA
Blumeria graminis f. sp. triticale THUN-12	Bgtl THUN-12	Triticale	Monocot	CAD6500397.1	OG0104	MRSLNAVALAALVGNTMAFWRMGCRARSGLVRLDPLVTPGGISEHMHAIHGSSGFSATATYEELMAGDCTSCEVAEDKSAYWHPALYFKDSATGKFSLVPQVGGMLAYYLLYPNAGNTTITSFPAGFQMIAGDTNQRNFTYPVPDIEKSLWNSNPYNTQAFLRQAALGFNCLNYAKAPEGALYRHFLPDKAYLDSNCVDGVRFELMFPSCWNGNKDIPPNKMDHMAYPSQVMTGECPEGFPERVPSLFYEIIWNTFAFKDKQGQFVLANGDPTGYGFHADFIMGWDEELLRKAVNTCTNLSGLTSDCPLFTMQDPSVYNSCNLTKIPAVVAEEEKIITDMDNLPGNLPIQPGPAYAIGETAGAQPAKDQKPNPAPQPQAPAPPAPAPPAPAPAPPAEQP…	FWRMGCRARSGLVRLDPLVTPGGISEHMHAIHGSSGFSATATYEELMAGDCTSCEVAEDKSAYWHPALYFKDSATGKFSLVPQVGGMLAYYLLYPNAGNTTITSFPAGFQMIAGDTNQRNFTYPVPDIEKSLWNSNPYNTQAFLRQAALGFNCLNYAKAPEGALYRHFLPDKAYLDSNCVDGVRFELMFPSCWNGNKDIPPNKMDHMAYPSQVMTGECPEGFPERVPSLFYEIIWNTFAFKDKQGQFVLANGDPTGYGFHADFIMGWDEELLRKAVNTCTNLSGLTSDCPLFTMQDPSVYNSCNLTKIPAVVAEEEKIITDMDNLPGNLPIQPGPAYAIGETAGAQPAKDQKPNPAPQPQAPAPPAPAPPAPAPAPPAEQPAPPVEAPPAPAEPVKEPS…	531	513	10	0.0194932	NA	NA	Non-apoplastic,0.71	Non-effector,0.865	Extracellular	NA	mito: 6.5, chlo: 5, cyto_mito: 4, nucl: 2	NA	NA	NA	NA	NA	NA	NA	PF09362,Domain of unknown function (DUF1996),(16-267)	NA	NA	NA	NA	NA	NA
Blumeria graminis f. sp. triticale THUN-12	Bgtl THUN-12	Triticale	Monocot	CAD6500407.1	OG0264	MQCVLAILLLTVWSSSHRNRLVITSINSKRPYYGNFSPHDRDLFPVPKRDSNVYMTDNEMESKGTYFRAYCSDTLTEHEIIQEISPDLVKVGTQKNILLPRVDEKLFYCHNAIDELWHESKGSQINLSQVVDREECPKGAIVSLAFWGHCSFYGSYSNIFPKAVVKDIHINADVALRIHDEVHDGKFYVGMTTLPGKQFLAWYQGNLHVFLRTRENAWYLLTDTNGRPENGILISKLAWLTNGPFLPLHQFLADRTSEPAKESRRKRCYKIITCKYESSKSKLRRQMAEIKLEKLEVINAKGYVGSSPRPEYINSWMREIIPPRVQHNDGRSLRSKNTDLWIKEIYASPNPSAESSSPQ	SSHRNRLVITSINSKRPYYGNFSPHDRDLFPVPKRDSNVYMTDNEMESKGTYFRAYCSDTLTEHEIIQEISPDLVKVGTQKNILLPRVDEKLFYCHNAIDELWHESKGSQINLSQVVDREECPKGAIVSLAFWGHCSFYGSYSNIFPKAVVKDIHINADVALRIHDEVHDGKFYVGMTTLPGKQFLAWYQGNLHVFLRTRENAWYLLTDTNGRPENGILISKLAWLTNGPFLPLHQFLADRTSEPAKESRRKRCYKIITCKYESSKSKLRRQMAEIKLEKLEVINAKGYVGSSPRPEYINSWMREIIPPRVQHNDGRSLRSKNTDLWIKEIYASPNPSAESSSPQ	359	345	6	0.0173913	NA	NA	Non-apoplastic,0.95	Cytoplasmic,0.786	Cytoplasm|Nucleus	Nucleus(RRKR,KRCYKIITCKYESSKSKLR)	mito: 6, nucl: 5, chlo: 2, golg_plas: 1	NA	NA	NA	NA	NA	NA	NA	NA	NA	NA	NA	NA	NA	NA
Blumeria graminis f. sp. triticale THUN-12	Bgtl THUN-12	Triticale	Monocot	CAD6500412.1	OG0053	MKFINVTLITTTISLFTSFVAAQNSEDFILFACIGVDFYKKSVQDSAAKSHRLGRETINGYPTFYNLRGLPGSRPHKLFPMIPNIHVYNGESDLRYFLIVDSEGDYQGMVYQTRSRYEPCTRVTHEFMR	QNSEDFILFACIGVDFYKKSVQDSAAKSHRLGRETINGYPTFYNLRGLPGSRPHKLFPMIPNIHVYNGESDLRYFLIVDSEGDYQGMVYQTRSRYEPCTRVTHEFMR	129	107	2	0.0186916	FxC	FAC, 9	Non-apoplastic,0.68	Cytoplasmic,0.955	Cytoplasm|Nucleus	NA	cyto: 7, nucl: 5, plas: 1, pero: 1	NA	NA	NA	NA	Microbial ribonucleases(7-100)	NA	NA	NA	NA	NA	NA	NA	NA	CSEP0081
Blumeria graminis f. sp. triticale THUN-12	Bgtl THUN-12	Triticale	Monocot	CAD6500418.1	OG0524	MKFLNVSLITTTLSLFTSFGAAQADDEDTLIYTCSSVKFYLESVCLSAMRVLELGRRTIDGYPTLYNAEGLNGSIPHKLFPMIPGVLVFNGRNLQFFLIVDGAGHPQGMVYLYREGDYSQHLSAVSPTNLQLSL	DDEDTLIYTCSSVKFYLESVCLSAMRVLELGRRTIDGYPTLYNAEGLNGSIPHKLFPMIPGVLVFNGRNLQFFLIVDGAGHPQGMVYLYREGDYSQHLSAVSPTNLQLSL	134	110	2	0.0181818	YxC	YTC, 8	Apoplastic,0.55	Non-effector,0.629	Cytoplasm	NA	cyto: 6.5, cyto_E.R.: 4, nucl: 3, extr: 3, chlo: 1	NA	NA	NA	NA	NA	NA	NA	NA	NA	NA	NA	NA	NA	CSEP0081
Blumeria graminis f. sp. triticale THUN-12	Bgtl THUN-12	Triticale	Monocot	CAD6500425.1	OG0001	MWSKLGIFIAVFELTHRVYCADIPYSDMYLPGETNGFVCETDNFTIDHLREVVKRIMELTFFEKYYQKFPKLFEDTHLFNVKSDILLSWPVLPNQKFHSSNPGRIRLIINIRGQIMGMVIVNPKERKKKVTFEKCNPVRRFIEEASNELQISDENLGMSRPVLGFKCGLKVVPWSNIDRITEFFSDDSFRKRLKEKNYLANLKKYTGDDFVGVDLYYFPVHKKLSNRITFVTTSQFWLVFDMSNNKFKGIVNLHDRNDKCVALWDLSSTSSDNIYVPSSILNLDRIKSKTIWLYLEFALKNWKSRLHGRQLNFPLVKNRIIKLWPMRFPETDDNRLYHGFAIGHDTSLETYHLYHAQIRDGIFINLEPCLDFSHEIIHHLQKILLPATDF	ADIPYSDMYLPGETNGFVCETDNFTIDHLREVVKRIMELTFFEKYYQKFPKLFEDTHLFNVKSDILLSWPVLPNQKFHSSNPGRIRLIINIRGQIMGMVIVNPKERKKKVTFEKCNPVRRFIEEASNELQISDENLGMSRPVLGFKCGLKVVPWSNIDRITEFFSDDSFRKRLKEKNYLANLKKYTGDDFVGVDLYYFPVHKKLSNRITFVTTSQFWLVFDMSNNKFKGIVNLHDRNDKCVALWDLSSTSSDNIYVPSSILNLDRIKSKTIWLYLEFALKNWKSRLHGRQLNFPLVKNRIIKLWPMRFPETDDNRLYHGFAIGHDTSLETYHLYHAQIRDGIFINLEPCLDFSHEIIHHLQKILLPATDF	390	370	5	0.0135135	FxC	FVC, 17	Non-apoplastic,0.74	Cytoplasmic,0.697	Cytoplasm|Nucleus	Chloroplast(0.99|66-87), Nucleus(RKKK)	cyto: 6, nucl: 4, cysk: 3, golg: 1	NA	NA	NA	NA	Microbial ribonucleases(15-117)	NA	NA	NA	NA	NA	NA	NA	NA	CSEP0025|CSEP0247
Blumeria graminis f. sp. triticale THUN-12	Bgtl THUN-12	Triticale	Monocot	CAD6500433.1	OG0230	MKIKNVITYATLFSSACSRVSLPIIPRLRNSTPSNRLDSSIVEVLNGNSSHSTLSSNWAGAILTTPPAGSTFTAVSARFTIPAPKVNGAASAWVGIDGDTYAAAILQTGIDFMVINGVLAYKAWYEWYPDYAYDFTDFKMSPGDVINISVAASSSSAGTAIIENVTTRQKVTKALTAPTSNSNLAGQNAEWIIEDFQQDGALVPLTNFGTVSFTNSMATTSAGKQVDTTGAQILDIQQGRNVLTSSSASGSTVTVSHK	RVSLPIIPRLRNSTPSNRLDSSIVEVLNGNSSHSTLSSNWAGAILTTPPAGSTFTAVSARFTIPAPKVNGAASAWVGIDGDTYAAAILQTGIDFMVINGVLAYKAWYEWYPDYAYDFTDFKMSPGDVINISVAASSSSAGTAIIENVTTRQKVTKALTAPTSNSNLAGQNAEWIIEDFQQDGALVPLTNFGTVSFTNSMATTSAGKQVDTTGAQILDIQQGRNVLTSSSASGSTVTVSHK	258	240	0	0	NA	NA	Apoplastic,0.77	Apoplastic,0.839	Extracellular	Chloroplast(0.965|31-53)	mito: 11, chlo: 3	NA	cd13426,Peptidase_G1,Peptidases of the G1 family, including scytalidoglutamic peptidase and aspergillopepsin,(37-239)	NA	NA	Peptidase G1(35-239)	NA	PTHR37536,PUTATIVE (AFU_ORTHOLOGUE AFUA_3G02970)-RELATED,(9-238)	PF01828,Peptidase A4 family,(38-238)	Scytalidopepsin B aspartic protease (A4)(72-94)|Scytalidopepsin B aspartic protease (A4)(103-123)|Scytalidopepsin B aspartic protease (A4)(125-142)|Scytalidopepsin B aspartic protease (A4)(166-181)	NA	NA	NA	Concanavalin A-like lectins/glucanases(36-238)	NA
Blumeria graminis f. sp. triticale THUN-12	Bgtl THUN-12	Triticale	Monocot	CAD6500437.1	OG0525	MKFLHLTGIIVLLSQAASISAATLVPRMESDSEPFDSLYPEIIAAIDKTLREKTSPLKSPNDYVKRLARKFRVPFLIPVQVSAEWHNEKYESYIANDRMDKLNLWVVVENGECIITKLVDRYVAQPGA	ATLVPRMESDSEPFDSLYPEIIAAIDKTLREKTSPLKSPNDYVKRLARKFRVPFLIPVQVSAEWHNEKYESYIANDRMDKLNLWVVVENGECIITKLVDRYVAQPGA	128	107	1	0.00934579	NA	NA	Non-apoplastic,0.95	Cytoplasmic,0.947	Cytoplasm	NA	cyto: 10, nucl: 1.5, cysk_nucl: 1.5, chlo: 1, golg: 1	NA	NA	NA	NA	NA	NA	NA	NA	NA	NA	NA	NA	NA	NA
Blumeria graminis f. sp. triticale THUN-12	Bgtl THUN-12	Triticale	Monocot	CAD6500470.1	OG0265	MIFCAFALLLTPASEIYESSYLKLEQSRKPVPNLERLVLLADGTKESFYGAYNVLYTNEFPRVQAGNDIFTTAMQKGIIPTKSLAYCSPTLSPIQIVKILENNLIEGVLSAQICLNAIRKELNSMNTGGSTQTQILHQKDTCLSSDIIGLAFRGDISVSGIYASFAPLNLGVPKVKFKRSLYLENLITEHQIFAAWEKEHLQMVLIWYFGQLHLFKRNRGNKMWWPVTKIGAEEMNGEIILDFLRNRLGLFKNLYQKLGERYRKPKSSDFHRQSSLTGQANGNTKLKKLMAEVGTLELKTPPRVTHRYIRTSEGFHFSDDRIKLSSF	ESSYLKLEQSRKPVPNLERLVLLADGTKESFYGAYNVLYTNEFPRVQAGNDIFTTAMQKGIIPTKSLAYCSPTLSPIQIVKILENNLIEGVLSAQICLNAIRKELNSMNTGGSTQTQILHQKDTCLSSDIIGLAFRGDISVSGIYASFAPLNLGVPKVKFKRSLYLENLITEHQIFAAWEKEHLQMVLIWYFGQLHLFKRNRGNKMWWPVTKIGAEEMNGEIILDFLRNRLGLFKNLYQKLGERYRKPKSSDFHRQSSLTGQANGNTKLKKLMAEVGTLELKTPPRVTHRYIRTSEGFHFSDDRIKLSSF	327	310	3	0.00967742	NA	NA	Non-apoplastic,0.79	Cytoplasmic,0.754	Cytoplasm	NA	cyto: 7, nucl: 4, cysk: 2, pero: 1	NA	NA	NA	NA	NA	NA	NA	NA	NA	NA	NA	NA	NA	NA
Blumeria graminis f. sp. triticale THUN-12	Bgtl THUN-12	Triticale	Monocot	CAD6500477.1	OG0266	MISCAFAFLLLMKWNEIYSKESLASERPSKQVPNLRRLVLLAEETKQSFYGDFETQDYNDFPKIIGEYDIFKTKEQVSRENTRFQAYCSPTLSSMQIVKFQYPKLNNRALSSENCLSHIYTELEGVQKGASSQTQVITQSSICSNSDIIGLAFQGDISVSGVYYPYAPSNGQNVPQVAFSGPLDLQNLVQEGQIYAAWEKYNSQMVLVWYFGQLHLFRRDGINKLWWPVTEIGSTEHNGAIIINFLRHNLGLFKQLDLKIESSRPQRSLFDYFWRPSPSVQPNKDISTNKLMAEVISTEFKIPRKVSLSYLSSDRGKCFDSKSIKQASF	KESLASERPSKQVPNLRRLVLLAEETKQSFYGDFETQDYNDFPKIIGEYDIFKTKEQVSRENTRFQAYCSPTLSSMQIVKFQYPKLNNRALSSENCLSHIYTELEGVQKGASSQTQVITQSSICSNSDIIGLAFQGDISVSGVYYPYAPSNGQNVPQVAFSGPLDLQNLVQEGQIYAAWEKYNSQMVLVWYFGQLHLFRRDGINKLWWPVTEIGSTEHNGAIIINFLRHNLGLFKQLDLKIESSRPQRSLFDYFWRPSPSVQPNKDISTNKLMAEVISTEFKIPRKVSLSYLSSDRGKCFDSKSIKQASF	329	310	4	0.0129032	NA	NA	Non-apoplastic,0.9	Cytoplasmic,0.714	Nucleus	NA	nucl: 6, cyto: 4, chlo: 2, extr: 1, golg_plas: 1	NA	NA	NA	NA	NA	NA	NA	NA	NA	NA	NA	NA	NA	NA
Blumeria graminis f. sp. triticale THUN-12	Bgtl THUN-12	Triticale	Monocot	CAD6500481.1	OG0339	MISCVFALIFLTAPNQIYDQSSLESPNQWKQMPHLNRLVLLSDSYKGSFYSAYKIGDSGGFPEIKVEDDIFTTADQSTHKPTKLRAYCSPTLSSTEIIKFFYPKLEGHELSSEKCRKVIYKQWDGSKDKTKSGNQIISQSSTCSNSDIIGLAFQGDISIVGGYNRYAPSKNQNVPLVAFSNTLDLEDLVSDRQLYAAWEKDESQMVLVWYYGQLHLFKRSREDKSWWPMTDLNNPAKNGAMILNFLRNRLRLFQELDQLLGRYTWPQILTDYFRPLPNLNPFNKIGKAYRLMAEISSVTLQEPATAPSSYLRRTMGLSASSNVRAFSFR	QSSLESPNQWKQMPHLNRLVLLSDSYKGSFYSAYKIGDSGGFPEIKVEDDIFTTADQSTHKPTKLRAYCSPTLSSTEIIKFFYPKLEGHELSSEKCRKVIYKQWDGSKDKTKSGNQIISQSSTCSNSDIIGLAFQGDISIVGGYNRYAPSKNQNVPLVAFSNTLDLEDLVSDRQLYAAWEKDESQMVLVWYYGQLHLFKRSREDKSWWPMTDLNNPAKNGAMILNFLRNRLRLFQELDQLLGRYTWPQILTDYFRPLPNLNPFNKIGKAYRLMAEISSVTLQEPATAPSSYLRRTMGLSASSNVRAFSFR	329	310	3	0.00967742	NA	NA	Non-apoplastic,0.73	Cytoplasmic,0.654	Cytoplasm	Nucleus(KRSR,RKVIYKQWDGSKDKTK)	nucl: 7, plas: 2.5, chlo: 2, golg_plas: 2, mito: 1, cysk: 1	NA	NA	NA	NA	NA	NA	NA	NA	NA	NA	NA	NA	NA	NA
Blumeria graminis f. sp. triticale THUN-12	Bgtl THUN-12	Triticale	Monocot	CAD6500482.1	OG0339	MISCVFALIFLTAPNQIYDQSSLESPNQWKQMPHLNRLVLLSDSYKGSFYSAYKIGDSGGFPEIKVEDDIFTTADQSTHKPTKLRAYCSPTLSSTEIIKFFYPKLEGHELSSEKCRKVIYKQWDGSKDKTKSGNQIISQSSTCSNSDIIGLAFQGDISIVGGYNRYAPSKNQNVPLVAFSNTLDLEDLVSDRQLYAAWEKDESQMVLVWYYGQLHLFKRSREDKSWWPMTDLNNPAKNGAMILNFLRNRLRLFQELDKILGRYSYRQDFSTYLRKVSGRRPPNKIEKVYRLMAEISYSALQEPATAPSSYLKFDMGLHSESKKIKKASLR	QSSLESPNQWKQMPHLNRLVLLSDSYKGSFYSAYKIGDSGGFPEIKVEDDIFTTADQSTHKPTKLRAYCSPTLSSTEIIKFFYPKLEGHELSSEKCRKVIYKQWDGSKDKTKSGNQIISQSSTCSNSDIIGLAFQGDISIVGGYNRYAPSKNQNVPLVAFSNTLDLEDLVSDRQLYAAWEKDESQMVLVWYYGQLHLFKRSREDKSWWPMTDLNNPAKNGAMILNFLRNRLRLFQELDKILGRYSYRQDFSTYLRKVSGRRPPNKIEKVYRLMAEISYSALQEPATAPSSYLKFDMGLHSESKKIKKASLR	330	311	3	0.0096463	NA	NA	Non-apoplastic,0.92	Cytoplasmic,0.835	Cytoplasm|Nucleus	Nucleus(KRSR,RKVIYKQWDGSKDKTK)	nucl: 6.5, cyto_nucl: 4.5, mito: 2, cyto: 1.5, plas: 1.5, golg_plas: 1.5, chlo: 1, cysk: 1	NA	NA	NA	NA	NA	NA	NA	NA	NA	NA	NA	NA	NA	NA
Blumeria graminis f. sp. triticale THUN-12	Bgtl THUN-12	Triticale	Monocot	CAD6500497.1	OG0267	MKFLHLTGIIVLLSQATSISTAMLFPRSSSGSETTRLQMNEVRAAISSIQRSGIELASPNDDVKDLARRLGYSFLIPISVSLARNTNGCKNYVTNDINRDLNLWITTTEEGVQISSLQVNR	AMLFPRSSSGSETTRLQMNEVRAAISSIQRSGIELASPNDDVKDLARRLGYSFLIPISVSLARNTNGCKNYVTNDINRDLNLWITTTEEGVQISSLQVNR	121	100	1	0.01	NA	NA	Non-apoplastic,0.77	Apoplastic,0.691 or Cytoplasmic,0.589	Extracellular	NA	chlo: 5, cyto_nucl: 2.83333, nucl_plas: 2.66667, cyto: 2.5, nucl: 2, mito: 2, plas: 2, golg_plas: 1.83333	NA	NA	NA	NA	NA	NA	NA	NA	NA	NA	NA	NA	NA	NA
Blumeria graminis f. sp. triticale THUN-12	Bgtl THUN-12	Triticale	Monocot	CAD6500498.1	OG0340	MKFLHLTGIIVLLSQATSISAALLVPRSGSQYSASFEKPMDEIRKEIARIQRENIELKSPNNSIKSLATRLRYPFLIPISVGYEFNQKGHGNYVTNDGNRNLNYWVVVDSDGKEVCSSNVN	ALLVPRSGSQYSASFEKPMDEIRKEIARIQRENIELKSPNNSIKSLATRLRYPFLIPISVGYEFNQKGHGNYVTNDGNRNLNYWVVVDSDGKEVCSSNVN	121	100	1	0.01	NA	NA	Non-apoplastic,0.71	Cytoplasmic,0.908 or Apoplastic,0.633	Cytoplasm	NA	chlo: 8, cyto: 3, mito: 2, E.R._vacu: 1	NA	NA	NA	NA	NA	NA	NA	NA	NA	NA	NA	NA	NA	NA
Blumeria graminis f. sp. triticale THUN-12	Bgtl THUN-12	Triticale	Monocot	CAD6500499.1	OG0423	MKLLNLTGIIVLLSQATSISTAILFPRSSSGSLKLADPMEDIKAAIRQLNQTGAERKSPNKFVQDRAKKFGYKYLIPIGAHNEWNKNYKSNYITEGKDGVLNVWVTVTEDGNFSDQTTVKCL	SSSGSLKLADPMEDIKAAIRQLNQTGAERKSPNKFVQDRAKKFGYKYLIPIGAHNEWNKNYKSNYITEGKDGVLNVWVTVTEDGNFSDQTTVKCL	122	95	1	0.0105263	NA	NA	Non-apoplastic,0.67	Cytoplasmic,0.99	Cytoplasm	Nucleus(RKSPNKFVQDRAKKF)	nucl: 6, chlo: 3, extr: 2, cysk: 2, cyto: 1	NA	NA	NA	NA	NA	NA	NA	NA	NA	NA	NA	NA	NA	NA
Blumeria graminis f. sp. triticale THUN-12	Bgtl THUN-12	Triticale	Monocot	CAD6500501.1	OG0526	MKFQNLTGIIVLLCQATSISAALLVPRSSSSSLKLPGAMDDIRAAVTRIKNSGVGWKSPNDAVQKRAKKLGYEFLIPIPINDEWSKSNEYNYVTKDKNGDLNLWVTTTGTGALIWESPIPWPQ	ALLVPRSSSSSLKLPGAMDDIRAAVTRIKNSGVGWKSPNDAVQKRAKKLGYEFLIPIPINDEWSKSNEYNYVTKDKNGDLNLWVTTTGTGALIWESPIPWPQ	123	102	0	0	NA	NA	Apoplastic,0.69	Cytoplasmic,0.708	Extracellular	NA	cyto: 6, chlo: 4, mito: 2, nucl: 1, extr: 1	NA	NA	NA	NA	NA	NA	NA	NA	NA	NA	NA	NA	NA	NA
Blumeria graminis f. sp. triticale THUN-12	Bgtl THUN-12	Triticale	Monocot	CAD6500502.1	OG0527	MKFLHLTSIIVLLSQATSISTAILFPRSSSSSSMRLANPMQDIYTAIKRYENNKEEWKSPDSIARMRASAFGFKFLIPFHMDQTWNQNCHENYITSGPDGKLNYWVVISDYGALVRSGPVNVPQ	AILFPRSSSSSSMRLANPMQDIYTAIKRYENNKEEWKSPDSIARMRASAFGFKFLIPFHMDQTWNQNCHENYITSGPDGKLNYWVVISDYGALVRSGPVNVPQ	124	103	1	0.00970874	NA	NA	Non-apoplastic,0.51	Cytoplasmic,0.632	Mitochondrion	NA	mito: 6, cyto: 3.5, cyto_nucl: 3, chlo: 2, nucl: 1.5, extr: 1	NA	NA	NA	NA	NA	NA	NA	NA	NA	NA	NA	NA	NA	NA
Blumeria graminis f. sp. triticale THUN-12	Bgtl THUN-12	Triticale	Monocot	CAD6500503.1	OG0341	MKLLQQAPVIAFLSHLITVSAMKHYVCPFSARFTEAEINQFRNEVIERRATSLQVYGMHDGAPLYEIRQQTVGEETHYFLLKVNLSTGHFQVVEKNNDGFHECRLQ	MKHYVCPFSARFTEAEINQFRNEVIERRATSLQVYGMHDGAPLYEIRQQTVGEETHYFLLKVNLSTGHFQVVEKNNDGFHECRLQ	106	85	2	0.0235294	YxC	YVC, 4	Non-apoplastic,0.8	Cytoplasmic,0.919	Cytoplasm|Nucleus	NA	cyto: 5, chlo: 3, nucl: 3, mito: 1, plas: 1, extr: 1	NA	NA	NA	NA	NA	NA	NA	NA	NA	NA	NA	NA	NA	NA
Blumeria graminis f. sp. triticale THUN-12	Bgtl THUN-12	Triticale	Monocot	CAD6500506.1	OG0528	MKNFGLLSLVTVLSSSLSIFAQPNYNCMGEVIPGIKLESMINGEYNSLIQSGKRHDSFNSDERFGKIQIELVARNPPYEGWDVVFEATFNMHKIITKAEASSRGHTVPCYPVTRVD	QPNYNCMGEVIPGIKLESMINGEYNSLIQSGKRHDSFNSDERFGKIQIELVARNPPYEGWDVVFEATFNMHKIITKAEASSRGHTVPCYPVTRVD	116	95	2	0.0210526	YxC	YNC, 4	Non-apoplastic,0.9	Cytoplasmic,0.959	Cytoplasm|Nucleus	NA	cysk: 10, extr: 3, cyto: 1	NA	NA	NA	NA	NA	NA	NA	NA	NA	NA	NA	NA	NA	CSEP0182
Blumeria graminis f. sp. triticale THUN-12	Bgtl THUN-12	Triticale	Monocot	CAD6500510.1	OG0198	MISRLSLLSIFLGLFISESAARYVCPSDKAFSDYMVGSRADEIYALGERLDSQRGGQSEYGGIKFIGSKDSGYFAFEGSFDPQEKTERTYRVQVVYSTKKIYLIEITHFGGGKTENTCGGP	RYVCPSDKAFSDYMVGSRADEIYALGERLDSQRGGQSEYGGIKFIGSKDSGYFAFEGSFDPQEKTERTYRVQVVYSTKKIYLIEITHFGGGKTENTCGGP	121	100	2	0.02	YxC	YVC, 2	Non-apoplastic,0.76	Cytoplasmic,0.971	Nucleus	NA	chlo: 9, nucl: 3, cyto: 1, extr: 1	NA	NA	NA	NA	NA	NA	NA	NA	NA	NA	NA	NA	NA	NA
Blumeria graminis f. sp. triticale THUN-12	Bgtl THUN-12	Triticale	Monocot	CAD6500515.1	OG0198	MISRLFLLSIFLGLFISENAAVYVCPGVKRVSDSDVRARADAIYALGESLDSQRAGQREYGGIKFIGRKGSGYFAYEGVLDPHERSDKVYKVQVEHPSQEAFLLEITQGSGSSTGVNCGHYPGA	AVYVCPGVKRVSDSDVRARADAIYALGESLDSQRAGQREYGGIKFIGRKGSGYFAYEGVLDPHERSDKVYKVQVEHPSQEAFLLEITQGSGSSTGVNCGHYPGA	124	104	2	0.0192308	YxC	YVC, 3	Non-apoplastic,0.76	Cytoplasmic,0.753	Nucleus	NA	chlo: 12, nucl: 1, cyto: 1	NA	NA	NA	NA	NA	NA	NA	NA	NA	NA	NA	NA	NA	NA
Blumeria graminis f. sp. triticale THUN-12	Bgtl THUN-12	Triticale	Monocot	CAD6500516.1	OG0832	MRSLQFASLSIFFGFYILGSSAEYKCSSRARFSDEEVETRANAIYSRGEELKDYLTDGQNKMEDIGFFGSEAYHDLRFEAAFIPASGAKCHYQIRVSYPSREIYLIEYNGYMAQPCRKS	EYKCSSRARFSDEEVETRANAIYSRGEELKDYLTDGQNKMEDIGFFGSEAYHDLRFEAAFIPASGAKCHYQIRVSYPSREIYLIEYNGYMAQPCRKS	119	97	3	0.0309278	YxC	YKC, 2	Non-apoplastic,0.89	Cytoplasmic,0.815	Nucleus	NA	chlo: 9, nucl: 3, mito: 2	NA	NA	NA	NA	NA	NA	NA	NA	NA	NA	NA	NA	NA	NA
Blumeria graminis f. sp. triticale THUN-12	Bgtl THUN-12	Triticale	Monocot	CAD6500529.1	OG0424	MKIFSLVPLAAILNFLTPVLATSNYKCERYVVGGKYVDEAVDEAYAKVAENMPANFDHEAQLRKGYIRIKMKTSFVTSEVLITAGFTRNKEVLSVKAVLQNRQYPFEPTTLPASRIIPISIPTSNTG	TSNYKCERYVVGGKYVDEAVDEAYAKVAENMPANFDHEAQLRKGYIRIKMKTSFVTSEVLITAGFTRNKEVLSVKAVLQNRQYPFEPTTLPASRIIPISIPTSNTG	127	106	1	0.00943396	YxC	YKC, 4	Non-apoplastic,0.65	Cytoplasmic,0.969 or Apoplastic,0.519	Extracellular	NA	cyto: 8, chlo: 4, nucl: 1.5, cysk_nucl: 1.5	NA	NA	NA	NA	NA	NA	NA	NA	NA	NA	NA	NA	NA	NA
Blumeria graminis f. sp. triticale THUN-12	Bgtl THUN-12	Triticale	Monocot	CAD6500552.1	OG0161	MKSANLASLSFFFGFFILESAAVYVCPGGAQIPDSDVETRANQIYSKGLSLNAKRTPGQDQVEDIVFDDDEGDLEEDDDDAGLSFMSDFKPQITSSSTYKIIIKHPSKKIVLLEYRVSGGGRNTSLCTKN	VCPGGAQIPDSDVETRANQIYSKGLSLNAKRTPGQDQVEDIVFDDDEGDLEEDDDDAGLSFMSDFKPQITSSSTYKIIIKHPSKKIVLLEYRVSGGGRNTSLCTKN	130	106	2	0.0188679	NA	NA	Non-apoplastic,0.69	Cytoplasmic,0.827	Cytoplasm|Nucleus	NA	nucl: 5, extr: 5, chlo: 4	NA	NA	NA	NA	NA	NA	NA	NA	NA	NA	NA	NA	NA	NA
Blumeria graminis f. sp. triticale THUN-12	Bgtl THUN-12	Triticale	Monocot	CAD6500554.1	OG0342	MNFKRHGHSDKMRLLRLLSVVPFFFSVHVAGDGGYLCLNADGKSNTTYDQNVVEKSVKDACLPDSKLSAAELAANVEAKKYPRVWVEAENYGFNETTLLWKYQVNSSEPLEEPGVLVFTNRACVILGLLQISEEEYLVCKADNEHHDEKSTSNTLAKKPRPGSFSGRYEKTDVRYDTDGYSDDGYNSEESGPTFSRSSHVGSTPENAVSYHEPGASEYDENGHFRYVNDGRYPVQVAPQVFSVRRNFDYLEPLPPARSYGHGNQQQHSTFSNGYEQGSSSGHASQLPTWSSSGEGSFHSPQAQGSYSRGSHHGGNNYGGNKNFNNYGNPLESLGRNLEYYEPQYSQPHVSDGEDKKKGKNKSWWRD	DGGYLCLNADGKSNTTYDQNVVEKSVKDACLPDSKLSAAELAANVEAKKYPRVWVEAENYGFNETTLLWKYQVNSSEPLEEPGVLVFTNRACVILGLLQISEEEYLVCKADNEHHDEKSTSNTLAKKPRPGSFSGRYEKTDVRYDTDGYSDDGYNSEESGPTFSRSSHVGSTPENAVSYHEPGASEYDENGHFRYVNDGRYPVQVAPQVFSVRRNFDYLEPLPPARSYGHGNQQQHSTFSNGYEQGSSSGHASQLPTWSSSGEGSFHSPQAQGSYSRGSHHGGNNYGGNKNFNNYGNPLESLGRNLEYYEPQYSQPHVSDGEDKKKGKNKSWWRD	366	335	4	0.0119403	YxC	YLC, 4	Non-apoplastic,0.73	Cytoplasmic,0.725	Cytoplasm	Nucleus(KKPR)	E.R.: 3.5, nucl: 3, cyto: 2.5, E.R._plas: 2.5, vacu: 2, golg: 2, cyto_pero: 2	NA	NA	NA	NA	NA	NA	NA	NA	NA	NA	NA	NA	NA	NA
Blumeria graminis f. sp. triticale THUN-12	Bgtl THUN-12	Triticale	Monocot	CAD6500562.1	OG0268	MNFSIANSIMMLVSISSPAMAVILNVKATGNSQILQVPNQEKSFSITCGSGLSYDKSYLESSVQEGLSSMRSDSRSQAAYPKEITDFVYKVGGKYWIYPIHHTHQVYQQGEVDDDFVVFNNEGLILGGLHLAKTSPPSIYPCKFPDGTEFMP	VILNVKATGNSQILQVPNQEKSFSITCGSGLSYDKSYLESSVQEGLSSMRSDSRSQAAYPKEITDFVYKVGGKYWIYPIHHTHQVYQQGEVDDDFVVFNNEGLILGGLHLAKTSPPSIYPCKFPDGTEFMP	152	131	2	0.0152672	NA	NA	Non-apoplastic,0.61	Apoplastic,0.702 or Cytoplasmic,0.646	Cytoplasm	NA	nucl: 6, chlo: 4, extr: 3, pero: 1	NA	NA	NA	NA	Microbial ribonucleases(21-126)	NA	NA	NA	NA	NA	NA	NA	Microbial ribonucleases(29-122)	CSEP0128
Blumeria graminis f. sp. triticale THUN-12	Bgtl THUN-12	Triticale	Monocot	CAD6500570.1	OG0024	MRSLLILAVAALFTSIDASHFPFRRHMRRRLHRREEPQQSFTCRLAKYDSADIERARNQACVLLTQGDTTKGSHKFPLDYRNNHLYPVLSGGKIYTKWSFHDTDFDKLHFILMNDHCKFLSVVMLKQTKQTNNCSMFGCKKKNAYVPCLAAKQEAVGDAGGADPEAEPEAEPEAEPEAPPAKKAKTAQTNSQKGIDLEAEPEAEPEAELEAPPAKKAKTAQTNSPKGADQEAEPEAEPEAEADVEAPPAKKARTTKSNVGNGAEVEE	SHFPFRRHMRRRLHRREEPQQSFTCRLAKYDSADIERARNQACVLLTQGDTTKGSHKFPLDYRNNHLYPVLSGGKIYTKWSFHDTDFDKLHFILMNDHCKFLSVVMLKQTKQTNNCSMFGCKKKNAYVPCLAAKQEAVGDAGGADPEAEPEAEPEAEPEAPPAKKAKTAQTNSQKGIDLEAEPEAEPEAELEAPPAKKAKTAQTNSPKGADQEAEPEAEPEAEADVEAPPAKKARTTKSNVGNGAEVEE	267	249	6	0.0240964	FxC	FTC, 23	Non-apoplastic,0.97	Cytoplasmic,0.65	Nucleus	NA	chlo: 6, nucl: 4, mito: 2.5, cyto_mito: 2, extr: 1	NA	NA	NA	NA	Microbial ribonucleases(20-122)	NA	NA	NA	NA	NA	NA	NA	Microbial ribonucleases(22-81)	NA
Blumeria graminis f. sp. triticale THUN-12	Bgtl THUN-12	Triticale	Monocot	CAD6500581.1	OG0024	MPSSIMRSLYLILIATFISLTYSHRRVAPSTLRANKDDPIKYECRTTTYHKKQVNAAVKQACDLLNRNKKTMGFVRYPKSYTTSVADPRSSTGRSYRDNFLYPILPNGKIYRRWSFKFWRRSESHLIKMDAYCKHSAVVMRTVVNMDLDCRKFRCKKTIIYPACIAVHKPREPVFSDESDVEESDASSNEQSDDEQEYSSGEESDIE	HRRVAPSTLRANKDDPIKYECRTTTYHKKQVNAAVKQACDLLNRNKKTMGFVRYPKSYTTSVADPRSSTGRSYRDNFLYPILPNGKIYRRWSFKFWRRSESHLIKMDAYCKHSAVVMRTVVNMDLDCRKFRCKKTIIYPACIAVHKPREPVFSDESDVEESDASSNEQSDDEQEYSSGEESDIE	207	184	6	0.0326087	YxC	YEC, 19	Non-apoplastic,1	Cytoplasmic,0.903	Nucleus	Mitochondria(0.954|84-104)	nucl: 7, cyto: 3, mito: 2, chlo: 1, extr: 1	NA	NA	NA	NA	Microbial ribonucleases(16-136)	NA	NA	NA	NA	NA	NA	NA	Microbial ribonucleases(18-92)	NA
Blumeria graminis f. sp. triticale THUN-12	Bgtl THUN-12	Triticale	Monocot	CAD6500584.1	OG0024	MPSPVMRSIYLILMTFFFSSTHSKMPENSTRVRLKVKDQLTFKCQRMIYDWPKVIAAKKHACELLKKNKKTIGFVRYPRSYTTEENERKKAAKKKYGHYFVYPILPSGKIYHRWSLKFWRSSENNLIVIDIRCIFYGVILRKVVNKDRNCQGYRCKKYIVYRPCTKYKNFYRSKVTSSEA	KMPENSTRVRLKVKDQLTFKCQRMIYDWPKVIAAKKHACELLKKNKKTIGFVRYPRSYTTEENERKKAAKKKYGHYFVYPILPSGKIYHRWSLKFWRSSENNLIVIDIRCIFYGVILRKVVNKDRNCQGYRCKKYIVYRPCTKYKNFYRSKVTSSEA	180	157	6	0.0382166	FxC	FKC, 19	Non-apoplastic,0.65	Cytoplasmic,0.903	Extracellular	Nucleus(KKAAKK,RKVVNKDRNCQGYRCKKY)	nucl: 6, cyto: 5, extr: 2, plas: 1	NA	NA	NA	NA	Microbial ribonucleases(16-134)	NA	NA	NA	NA	NA	NA	NA	Microbial ribonucleases(19-117)	NA
Blumeria graminis f. sp. triticale THUN-12	Bgtl THUN-12	Triticale	Monocot	CAD6500635.1	OG0659	MKVSSLLSFAAFLNYLLPVSAVSPVTNFKCWNKVISCAIMQEAIDREYDKMKKPSGLYRVRGIFSIAPFHIKYSTRLKVYDVTINVAFTEWKQVEWMKAIVDGREYGCEPTDELENCVVWTGPGRYQ	VSPVTNFKCWNKVISCAIMQEAIDREYDKMKKPSGLYRVRGIFSIAPFHIKYSTRLKVYDVTINVAFTEWKQVEWMKAIVDGREYGCEPTDELENCVVWTGPGRYQ	127	106	4	0.0377358	FxC	FKC, 7	Non-apoplastic,0.73	Cytoplasmic,0.967	Cytoplasm	NA	cyto: 5, chlo: 3, nucl: 2, plas: 2, extr: 2	NA	NA	NA	NA	NA	NA	NA	NA	NA	NA	NA	NA	NA	NA
Blumeria graminis f. sp. triticale THUN-12	Bgtl THUN-12	Triticale	Monocot	CAD6500645.1	OG0043	MLFELFFSAVLLGSFVTSRSCNGYAELCSRKYSNVTQIGSHNPAFSGHQPRHTQLLSVKEQLNHGTRFLQVPVHVKDDRLHMCQSSCKLEDAGKLMGLLDDIKEFMEENFNEIITLFLGNMNRAPAEMFRKDLAASGLAEHAFIPPKRLAVDEWPTLEELIKSDTRLIVFMDHGANATEAPQILDEYSYFFETKSDVVDSNFSSCALDQPSGSDGNGLMMLVNHYLSIDVRGALVPNRGAAPRTNAPTGKGSIGAQSNVCRNEWGRSPTLISIDYVGMGDSMTAQSILNGF	RSCNGYAELCSRKYSNVTQIGSHNPAFSGHQPRHTQLLSVKEQLNHGTRFLQVPVHVKDDRLHMCQSSCKLEDAGKLMGLLDDIKEFMEENFNEIITLFLGNMNRAPAEMFRKDLAASGLAEHAFIPPKRLAVDEWPTLEELIKSDTRLIVFMDHGANATEAPQILDEYSYFFETKSDVVDSNFSSCALDQPSGSDGNGLMMLVNHYLSIDVRGALVPNRGAAPRTNAPTGKGSIGAQSNVCRNEWGRSPTLISIDYVGMGDSMTAQSILNGF	291	273	6	0.021978	NA	NA	Non-apoplastic,0.74	Non-effector,0.707	Cytoplasm|Extracellular	NA	nucl: 6.5, cyto_nucl: 4.5, mito: 3, chlo: 2, cyto: 1.5, cysk: 1	NA	NA	NA	NA	Phosphatidylinositol (PI) phosphodiesterase(5-271)	NA	NA	PF26146,PI-PLC X,(9-271)	NA	NA	NA	NA	PLC-like phosphodiesterases(3-271)	NA
Blumeria graminis f. sp. triticale THUN-12	Bgtl THUN-12	Triticale	Monocot	CAD6500659.1	OG0001	MWISIALYLQILGLIPHFVSATISEPIAGYLCANKIIWFQDVANAAQIAYNHFRQHIERGQFPAFFTEGHLFGLNNNFLLSWPVCLNWNRNLSGSAGKARVVINTDGFIVGVVRINFSITPPGFTIPQKCEPIYHFLEADQYLSDSKNDRLSLRYKWIGYTCNSDFKSKESFDHTLKIIQQFTPKTRRKKSISPYVGNLYTGRGLYKCPIRNLNSKGHVTSHTGKFWIVFRPGFTFMGVITNKDTEKKCMKTWSIKTTEANTYNTPSINPDDTMEQHNYIDLSCNGHWLSMSYVVNFISLAEENLHQIKDGNVRGYPIVQDSDLFLWPISVPERQVAIARYVFAVGFHERSQYLGNHENGYIYTGLYISDKNADDKRFKVCL	TISEPIAGYLCANKIIWFQDVANAAQIAYNHFRQHIERGQFPAFFTEGHLFGLNNNFLLSWPVCLNWNRNLSGSAGKARVVINTDGFIVGVVRINFSITPPGFTIPQKCEPIYHFLEADQYLSDSKNDRLSLRYKWIGYTCNSDFKSKESFDHTLKIIQQFTPKTRRKKSISPYVGNLYTGRGLYKCPIRNLNSKGHVTSHTGKFWIVFRPGFTFMGVITNKDTEKKCMKTWSIKTTEANTYNTPSINPDDTMEQHNYIDLSCNGHWLSMSYVVNFISLAEENLHQIKDGNVRGYPIVQDSDLFLWPISVPERQVAIARYVFAVGFHERSQYLGNHENGYIYTGLYISDKNADDKRFKVCL	382	361	8	0.0221607	YxC	YLC, 9	Apoplastic,0.78	Non-effector,0.626	Cytoplasm	NA	cyto: 6, chlo: 5, nucl: 2, cysk: 1	NA	NA	NA	NA	Microbial ribonucleases(7-105)	NA	NA	NA	NA	NA	NA	NA	Microbial ribonucleases(9-93)	NA
Blumeria graminis f. sp. triticale THUN-12	Bgtl THUN-12	Triticale	Monocot	CAD6500672.1	OG0175	MKLFTLASTIAAFSLLKQVDSATEYPCAGHTFPASYIHQVAQHAWTVDIQSRGGFPCSVSFVPQSSRYGPARQYPLLPSHEIWQSGSYNFVINSNRERSVIEVYEIVGADWNPCRGVST	ATEYPCAGHTFPASYIHQVAQHAWTVDIQSRGGFPCSVSFVPQSSRYGPARQYPLLPSHEIWQSGSYNFVINSNRERSVIEVYEIVGADWNPCRGVST	119	98	3	0.0306122	YxC	YPC, 4	Non-apoplastic,0.58	Apoplastic,0.572	Cytoplasm	NA	chlo: 6, cyto: 3, nucl: 2, extr: 2, cysk: 1	NA	NA	NA	NA	NA	NA	NA	NA	NA	NA	NA	NA	NA	CSEP0027
Blumeria graminis f. sp. triticale THUN-12	Bgtl THUN-12	Triticale	Monocot	CAD6500689.1	OG0199	MLWCATAFLLIAGKSSNRLDRLVVATDEVDKPSYGVYEVKGRDYFPHSEFIDHFMLTKTKITEKGTYYMSYCSDYLKSVEIASIITEGLTDITYQAHVGLAHDTKMEKKCLTYLSSISKLGPEQSVIDLSKCEKKVRKMCTSRIILDLAFKGIIAVDGPYKAFAPRMADQLIVVTHDQPLDMSSLFLNGETFARSGTELEQNALAWYQGHLHLFKQNLKTSEWTPVTQIGSEVNNGPLITNHVLEALPDSKLQWTQFYKMKEEITRPYNPWNLQRSWRYDSYSQEIYNFLNSDERNYDHLIHTYPFLNRNYRNHISRFHESLRYYFDNYSRILHQIFWYSEKLSHQKLMPHRTTGTMSQFEEKVITEA	NRLDRLVVATDEVDKPSYGVYEVKGRDYFPHSEFIDHFMLTKTKITEKGTYYMSYCSDYLKSVEIASIITEGLTDITYQAHVGLAHDTKMEKKCLTYLSSISKLGPEQSVIDLSKCEKKVRKMCTSRIILDLAFKGIIAVDGPYKAFAPRMADQLIVVTHDQPLDMSSLFLNGETFARSGTELEQNALAWYQGHLHLFKQNLKTSEWTPVTQIGSEVNNGPLITNHVLEALPDSKLQWTQFYKMKEEITRPYNPWNLQRSWRYDSYSQEIYNFLNSDERNYDHLIHTYPFLNRNYRNHISRFHESLRYYFDNYSRILHQIFWYSEKLSHQKLMPHRTTGTMSQFEEKVITEA	368	352	4	0.0113636	NA	NA	Non-apoplastic,0.87	Cytoplasmic,0.767	Cytoplasm|Nucleus	NA	nucl: 6, cyto: 3, chlo: 1, mito: 1, plas: 1, pero: 1, golg: 1	NA	NA	NA	NA	NA	NA	NA	NA	NA	NA	NA	NA	NA	CSEP0345
Blumeria graminis f. sp. triticale THUN-12	Bgtl THUN-12	Triticale	Monocot	CAD6500700.1	OG0054	MKSAVFSLAAAALAAIASAQPHRHSHRHMAQHHKRDGNTPVVWVTKPEVKVVDVTTTVWIAAAETESTSMLAASAVVAPANPTEPSPIEAEPTGVPSEEDDGDEPSLPDVPFPDEPDLDLPTPGDLEPQIPSSTDPEAPSPSDPAPEPLAPLNPEPATPAPAEPEVPAQPAPVPAAPANETDVNHAPKFADSMTEFASGSSCSASSPCSGDITYYDPGVGMGACGWQSTKNEPVVALPHQFMGAQSNGNPYCGKTVTIKHGGKTSTAKIVDKCMGCNGFSIDLSDAAFTQLSALSVGRTDATWWINN	QPHRHSHRHMAQHHKRDGNTPVVWVTKPEVKVVDVTTTVWIAAAETESTSMLAASAVVAPANPTEPSPIEAEPTGVPSEEDDGDEPSLPDVPFPDEPDLDLPTPGDLEPQIPSSTDPEAPSPSDPAPEPLAPLNPEPATPAPAEPEVPAQPAPVPAAPANETDVNHAPKFADSMTEFASGSSCSASSPCSGDITYYDPGVGMGACGWQSTKNEPVVALPHQFMGAQSNGNPYCGKTVTIKHGGKTSTAKIVDKCMGCNGFSIDLSDAAFTQLSALSVGRTDATWWINN	307	288	6	0.0208333	NA	NA	Non-apoplastic,0.5	Non-effector,0.797	Extracellular	NA	mito: 8, chlo: 4, nucl: 1, cyto: 1	NA	cd22191,DPBB_RlpA_EXP_N-like,double-psi beta-barrel fold of RlpA, N-terminal domain of expansins, and similar domains,(192-284)	NA	NA	RlpA-like domain superfamily(185-287)	NA	NA	NA	NA	NA	NA	NA	Barwin-like endoglucanases(181-286)	NA
Blumeria graminis f. sp. triticale THUN-12	Bgtl THUN-12	Triticale	Monocot	CAD6500704.1	OG0053	MNLLHFTEITTILCFFTSSCMAQTLTDGFPMYNCYGVIFYSENVLATAILSKRTANGAMKGYPQIYVGTNLGGTAPHTIFPISNDTLFDSSSSQPFYFLIVDSKGLQVGMAYLGLDGYIQC	QTLTDGFPMYNCYGVIFYSENVLATAILSKRTANGAMKGYPQIYVGTNLGGTAPHTIFPISNDTLFDSSSSQPFYFLIVDSKGLQVGMAYLGLDGYIQC	121	99	2	0.020202	YxC	YNC, 10	Apoplastic,0.7	Apoplastic,0.636	Cytoplasm	NA	chlo: 9, nucl: 4, extr: 1	NA	NA	NA	NA	NA	NA	NA	NA	NA	NA	NA	NA	NA	CSEP0081
Blumeria graminis f. sp. triticale THUN-12	Bgtl THUN-12	Triticale	Monocot	CAD6500705.1	OG0833	MLLTSKAPPGFWCLIVSLSQLSNTLPQFQCHGCSSVYSIQFTSVPLSRFPLQATCPTSITLPKTFISECFM	LPQFQCHGCSSVYSIQFTSVPLSRFPLQATCPTSITLPKTFISECFM	71	47	4	0.0851064	FxC	FQC, 4	Apoplastic,0.64	Apoplastic,0.652	Cytoplasm	NA	extr: 7, nucl: 4, chlo: 3	NA	NA	NA	NA	NA	NA	NA	NA	NA	NA	NA	NA	NA	NA
Blumeria graminis f. sp. triticale THUN-12	Bgtl THUN-12	Triticale	Monocot	CAD6500710.1	OG0269	MKPLHLTGITAILSLTTSLYAAPNDDEGYEMYKCKDESFFSKSVHASAKKVFDFRGQTLDGYPTQYISQGYSGNPPHKMFPMIPKLKLNQGKTCGYFLIVDSKGHPRGMIYKNRQKFENCEAYQDES	APNDDEGYEMYKCKDESFFSKSVHASAKKVFDFRGQTLDGYPTQYISQGYSGNPPHKMFPMIPKLKLNQGKTCGYFLIVDSKGHPRGMIYKNRQKFENCEAYQDES	127	106	3	0.0283019	YxC	YKC, 11	Non-apoplastic,0.56	Cytoplasmic,0.989	Cytoplasm	NA	nucl: 5, extr: 3, cyto: 2, mito: 2, chlo: 1, plas: 1	NA	NA	NA	NA	NA	NA	NA	NA	NA	NA	NA	NA	NA	CSEP0081
Blumeria graminis f. sp. triticale THUN-12	Bgtl THUN-12	Triticale	Monocot	CAD6500713.1	OG0529	MKFLHLTGIIVLLSQATSISAATLLPRSSSSGTMRLANPMDQVYQAFRRYENNREEGKSPDSISRMRASALGFKFLIPFHMDPSWNKNCEKSLLVQDNITTN	ATLLPRSSSSGTMRLANPMDQVYQAFRRYENNREEGKSPDSISRMRASALGFKFLIPFHMDPSWNKNCEKSLLVQDNITTN	102	81	1	0.0123457	NA	NA	Non-apoplastic,0.85	Cytoplasmic,0.797	Cytoplasm	NA	nucl: 8.5, cyto_nucl: 5, chlo: 4, plas: 1	NA	NA	NA	NA	NA	NA	NA	NA	NA	NA	NA	NA	NA	NA
Blumeria graminis f. sp. triticale THUN-12	Bgtl THUN-12	Triticale	Monocot	CAD6500722.1	OG0660	MKFLQLTGIIMLLSQATSISAATLLPRSSSSGSMLLSNPMVEVFAAIKRYENNPEKWKSPDSIAKMRAKTFNYPFLIPFHVDPSWNKNCHENYITKGSDGKLNVWVVISDNGTLVRSGPVLE	ATLLPRSSSSGSMLLSNPMVEVFAAIKRYENNPEKWKSPDSIAKMRAKTFNYPFLIPFHVDPSWNKNCHENYITKGSDGKLNVWVVISDNGTLVRSGPVLE	122	101	1	0.00990099	NA	NA	Non-apoplastic,0.64	Cytoplasmic,0.694 or Apoplastic,0.541	Cytoplasm	NA	chlo: 9, cyto: 2, mito: 1, extr: 1, E.R._vacu: 1	NA	NA	NA	NA	NA	NA	NA	NA	NA	NA	NA	NA	NA	NA
Blumeria graminis f. sp. triticale THUN-12	Bgtl THUN-12	Triticale	Monocot	CAD6500723.1	OG0053	MKFIHFTKATTILSLFTSLCATQAVNDGYAMFNCHGVIFYSESVFASAAKAHSLTLGQVNHYPIEIISSTFSGQSPHRLFPMVLDTEVYQGGPLSYFFVVVDRNGREQGLVFNTQNGYQPCQLIL	CATQAVNDGYAMFNCHGVIFYSESVFASAAKAHSLTLGQVNHYPIEIISSTFSGQSPHRLFPMVLDTEVYQGGPLSYFFVVVDRNGREQGLVFNTQNGYQPCQLIL	125	106	3	0.0283019	FxC	FNC, 13	Non-apoplastic,0.5	Apoplastic,0.645	Cytoplasm|Nucleus	NA	chlo: 5, cyto: 5, nucl: 1, mito: 1, extr: 1, cysk: 1	NA	NA	NA	NA	NA	NA	NA	NA	NA	NA	NA	NA	NA	CSEP0081
Blumeria graminis f. sp. triticale THUN-12	Bgtl THUN-12	Triticale	Monocot	CAD6500747.1	OG0080	MKLISLTLTLAVASATIAGQQQVLQKPLELANAWVESAQDSLDEIAGEATSLLDEFSDFFDSPKPLTSPKPNTRKPDNVWDYVIRGADIEDSCSEFSEKQAEEEDDTDGNLSSYSLRTKNVDPLKLGIDKVKQYSGYLDDDENDKHLFYWFFESRNDPENDPVILWLNGGPGCSSLTGLFFELGPASIDKNLKVVNNPYSWNSNASVIFLDQPVNVGYSYSGDSVSTTVAASKDIYALLTLFFVQFPQYATQDFHIAGESYAGHYIPVFASEILSHKDRNINLKSVLIGNGLTDALTQYEYYRPMACGQGGLPSALSHSECQAMDDALPRCQRLIQTCYDYESAWACVPASIYCNNVMMGPFQKTGLNVYDMRIPCDDEENLCYTGLSWVSQFLNQEHV…	QQQVLQKPLELANAWVESAQDSLDEIAGEATSLLDEFSDFFDSPKPLTSPKPNTRKPDNVWDYVIRGADIEDSCSEFSEKQAEEEDDTDGNLSSYSLRTKNVDPLKLGIDKVKQYSGYLDDDENDKHLFYWFFESRNDPENDPVILWLNGGPGCSSLTGLFFELGPASIDKNLKVVNNPYSWNSNASVIFLDQPVNVGYSYSGDSVSTTVAASKDIYALLTLFFVQFPQYATQDFHIAGESYAGHYIPVFASEILSHKDRNINLKSVLIGNGLTDALTQYEYYRPMACGQGGLPSALSHSECQAMDDALPRCQRLIQTCYDYESAWACVPASIYCNNVMMGPFQKTGLNVYDMRIPCDDEENLCYTGLSWVSQFLNQEHVMRELGVEVSSFESCNLDIN…	536	517	12	0.0232108	NA	NA	Non-apoplastic,0.73	Non-effector,0.887	Extracellular	NA	nucl: 11, cyto: 1, vacu: 1, cysk: 1	NA	NA	3.4.16.5,carboxypeptidase C	Carboxypeptidase Y(276-347)	alpha/beta hydrolase(114-509)	K13289,cathepsin A (carboxypeptidase C) [EC:3.4.16.5]	PTHR11802,SERINE PROTEASE FAMILY S10 SERINE CARBOXYPEPTIDASE,(113-498)	PF00450,Peptidase S10, serine carboxypeptidase,(111-511)	Carboxypeptidase C serine protease (S10) family(178-190)|Carboxypeptidase C serine protease (S10) family(191-201)|Carboxypeptidase C serine protease (S10) family(223-248)|Carboxypeptidase C serine protease (S10) family(481-494)	PS00131,Serine carboxypeptidases, serine active site.(237-244)|PS00560,Serine carboxypeptidases, histidine active site.(481-498)	NA	NA	alpha/beta-Hydrolases(111-513)	NA
Blumeria graminis f. sp. triticale THUN-12	Bgtl THUN-12	Triticale	Monocot	CAD6500782.1	OG0055	MARFTTLLFVFHQLLPFANSSPAPIIHQVAPHIAADSNWWLESIARKGKVAYGTSSHQVFRNVKDFGAKGDGTTDDTAAINAAITQGSRCAQGCDSSTITPALVYFPSGTYSISEPIVQLYYTQLVGNAVTPPTIKATSGFKGMALIDSNPYTEGVNWYTNQNNFYRQIRNFMIDTTAMPVDRGAGIHWQTAQATSLQNIIFNMRTDGGTNNAQLGIFMDNGSGGFMSDLTFNGGKYGAFFGSQQFMTRNLIFNNCQTAIFMNWNWAWTLSGVTINNAGIGIDMSNGGSGAQTVGSVLLVDSKISNTPIGVSTAYSTSQSVTNGTLILDNVDFSENVPAAISDAASKNTILAGNAKISSWAQGHQYEAGTQGRAVQENFAATSKPASLLDASGNVFTRS…	SPAPIIHQVAPHIAADSNWWLESIARKGKVAYGTSSHQVFRNVKDFGAKGDGTTDDTAAINAAITQGSRCAQGCDSSTITPALVYFPSGTYSISEPIVQLYYTQLVGNAVTPPTIKATSGFKGMALIDSNPYTEGVNWYTNQNNFYRQIRNFMIDTTAMPVDRGAGIHWQTAQATSLQNIIFNMRTDGGTNNAQLGIFMDNGSGGFMSDLTFNGGKYGAFFGSQQFMTRNLIFNNCQTAIFMNWNWAWTLSGVTINNAGIGIDMSNGGSGAQTVGSVLLVDSKISNTPIGVSTAYSTSQSVTNGTLILDNVDFSENVPAAISDAASKNTILAGNAKISSWAQGHQYEAGTQGRAVQENFAATSKPASLLDASGNVFTRSKPQYAEVPLTSFKSVKDAGA…	774	754	8	0.0106101	NA	NA	Apoplastic,0.8	Non-effector,0.738	Extracellular	NA	extr: 6, chlo: 2, cyto: 2, mito: 1.5, mito_plas: 1.5, nucl: 1, E.R.: 1	NA	cd23668,GH55_beta13glucanase-like,fungal glycoside hydrolase family 55 (GH55) family domains and similar proteins,(19-711)	3.2.1.58,glucan 1,3-beta-glucosidase	Exo-beta-1,3-glucanase Exg0(15-358)|Exo-beta-1,3-glucanase Exg0(389-754)	Pectin lyase fold(14-358)|Pectin lyase fold(389-753)	NA	PTHR33928,POLYGALACTURONASE QRT3,(24-647)	PF12708,Rhamnogalacturonase A/epimerase, pectate lyase-like,(40-263)|PF12708,Rhamnogalacturonase A/epimerase, pectate lyase-like,(392-506)	NA	NA	NA	NA	Pectin lyase-like(36-335)|Pectin lyase-like(389-730)	NA
Blumeria graminis f. sp. triticale THUN-12	Bgtl THUN-12	Triticale	Monocot	CAD6500788.1	OG0003	MHSSVLTFITLLITSSVSAFSIPSFSNVERRHETQSVVPFAIYIQQSLGEPEVPITSQRHRFQCEKKSYSGVKVQDALQRGCRVFRENKQRRSFPQQFTAFKYQGMTTLNEWPLQWTHSYQIFFPGKRRVIFDNECKLAGLVVREKDGTYKPCTPINA	FSIPSFSNVERRHETQSVVPFAIYIQQSLGEPEVPITSQRHRFQCEKKSYSGVKVQDALQRGCRVFRENKQRRSFPQQFTAFKYQGMTTLNEWPLQWTHSYQIFFPGKRRVIFDNECKLAGLVVREKDGTYKPCTPINA	158	139	4	0.028777	NA	NA	Non-apoplastic,0.88	Cytoplasmic,0.899 or Apoplastic,0.502	Cytoplasm	NA	cyto: 6, nucl: 5, chlo: 2, plas: 1	NA	NA	NA	NA	Microbial ribonucleases(40-136)	NA	NA	PF00545,ribonuclease,(40-130)	NA	NA	NA	NA	Microbial ribonucleases(42-135)	EpCSEP009
Blumeria graminis f. sp. triticale THUN-12	Bgtl THUN-12	Triticale	Monocot	CAD6500798.1	OG0126	MFRANILFRICLGIIFIATTLSLKSSAIPTEADIEPRQDQADVTAGTEAPVLEPAAPVDVAAAPAIEASAPVDAAAAPVDVAAAPAFEASAPIVDSQVAAVDNALDSEVEALSDDDDDDDDKKSKDNKSKDQKSKDTGSCSVDSMNLPSDAAKVLPPPSNGLKLRIITVGRGTQNYSCTNENGKTEPIALGAKATLFDTSCTASKSPQQFAGFARSALDFDGSTDSAQFLDGTRPAVAAQHFFSARKTADFDFSNAASNKLGHFQVVLDKASPAPPGSQVGKNNVGDGAVPWLRAIGTDIGTGAKVEIYRLHTAGGNPSKTCDGKPENFEVQYAAEYWVFQ	SAIPTEADIEPRQDQADVTAGTEAPVLEPAAPVDVAAAPAIEASAPVDAAAAPVDVAAAPAFEASAPIVDSQVAAVDNALDSEVEALSDDDDDDDDKKSKDNKSKDQKSKDTGSCSVDSMNLPSDAAKVLPPPSNGLKLRIITVGRGTQNYSCTNENGKTEPIALGAKATLFDTSCTASKSPQQFAGFARSALDFDGSTDSAQFLDGTRPAVAAQHFFSARKTADFDFSNAASNKLGHFQVVLDKASPAPPGSQVGKNNVGDGAVPWLRAIGTDIGTGAKVEIYRLHTAGGNPSKTCDGKPENFEVQYAAEYWVFQ	341	316	4	0.0126582	NA	NA	Non-apoplastic,0.55	Cytoplasmic,0.524	Extracellular	NA	nucl: 5, chlo: 3, cyto: 3, mito: 2, plas: 1	NA	NA	NA	NA	NA	NA	PTHR35567,MALATE DEHYDROGENASE (AFU_ORTHOLOGUE AFUA_2G13800),(100-314)	PF11937,Protein of unknown function (DUF3455),(133-315)	NA	NA	NA	NA	NA	NA
Blumeria graminis f. sp. triticale THUN-12	Bgtl THUN-12	Triticale	Monocot	CAD6500831.1	OG0140	MKFLSAATSVLFNSLSVPVYAMFSAAHGIPLQPVPVQDYTLTFTCGRTLYPNGQIDFVLGRVYGTRRESRPYPMVFNKISYGVSTTVYIFPLLPNFRLYSDEKNPKHFLVFTDDKLVLGGVYLEDTNEGRVFKPCYFPMRTRFLAT	MFSAAHGIPLQPVPVQDYTLTFTCGRTLYPNGQIDFVLGRVYGTRRESRPYPMVFNKISYGVSTTVYIFPLLPNFRLYSDEKNPKHFLVFTDDKLVLGGVYLEDTNEGRVFKPCYFPMRTRFLAT	146	125	2	0.016	FxC	FTC, 22	Apoplastic,0.6	Non-effector,0.593	Cytoplasm	NA	cyto: 6, nucl: 4, chlo: 2, extr: 2	NA	NA	NA	NA	Microbial ribonucleases(19-115)	NA	NA	NA	NA	NA	NA	NA	Microbial ribonucleases(20-114)	NA
Blumeria graminis f. sp. triticale THUN-12	Bgtl THUN-12	Triticale	Monocot	CAD6500835.1	OG0425	MKFLSLRGVAVFLSATASVMSAPRGKGSKRVTLYVPDAANKIGFMCAQRHVYSNEQLQKTVHIAKILSWTRRSPSIDLGFNYHTGRKYYIYRLLPGNKVYNENFEIPEKTLFHSRTLANLINIIEESDYVVLSKEYRILGGVNFVRPNVMGHFTPCKFTKQSYAIERAQKERDQEVEYRRRERYHDDRYGSRYGDRYDESRYGGHQYMRPGFDSRFDSNPGKNWGHGRYGSGQSYGGHSAYGGKKKPGKGKKEKKEGEEEEEEEEEKEEEEEEEEEKEEEEYSDFELSLSDFVDSEWTPPDDLKDALSSKILGAGSSFGVLIDTVSSSSGGSSSGFHLSSLLESSSITDLSSSYESSSYSSYSAPAASYSGGGDYGGGGGGGDNSSDSESCSIM	APRGKGSKRVTLYVPDAANKIGFMCAQRHVYSNEQLQKTVHIAKILSWTRRSPSIDLGFNYHTGRKYYIYRLLPGNKVYNENFEIPEKTLFHSRTLANLINIIEESDYVVLSKEYRILGGVNFVRPNVMGHFTPCKFTKQSYAIERAQKERDQEVEYRRRERYHDDRYGSRYGDRYDESRYGGHQYMRPGFDSRFDSNPGKNWGHGRYGSGQSYGGHSAYGGKKKPGKGKKEKKEGEEEEEEEEEKEEEEEEEEEKEEEEYSDFELSLSDFVDSEWTPPDDLKDALSSKILGAGSSFGVLIDTVSSSSGGSSSGFHLSSLLESSSITDLSSSYESSSYSSYSAPAASYSGGGDYGGGGGGGDNSSDSESCSIM	394	373	3	0.0080429	FxC	FMC, 23	Non-apoplastic,0.89	Cytoplasmic,0.758	Cytoplasm	Mitochondria(0.917|38-74), Nucleus(GKKKPGKGKKEKK)	nucl: 8, chlo: 3, mito: 2, plas: 1	NA	NA	NA	NA	NA	NA	NA	NA	NA	NA	NA	NA	NA	NA
Blumeria graminis f. sp. triticale THUN-12	Bgtl THUN-12	Triticale	Monocot	CAD6500838.1	OG0343	MKFLSVSGVAFILSLSGSVMPMAGNSDSQYLPVPDPAYSFSFTCGGQRTYTKDTLDRYVDKALGRMNSGGTVYTTQAFQFTRPGPYYITYIHPDRDVYRTQFNREEHVIFDREGFIMGGMTYEAVNSVPKYVACRFSSSTRFM	GNSDSQYLPVPDPAYSFSFTCGGQRTYTKDTLDRYVDKALGRMNSGGTVYTTQAFQFTRPGPYYITYIHPDRDVYRTQFNREEHVIFDREGFIMGGMTYEAVNSVPKYVACRFSSSTRFM	143	120	2	0.0166667	FxC	FTC, 19	Apoplastic,0.68	Cytoplasmic,0.765 or Apoplastic,0.709	Cytoplasm	NA	chlo: 6, nucl: 5, extr: 2, cyto: 1	NA	NA	NA	NA	NA	NA	NA	NA	NA	NA	NA	NA	NA	NA
Blumeria graminis f. sp. triticale THUN-12	Bgtl THUN-12	Triticale	Monocot	CAD6500966.1	OG0176	MHSNRLLKSFGLWLVSIISVVQCYQDYNCAQDMVISSADVKKAHERAISRINYPNKYENFLINVKYRGNITPTANPAYYWFVTQLPGSQGQLGIKYYLLTSASGNILGMISSGWGMELGTSDTWCT	YQDYNCAQDMVISSADVKKAHERAISRINYPNKYENFLINVKYRGNITPTANPAYYWFVTQLPGSQGQLGIKYYLLTSASGNILGMISSGWGMELGTSDTWCT	126	103	2	0.0194175	YxC	YNC, 4	Apoplastic,0.68	Apoplastic,0.84 or Cytoplasmic,0.582	Nucleus	NA	nucl: 7, chlo: 4, extr: 3	NA	NA	NA	NA	NA	NA	NA	NA	NA	NA	NA	NA	NA	CSEP0105
Blumeria graminis f. sp. triticale THUN-12	Bgtl THUN-12	Triticale	Monocot	CAD6500979.1	OG0006	MKLTTFAPLLLLLFRAECRPPNPIGGDQRANDDTASPCAQVRASAVTALQTAPKDRPTVTAQLAYECLSSVPLNPQDATALINSLFPYIEWQSDLSYLKAPPPGYQMPAVDVIAELNRILVAIESGAYSNEYQFQMDLFLLFQSVHDGHFRFIPDLMGKTFQFRRKVSIVSVSIDGVETPKVYVSTDIAKFVNNNSSFTPFPVSHINGQNTSDFLNSLMMQTNLHDADAQYNMMMYGKAGDAHYPKSNYNGFFTLTGYLSYTYPGPLTTFRFENGTEKTYQNYATVKGNFENVTDGASMYKIFCTGTPENPAPSLDFTASTNIKNSTKPATRTIYKPESKKPAFGYPKPEYISSDQVVSGYFLNDTALQDVAVLSILSFQTASVIEFQSIIQKMILKSK…	RPPNPIGGDQRANDDTASPCAQVRASAVTALQTAPKDRPTVTAQLAYECLSSVPLNPQDATALINSLFPYIEWQSDLSYLKAPPPGYQMPAVDVIAELNRILVAIESGAYSNEYQFQMDLFLLFQSVHDGHFRFIPDLMGKTFQFRRKVSIVSVSIDGVETPKVYVSTDIAKFVNNNSSFTPFPVSHINGQNTSDFLNSLMMQTNLHDADAQYNMMMYGKAGDAHYPKSNYNGFFTLTGYLSYTYPGPLTTFRFENGTEKTYQNYATVKGNFENVTDGASMYKIFCTGTPENPAPSLDFTASTNIKNSTKPATRTIYKPESKKPAFGYPKPEYISSDQVVSGYFLNDTALQDVAVLSILSFQTASVIEFQSIIQKMILKSKLAGKTKLIIDLSSNGGGN…	752	734	8	0.0108992	NA	NA	Non-apoplastic,0.57	Non-effector,0.834	Extracellular	Nucleus(RLRRRG)	nucl: 8, cyto: 3, chlo: 1, extr: 1, pero: 1	NA	NA	NA	NA	NA	NA	PTHR37049,PEPTIDASE S41 FAMILY PROTEIN,(16-700)	PF23658,CPAF-like PDZ domain,(144-272)	NA	NA	NA	NA	ClpP/crotonase(108-555)	NA
Blumeria graminis f. sp. triticale THUN-12	Bgtl THUN-12	Triticale	Monocot	CAD6500980.1	OG0426	MRLLTLICMAPLHATFTLGIKPEVFKETMQGSLVPLLNKNFGINCDSPTTYKSKTIRILAKKARKDSQQGLSHTLRFIHPKYPTLSFYAYPFKHHRITENGKSVTDYLIYNDDWFAVDGAIRTIGDNYDVFKFCTFLPGTSFTNTDGSVITISQDEAIAGPEARPIKLPISKEAHPMNEPSHELWDSFRGLKYPIINDVLKSNGLDD	IKPEVFKETMQGSLVPLLNKNFGINCDSPTTYKSKTIRILAKKARKDSQQGLSHTLRFIHPKYPTLSFYAYPFKHHRITENGKSVTDYLIYNDDWFAVDGAIRTIGDNYDVFKFCTFLPGTSFTNTDGSVITISQDEAIAGPEARPIKLPISKEAHPMNEPSHELWDSFRGLKYPIINDVLKSNGLDD	207	188	2	0.0106383	NA	NA	Non-apoplastic,0.54	Cytoplasmic,0.966 or Apoplastic,0.552	Cytoplasm	Mitochondria(0.981|34-61)	cyto: 7, nucl: 3, extr: 1, pero: 1, cysk: 1, mito_plas: 1	NA	NA	NA	NA	NA	NA	NA	NA	NA	NA	NA	NA	NA	NA
Blumeria graminis f. sp. triticale THUN-12	Bgtl THUN-12	Triticale	Monocot	CAD6500986.1	OG0200	MFLPSSQLLLTFTSLFISIVTALTPQRASFAEPMQPLEHQTFLESQLKMGNDTTESSNPSIPLKAMHARNPFIQRRVAAGGGAIPISPAPSQYPTVTNAGSLFTVGTSTSAIWKEFTQTFAVTPLGTWTLGPTPKSGSIGLGTIVGNVGSVKSEKKRSMPTPPPILR	LTPQRASFAEPMQPLEHQTFLESQLKMGNDTTESSNPSIPLKAMHARNPFIQRRVAAGGGAIPISPAPSQYPTVTNAGSLFTVGTSTSAIWKEFTQTFAVTPLGTWTLGPTPKSGSIGLGTIVGNVGSVKSEKKRSMPTPPPILR	167	145	0	0	NA	NA	Non-apoplastic,0.53	Non-effector,0.8	Cytoplasm|Nucleus	Chloroplast(0.995|37-57), Mitochondria(0.973|41-61)	nucl: 7.5, cyto_nucl: 5.83333, nucl_plas: 5.66667, plas: 2.5, cyto: 2, chlo: 1, mito: 1	NA	NA	NA	NA	NA	NA	NA	PF17056,Killer toxin-resistance protein 1,(73-134)	NA	NA	NA	NA	NA	NA
Blumeria graminis f. sp. triticale THUN-12	Bgtl THUN-12	Triticale	Monocot	CAD6500992.1	OG0530	MRTSTLLSCLITWLVSVVSMVKCYDNYKCEHGAIISAEQITNTLTSPGIKTNKMSSVVIDDERRHFYWREISVAPEYLAINGATFSYRVVFYNEGIFFDILEVKHAEIGRQIISCEAVESKSLFRRKRIPARNLENVYSKIENVMG	YDNYKCEHGAIISAEQITNTLTSPGIKTNKMSSVVIDDERRHFYWREISVAPEYLAINGATFSYRVVFYNEGIFFDILEVKHAEIGRQIISCEAVESKSLFRRKRIPARNLENVYSKIENVMG	146	123	2	0.0162602	YxC	YKC, 4	Non-apoplastic,0.87	Cytoplasmic,0.955 or Apoplastic,0.559	Cytoplasm|Nucleus	Nucleus(RRKR)	cysk: 7, cyto: 3, extr: 2, chlo: 1, golg: 1	NA	NA	NA	NA	NA	NA	NA	NA	NA	NA	NA	NA	NA	NA
Blumeria graminis f. sp. triticale THUN-12	Bgtl THUN-12	Triticale	Monocot	CAD6500993.1	OG0531	MRTSTLLSCLITWLVSVVSMVKCHDNYKCNHGAIISAEQITNTLTPPGIKTNNLGLLLINNERRPVYWREISVAPEYLAINGETLSYRAVFYDGGILLDILEIEHSEPEKQITKCIKFEGDKVASGGLPSDLGNI	HDNYKCNHGAIISAEQITNTLTPPGIKTNNLGLLLINNERRPVYWREISVAPEYLAINGETLSYRAVFYDGGILLDILEIEHSEPEKQITKCIKFEGDKVASGGLPSDLGNI	135	112	2	0.0178571	YxC	YKC, 4	Non-apoplastic,0.83	Cytoplasmic,0.92	Cytoplasm	NA	cyto: 8.5, cyto_E.R.: 5, cysk: 2, mito: 1, extr: 1, golg: 1	NA	NA	NA	NA	NA	NA	NA	NA	NA	NA	NA	NA	NA	NA
Blumeria graminis f. sp. triticale THUN-12	Bgtl THUN-12	Triticale	Monocot	CAD6500998.1	OG0344	MRTATLLACVGTWLVSLVSTVQAGDYQCGNGAVIPKSYVQSTMNHAKAQAKNRQSGHSLQSPGNEMNVTPGVGPTVQLYWREILHMDYYHKIDNVQYNYRVVFDSNFNLMSVEAVTQSGSQMGRVLNCQ	GDYQCGNGAVIPKSYVQSTMNHAKAQAKNRQSGHSLQSPGNEMNVTPGVGPTVQLYWREILHMDYYHKIDNVQYNYRVVFDSNFNLMSVEAVTQSGSQMGRVLNCQ	129	106	2	0.0188679	YxC	YQC, 3	Non-apoplastic,0.51	Cytoplasmic,0.875 or Apoplastic,0.669	Cytoplasm	NA	chlo: 8, cyto: 3, nucl: 2, mito: 1	NA	NA	NA	NA	NA	NA	NA	NA	NA	NA	NA	NA	NA	NA
Blumeria graminis f. sp. triticale THUN-12	Bgtl THUN-12	Triticale	Monocot	CAD6500999.1	OG0270	MRTATLLACVGTSLVSLVSTVQASDYHCTNGAVIPASYIVSALTRAREDANNYQYGFSPNQPGAFYKATPTATSYEQLYWREISVDPGQRSIQNVNYVYEVVFNIRYDLRYVNAHRESDREKRHTFSCS	SDYHCTNGAVIPASYIVSALTRAREDANNYQYGFSPNQPGAFYKATPTATSYEQLYWREISVDPGQRSIQNVNYVYEVVFNIRYDLRYVNAHRESDREKRHTFSCS	129	106	2	0.0188679	YxC	YHC, 3	Non-apoplastic,0.75	Cytoplasmic,0.919 or Apoplastic,0.748	Extracellular	NA	cyto: 5, chlo: 4, nucl: 2, mito: 2, plas: 1	NA	NA	NA	NA	NA	NA	NA	NA	NA	NA	NA	NA	NA	NA
Blumeria graminis f. sp. triticale THUN-12	Bgtl THUN-12	Triticale	Monocot	CAD6501001.1	OG0002	MQYSSAILIAAFAVTSVFTHGVLDSVEGANGVTMPGLSVADGTPRDCASPRCGSEADTSIIRQREMGTNKATALGRTQGGGPVDASKMMAMFMGGGGNATATKEAREVHAANVLRRSLGERAANGGTKTPKGTLETGVKAAAGAGAASGMPTCSDDGKVKMTYHQVNQDGAGPLTAMVDATSGGTDPAAFKSAQVTQNVPGIGIGGLSAAAVMDFPVEVQMPAGMTCSGTVGDAQNVCIVRMQNAAAAGPFGGSVAVTQSPAAKKRAIEYNLSKRHFARALAKRNAEDDAAAAAAIAELEKIGSATKDDQADKEDTDATPLTQKSA	ANGVTMPGLSVADGTPRDCASPRCGSEADTSIIRQREMGTNKATALGRTQGGGPVDASKMMAMFMGGGGNATATKEAREVHAANVLRRSLGERAANGGTKTPKGTLETGVKAAAGAGAASGMPTCSDDGKVKMTYHQVNQDGAGPLTAMVDATSGGTDPAAFKSAQVTQNVPGIGIGGLSAAAVMDFPVEVQMPAGMTCSGTVGDAQNVCIVRMQNAAAAGPFGGSVAVTQSPAAKKRAIEYNLSKRHFARALAKRNAEDDAAAAAAIAELEKIGSATKDDQADKEDTDATPLTQKSA	326	298	5	0.0167785	NA	NA	Apoplastic,0.71	Non-effector,0.579	Extracellular	NA	nucl: 6, cyto: 4, chlo: 2, extr: 2	NA	NA	NA	NA	NA	NA	PTHR34618,SURFACE PROTEIN MAS1, PUTATIVE-RELATED,(1-283)	PF11327,Egh16-like virulence factor,(2-224)	NA	NA	NA	NA	NA	EpCSP083|PEC1666|PEC1961|PEC2158|PEC5191
Blumeria graminis f. sp. triticale THUN-12	Bgtl THUN-12	Triticale	Monocot	CAD6501006.1	OG0002	MQYSSAILIAAFAVTSVFTHGVLDSVEGANGVTMPGLSVADGTPRDCASPRCGSEADTSIIRQREMGSNKATALGRTQGGGPVDASKMMAMFMGGGGNATATKEAREVHAANVLRRSLGERAANGGTKTPKGTLETGVKAAAGAGAASGMPTCSDDGKVKMTYHQVNQDGAGPLTAMVDATSGGTDPAAFKSAQVTQNVPGIGIGGLSAAAVMDFPVEVQMPAGMTCSGTVGDAQNVCIVRMQNAAAAGPFGGSVAVTQSPAAKKRAIEYNLSKRHFARALAKRNAEDDAAASAAIAELEKIGSATKDDEADKEDAAATPLTKKSAEDDAAAEAAIAELEKIGSATKDDEADKEDTDATPLTQKSA	ANGVTMPGLSVADGTPRDCASPRCGSEADTSIIRQREMGSNKATALGRTQGGGPVDASKMMAMFMGGGGNATATKEAREVHAANVLRRSLGERAANGGTKTPKGTLETGVKAAAGAGAASGMPTCSDDGKVKMTYHQVNQDGAGPLTAMVDATSGGTDPAAFKSAQVTQNVPGIGIGGLSAAAVMDFPVEVQMPAGMTCSGTVGDAQNVCIVRMQNAAAAGPFGGSVAVTQSPAAKKRAIEYNLSKRHFARALAKRNAEDDAAASAAIAELEKIGSATKDDEADKEDAAATPLTKKSAEDDAAAEAAIAELEKIGSATKDDEADKEDTDATPLTQKSA	366	338	5	0.0147929	NA	NA	Non-apoplastic,0.54	Cytoplasmic,0.579	Extracellular	Mitochondria(0.817|34-66)	nucl: 6, cyto: 4, extr: 3, mito: 1	NA	NA	NA	NA	NA	NA	PTHR34618,SURFACE PROTEIN MAS1, PUTATIVE-RELATED,(1-322)	PF11327,Egh16-like virulence factor,(2-224)	NA	NA	NA	NA	NA	EpCSP083|PEC1666|PEC1961|PEC2158|PEC5191
Blumeria graminis f. sp. triticale THUN-12	Bgtl THUN-12	Triticale	Monocot	CAD6501007.1	OG0427	MKMKLFIFTYATLLLGNSVSGGPTDNHTRAKQVLLVPVLDENFGMNCDLNLKFERDEIIKKIENARSRLNSVNYPPAKFCHPNYPGTKVFYFRVFRYRLENGCGADVNVLLSRDGHFLGVLLTYRNKNRNRIKHLCSFTASTSFYQVSEPKSTIGHLNTTPDPRSTRADIPTGQTEDKWHSFSGLKYPVIENIMKENGVVD	GPTDNHTRAKQVLLVPVLDENFGMNCDLNLKFERDEIIKKIENARSRLNSVNYPPAKFCHPNYPGTKVFYFRVFRYRLENGCGADVNVLLSRDGHFLGVLLTYRNKNRNRIKHLCSFTASTSFYQVSEPKSTIGHLNTTPDPRSTRADIPTGQTEDKWHSFSGLKYPVIENIMKENGVVD	201	180	4	0.0222222	NA	NA	Non-apoplastic,0.64	Cytoplasmic,0.876 or Apoplastic,0.65	Cytoplasm|Nucleus	NA	cyto: 10, chlo: 2, nucl: 2	NA	NA	NA	NA	NA	NA	NA	NA	NA	NA	NA	NA	NA	NA
Blumeria graminis f. sp. triticale THUN-12	Bgtl THUN-12	Triticale	Monocot	CAD6501008.1	OG0002	MQYSSTLLLATFAVTSVFSHGVVDSVEGANGVTMPGLSVADGTPRDCASPRCGSEADTSIIRKREMGTNKATALGRTQGGGPVDASKMMAMFMGGGGNATATKEAREVHAANVLRRSLGERAANGGTKTPKGTLETGVKAAAGAGAASGMPTCSDDGKVKMTYHQINQDGAGPLTAMVDATSGGTDPAAFKSAEVTQNVPGIGIGGLSAAAVMDFPVEVQMPAGMTCSGTVGDAQNVCIVRMQNAAAAGPFGGSVAVTQSPAAKKRAIEYNLSKRHFARALAKRNAEDDAAASAAIAELEKIGSATKDDEADKEDAATTPLTKKSAEDDAAAEAAIAELEKIGSATKDDEAEN	HGVVDSVEGANGVTMPGLSVADGTPRDCASPRCGSEADTSIIRKREMGTNKATALGRTQGGGPVDASKMMAMFMGGGGNATATKEAREVHAANVLRRSLGERAANGGTKTPKGTLETGVKAAAGAGAASGMPTCSDDGKVKMTYHQINQDGAGPLTAMVDATSGGTDPAAFKSAEVTQNVPGIGIGGLSAAAVMDFPVEVQMPAGMTCSGTVGDAQNVCIVRMQNAAAAGPFGGSVAVTQSPAAKKRAIEYNLSKRHFARALAKRNAEDDAAASAAIAELEKIGSATKDDEADKEDAATTPLTKKSAEDDAAAEAAIAELEKIGSATKDDEAEN	353	334	5	0.0149701	NA	NA	Non-apoplastic,0.54	Cytoplasmic,0.524	Extracellular	Mitochondria(0.816|43-75)	nucl: 9, cyto: 4, mito: 1	NA	NA	NA	NA	NA	NA	PTHR34618,SURFACE PROTEIN MAS1, PUTATIVE-RELATED,(1-302)	PF11327,Egh16-like virulence factor,(1-233)	NA	NA	NA	NA	NA	EpCSP083|PEC1666|PEC1961|PEC2158|PEC5191
Blumeria graminis f. sp. triticale THUN-12	Bgtl THUN-12	Triticale	Monocot	CAD6501010.1	OG0428	MRLLTLIFMAFWRTNLALEIQPKVFSETMQGNSVPIFDDSFGMNCDSPSTYGRKHIRLMANLARKNRGEYPCHIVPLWNPKYPTLTFYTYPLGRRMLMADGHKVTDYLILNSEWFAVDGVMHIVGNQVDTIKFCSFLPGTSFLNPDKSITTISKDEAIADPKVDTIGPPKLTEAQSTNKQSEKTWNPFTGLRYPIIKDALRSNGLYG	LEIQPKVFSETMQGNSVPIFDDSFGMNCDSPSTYGRKHIRLMANLARKNRGEYPCHIVPLWNPKYPTLTFYTYPLGRRMLMADGHKVTDYLILNSEWFAVDGVMHIVGNQVDTIKFCSFLPGTSFLNPDKSITTISKDEAIADPKVDTIGPPKLTEAQSTNKQSEKTWNPFTGLRYPIIKDALRSNGLYG	207	190	3	0.0157895	NA	NA	Non-apoplastic,0.5	Cytoplasmic,0.616	Cytoplasm	Mitochondria(0.97|36-83), Nucleus(RKHIRLMANLARKNRG)	cysk: 8, cyto: 6	NA	NA	NA	NA	NA	NA	NA	NA	NA	NA	NA	NA	NA	NA
Blumeria graminis f. sp. triticale THUN-12	Bgtl THUN-12	Triticale	Monocot	CAD6501015.1	OG0002	MQYSSVILVAAFTVTSVFTHGVVDSVVGANDVTMPGLSVADGTPRDCASPRCGSEADTSIIRKREMGTNKATALGRTQGGGPVDASKMMAMFMGGGGNATATKEAREVHAANVLRRSLGERAANGGTKTPKGTLETGVKAAAGAGASSGMPTCSDDGKVKMTYHQINQDGAGPLTAMVDATSGGTDPAAFKSAEVTQNVPGIGIGGLSAAAVMDFPVEVQMPAGMTCSGTVGDAQNVCIVRMQNAAAAGPFGGSVAVTQSPAAKKRAIEFNLSKRHFARVLAKRNAEDDAAAAAAIAELEKMGSTTKDAEAEIEPVVPSALNQRSAEEEAAAAISELQNVGSATTADAELAIEDQA	ANDVTMPGLSVADGTPRDCASPRCGSEADTSIIRKREMGTNKATALGRTQGGGPVDASKMMAMFMGGGGNATATKEAREVHAANVLRRSLGERAANGGTKTPKGTLETGVKAAAGAGASSGMPTCSDDGKVKMTYHQINQDGAGPLTAMVDATSGGTDPAAFKSAEVTQNVPGIGIGGLSAAAVMDFPVEVQMPAGMTCSGTVGDAQNVCIVRMQNAAAAGPFGGSVAVTQSPAAKKRAIEFNLSKRHFARVLAKRNAEDDAAAAAAIAELEKMGSTTKDAEAEIEPVVPSALNQRSAEEEAAAAISELQNVGSATTADAELAIEDQA	356	328	5	0.0152439	NA	NA	Non-apoplastic,0.64	Non-effector,0.6	Extracellular	Mitochondria(0.816|34-66)	nucl: 7, cyto: 4, mito: 2, cysk: 1	NA	NA	NA	NA	NA	NA	PTHR34618,SURFACE PROTEIN MAS1, PUTATIVE-RELATED,(1-302)	PF11327,Egh16-like virulence factor,(2-224)	NA	NA	NA	NA	NA	EpCSP083|PEC1666|PEC1961|PEC2158|PEC5191
Blumeria graminis f. sp. triticale THUN-12	Bgtl THUN-12	Triticale	Monocot	CAD6501038.1	OG0044	MRSILFLAAGLISCVSASPVAQADPPQDDGEVSANREQPTIQLDYATVIGSSRHGIDSFRGIPFAQPPVGPLRLQRPQPITQNLGTVDATAILPASCPQQYTSTNPNVTVPQDALQEILNSGAVQRLVNINEDCLTVSVQKPHDATPDSKYPVVFSVFYGGFGFGTTAIYDATKLIQAGIDNGKPIVYIAVNYRLGAFGWLAGKEVLDAGLTNLGHYDQILALQWVQDNIAKFGGDPDKVTLFGTSAGGISTWNLLTAKDGNLRYNDKPLFRAAIMDSGSVIPTDPADCPKAQNIFNTVVRAGGCEGAADKIDCLRALPYDQFLQASTSVPGLFDYPSVALSYIPRYDGDLLTDSADNLCEAGKYANVPYIVGDQEDEGTLFSLVQSNITTTQDIIDYF…	DPPQDDGEVSANREQPTIQLDYATVIGSSRHGIDSFRGIPFAQPPVGPLRLQRPQPITQNLGTVDATAILPASCPQQYTSTNPNVTVPQDALQEILNSGAVQRLVNINEDCLTVSVQKPHDATPDSKYPVVFSVFYGGFGFGTTAIYDATKLIQAGIDNGKPIVYIAVNYRLGAFGWLAGKEVLDAGLTNLGHYDQILALQWVQDNIAKFGGDPDKVTLFGTSAGGISTWNLLTAKDGNLRYNDKPLFRAAIMDSGSVIPTDPADCPKAQNIFNTVVRAGGCEGAADKIDCLRALPYDQFLQASTSVPGLFDYPSVALSYIPRYDGDLLTDSADNLCEAGKYANVPYIVGDQEDEGTLFSLVQSNITTTQDIIDYFKAFYFSHASDQLLSDLVNLYPDD…	575	552	6	0.0108696	NA	NA	Non-apoplastic,0.52	Non-effector,0.79	Extracellular	NA	cysk: 9, cyto: 3, chlo: 1, nucl: 1	NA	NA	NA	Carboxylic ester hydrolase(8-550)	alpha/beta hydrolase(7-552)	NA	PTHR11559,CARBOXYLESTERASE,(16-527)	PF00135,Carboxylesterase, type B,(15-528)	NA	PS00122,Carboxylesterases type-B serine active site.(210-225)	NA	NA	alpha/beta-Hydrolases(15-544)	NA
Blumeria graminis f. sp. triticale THUN-12	Bgtl THUN-12	Triticale	Monocot	CAD6501041.1	OG0201	MRMFMVFLGIMATKLVALPSDVHVKRSVNDHTIEYTMSQIPEQPNPEKKFRILGRDEKDANQILCAENSGRINDLVRTYSITPTGEHTDSLQKFSTPSNRLTRVMSEGLPGKHVKRGLHYKHFLGRPHWKHGPPHHHHRVIFSPTPLGPPTTSSSPSPSPSREFPAPRQTVVRFGARLGLS	LPSDVHVKRSVNDHTIEYTMSQIPEQPNPEKKFRILGRDEKDANQILCAENSGRINDLVRTYSITPTGEHTDSLQKFSTPSNRLTRVMSEGLPGKHVKRGLHYKHFLGRPHWKHGPPHHHHRVIFSPTPLGPPTTSSSPSPSPSREFPAPRQTVVRFGARLGLS	181	164	1	0.00609756	NA	NA	Non-apoplastic,0.76	Cytoplasmic,0.771	Cytoplasm	NA	nucl: 8, chlo: 2, cyto: 1, mito: 1, plas: 1, extr: 1	NA	NA	NA	NA	NA	NA	NA	NA	NA	NA	NA	NA	NA	NA
Blumeria graminis f. sp. triticale THUN-12	Bgtl THUN-12	Triticale	Monocot	CAD6501043.1	OG0132	MKIFSIAAVALLVDISVSFDLIDDDDTFRNKPKIPILNRKFGMKCQTNTIYNAETIMQNLDKVYSNKLLARLEQGSFTRFPGVVFYHYFIGQSNISEQGYYLSNYIIVDSRGVFVAGMTSIPGLYPTAYKVCKFTEETEFATYRRQ	FDLIDDDDTFRNKPKIPILNRKFGMKCQTNTIYNAETIMQNLDKVYSNKLLARLEQGSFTRFPGVVFYHYFIGQSNISEQGYYLSNYIIVDSRGVFVAGMTSIPGLYPTAYKVCKFTEETEFATYRRQ	146	128	2	0.015625	NA	NA	Non-apoplastic,0.51	Cytoplasmic,0.944 or Apoplastic,0.743	Cytoplasm	NA	cyto: 5, nucl: 3, chlo: 2, mito: 2, extr: 2	NA	NA	NA	NA	NA	NA	NA	NA	NA	NA	NA	NA	NA	Bcg1|Bgt_Bcg-6|Bgt_Bcg-7|SVRPM3A1/F1
Blumeria graminis f. sp. triticale THUN-12	Bgtl THUN-12	Triticale	Monocot	CAD6501045.1	OG0132	MKIFSIAAVAVLVDISVSFHLIDDDETFGYYPKIPILNSKFGMKCQTNNLYNAETIKQKVDEAHNNVRSITRLEQGTFTRFPRVVLYSYFIGQTYDPEQDYHPSNYILIDSTGSFVAGMKSCEANDQVPYRVCMFTGGTDYTRYG	FHLIDDDETFGYYPKIPILNSKFGMKCQTNNLYNAETIKQKVDEAHNNVRSITRLEQGTFTRFPRVVLYSYFIGQTYDPEQDYHPSNYILIDSTGSFVAGMKSCEANDQVPYRVCMFTGGTDYTRYG	145	127	3	0.023622	NA	NA	Apoplastic,0.69	Apoplastic,0.932 or Cytoplasmic,0.915	Nucleus	NA	cyto: 5, chlo: 3, nucl: 3, mito: 1, plas: 1, extr: 1	NA	NA	NA	NA	NA	NA	NA	NA	NA	NA	NA	NA	NA	Bcg1|Bgt_Bcg-6|Bgt_Bcg-7|SVRPM3A1/F1
Blumeria graminis f. sp. triticale THUN-12	Bgtl THUN-12	Triticale	Monocot	CAD6501046.1	OG0271	MKFITAALIASLIGMSASYMEDYDDDIEFDYTYKLPVLDENFKLDCYGSKSYTKSTILRYVQKAISKDRSQRTRLDTYYFLRFYGQPLLVYKAADDRFQDGTQFELHIIMDKQYTFLAGMIKYAVTDPETGLRGTREMVCKFYPGTQFQQYVQPR	YMEDYDDDIEFDYTYKLPVLDENFKLDCYGSKSYTKSTILRYVQKAISKDRSQRTRLDTYYFLRFYGQPLLVYKAADDRFQDGTQFELHIIMDKQYTFLAGMIKYAVTDPETGLRGTREMVCKFYPGTQFQQYVQPR	155	137	2	0.0145985	NA	NA	Non-apoplastic,0.66	Cytoplasmic,0.943 or Apoplastic,0.695	Cytoplasm|Nucleus	Mitochondria(0.918|40-66)	nucl: 5, extr: 4, mito: 3, cyto: 2	NA	NA	NA	NA	NA	NA	NA	NA	NA	NA	NA	NA	NA	Bgt_Bcg-6|Bgt_Bcg-7|SVRPM3A1/F1
Blumeria graminis f. sp. triticale THUN-12	Bgtl THUN-12	Triticale	Monocot	CAD6501047.1	OG0272	MKLLSIAAVAFLAEASVSIHITEPNEALLSEPKLPILDSNFGMNCYSENTYGPSKIKSAAAKAYSKTHGGLDGLERCTFDRFPGETLFLHRIGSDYVSNLGLAQHYIMINSAGQFLAGMLEYELYGNLVHIICQFTHYTTFSSYEDSRRLRTQGDELHYASRYGQASQQPPIGSRRGSHRG	SVSIHITEPNEALLSEPKLPILDSNFGMNCYSENTYGPSKIKSAAAKAYSKTHGGLDGLERCTFDRFPGETLFLHRIGSDYVSNLGLAQHYIMINSAGQFLAGMLEYELYGNLVHIICQFTHYTTFSSYEDSRRLRTQGDELHYASRYGQASQQPPIGSRRGSHRG	181	166	3	0.0180723	NA	NA	Non-apoplastic,0.65	Cytoplasmic,0.784 or Apoplastic,0.528	Cytoplasm|Nucleus	NA	nucl: 8, cyto: 2, extr: 2, chlo: 1, vacu: 1	NA	NA	NA	NA	NA	NA	NA	NA	NA	NA	NA	NA	NA	Bcg1|Bgt_Bcg-6|Bgt_Bcg-7|SVRPM3A1/F1
Blumeria graminis f. sp. triticale THUN-12	Bgtl THUN-12	Triticale	Monocot	CAD6501048.1	OG0132	MKFFSIAAVAFLLDISVSFELIDDDNASRNNPQIPVLNSKFGMKCHTNNLYNAETIKQNVDEAHNNVRFITQLEQGSFTRFPGVVLYSYFIGKSYVAEQVYYASNYIIIDSSGVFVAGMISIPDNDRTAYKVCKFTEGTEYATYRQL	FELIDDDNASRNNPQIPVLNSKFGMKCHTNNLYNAETIKQNVDEAHNNVRFITQLEQGSFTRFPGVVLYSYFIGKSYVAEQVYYASNYIIIDSSGVFVAGMISIPDNDRTAYKVCKFTEGTEYATYRQL	147	129	2	0.0155039	NA	NA	Apoplastic,0.62	Cytoplasmic,0.925 or Apoplastic,0.878	Cytoplasm	NA	chlo: 8, nucl: 3, extr: 2, cyto: 1	NA	NA	NA	NA	NA	NA	NA	NA	NA	NA	NA	NA	NA	Bcg1|Bgt_Bcg-6|Bgt_Bcg-7|SVRPM3A1/F1
Blumeria graminis f. sp. triticale THUN-12	Bgtl THUN-12	Triticale	Monocot	CAD6501049.1	OG0532	MKLLSIAAVALLVDISASFEVFDEDPKFRREPKLPVLDVNFGMNCHTPISYNAYQVQVAAAEVYAITQRAAISSLNTCTFDRFPGETLFLGRIGGDYVGNPATYTYHYVMINSAGQFLAGLSRYEVDGGMDYAICKFGPNTRFISYTDSRRLNTNGDEPYYGSRH	FEVFDEDPKFRREPKLPVLDVNFGMNCHTPISYNAYQVQVAAAEVYAITQRAAISSLNTCTFDRFPGETLFLGRIGGDYVGNPATYTYHYVMINSAGQFLAGLSRYEVDGGMDYAICKFGPNTRFISYTDSRRLNTNGDEPYYGSRH	165	147	3	0.0204082	NA	NA	Apoplastic,0.56	Apoplastic,0.747 or Cytoplasmic,0.701	Cytoplasm	NA	cyto: 5, nucl: 4, mito: 4, chlo: 1	NA	NA	NA	NA	NA	NA	NA	NA	NA	NA	NA	NA	NA	Bcg1|Bgt_Bcg-6|Bgt_Bcg-7|SVRPM3A1/F1
Blumeria graminis f. sp. triticale THUN-12	Bgtl THUN-12	Triticale	Monocot	CAD6501050.1	OG0345	MKLLSIAAVALLVDISASFYLIDDNQTFQSEPKLPRLDDKFEMKCLSAQAYRAKHIRKFAKEAYSQYMRGELQAGTFTRFPGVTVYKYVVGNHYVPDVGYAYHNILIDEIGTFLAGMLEYPAYREMAYSPCKFSIYTGYESYANSRQLHTEDDEVYDVSKYDPHFQQPPIGSGRGTPGQSSRGSGRSWFG	FYLIDDNQTFQSEPKLPRLDDKFEMKCLSAQAYRAKHIRKFAKEAYSQYMRGELQAGTFTRFPGVTVYKYVVGNHYVPDVGYAYHNILIDEIGTFLAGMLEYPAYREMAYSPCKFSIYTGYESYANSRQLHTEDDEVYDVSKYDPHFQQPPIGSGRGTPGQSSRGSGRSWFG	190	172	2	0.0116279	NA	NA	Non-apoplastic,0.84	Cytoplasmic,0.97 or Apoplastic,0.743	Cytoplasm	Mitochondria(0.951|28-52)	nucl: 8, mito: 2, chlo: 1, plas: 1, extr: 1, pero: 1	NA	NA	NA	NA	NA	NA	NA	NA	NA	NA	NA	NA	NA	Bcg1|Bgt_Bcg-6|Bgt_Bcg-7|SVRPM3A1/F1
Blumeria graminis f. sp. triticale THUN-12	Bgtl THUN-12	Triticale	Monocot	CAD6501051.1	OG0002	MQYSSALIAAFTVSSVLSHGVLDSVEGANGVTMPGLSVADGTPRDCASPRCGSEADTSIIRKREMGSNKATALGRTQGGGPVDAAKMMAMFMGGAGNTTETKAARDIHAANVLRRSLGERAANGGIKTPKGTMETGVKAAAGVGAASGMPTCSDDGKVKMTYHQVNQDGAGPLTAMIDATSGGTDPDAFKSAEVTQNVPGIGIGGLSAAAVMDFPVEVQMPAGMTCSGTVGDAQNVCIVRMQNAAAAGPFGGSVAVTQSPAAKKRAVEFNLSKRHFARALAKKSREDNAYANSA	HGVLDSVEGANGVTMPGLSVADGTPRDCASPRCGSEADTSIIRKREMGSNKATALGRTQGGGPVDAAKMMAMFMGGAGNTTETKAARDIHAANVLRRSLGERAANGGIKTPKGTMETGVKAAAGVGAASGMPTCSDDGKVKMTYHQVNQDGAGPLTAMIDATSGGTDPDAFKSAEVTQNVPGIGIGGLSAAAVMDFPVEVQMPAGMTCSGTVGDAQNVCIVRMQNAAAAGPFGGSVAVTQSPAAKKRAVEFNLSKRHFARALAKKSREDNAYANSA	294	276	5	0.0181159	NA	NA	Apoplastic,0.61	Non-effector,0.622	Extracellular	Mitochondria(0.839|43-75)	nucl: 8, cyto: 5, chlo: 1	NA	NA	NA	NA	NA	NA	PTHR34618,SURFACE PROTEIN MAS1, PUTATIVE-RELATED,(1-271)	PF11327,Egh16-like virulence factor,(1-233)	NA	NA	NA	NA	NA	EpCSP083|PEC1666|PEC1961|PEC2158|PEC5191
Blumeria graminis f. sp. triticale THUN-12	Bgtl THUN-12	Triticale	Monocot	CAD6501052.1	OG0273	MKFLSIATAALLVVISASLHITDEFGIFQDGARLPVLNSKFGMSCQSNTLYNVRQIERFARMAYKGIQNGGSGVESCTFAPFPNEVFYAYYIGKSYAQATGYAENYIIINFVGHFYAGFYQYQSGGETVSKLCQFDWDTQFHSIGYN	SLHITDEFGIFQDGARLPVLNSKFGMSCQSNTLYNVRQIERFARMAYKGIQNGGSGVESCTFAPFPNEVFYAYYIGKSYAQATGYAENYIIINFVGHFYAGFYQYQSGGETVSKLCQFDWDTQFHSIGYN	147	130	3	0.0230769	NA	NA	Non-apoplastic,0.55	Apoplastic,0.761 or Cytoplasmic,0.738	Cytoplasm|Extracellular	NA	nucl: 5, chlo: 4, cyto: 3, extr: 2	NA	NA	NA	NA	NA	NA	NA	NA	NA	NA	NA	NA	NA	Bcg1|Bgt_Bcg-6|Bgt_Bcg-7|SVRPM3A1/F1
Blumeria graminis f. sp. triticale THUN-12	Bgtl THUN-12	Triticale	Monocot	CAD6501055.1	OG0162	MKFLSIATMALFVVMSASIHITDEGQIFSNGARRPVLNSNFRMSCLQNSIYDETEITDFAAKAYQELERSVSNLDRHKFDPFPNELLYAYHIGRSQMSTFGEYQHYIIINFVGNFFAGFSCYNTRNGWATTLCRFVEGTQFYSPASYRRLYLATLLRVALNLINMIHILVGPNRGFCSGY	SIHITDEGQIFSNGARRPVLNSNFRMSCLQNSIYDETEITDFAAKAYQELERSVSNLDRHKFDPFPNELLYAYHIGRSQMSTFGEYQHYIIINFVGNFFAGFSCYNTRNGWATTLCRFVEGTQFYSPASYRRLYLATLLRVALNLINMIHILVGPNRGFCSGY	180	163	4	0.0245399	NA	NA	Non-apoplastic,0.56	Apoplastic,0.632	Extracellular	NA	cyto: 7, chlo: 2, nucl: 2, mito: 2, extr: 1	NA	NA	NA	NA	NA	NA	NA	NA	NA	NA	NA	NA	NA	Bcg1|Bgt_Bcg-7|SVRPM3A1/F1
Blumeria graminis f. sp. triticale THUN-12	Bgtl THUN-12	Triticale	Monocot	CAD6501057.1	OG0162	MKFLSIATMALFVVMSASIHITDEGQIFSNGARRPVLNSNFSMSCLQNTIYTETEIVDFAAKAYQELERSVSSLEKCKFDPFPNELLYAYHIGGSQRLAKGEYHHYIIINFVGNFFAGFSHYHIRHGTETKLCTFVEGTQFYSPASY	IHITDEGQIFSNGARRPVLNSNFSMSCLQNTIYTETEIVDFAAKAYQELERSVSSLEKCKFDPFPNELLYAYHIGGSQRLAKGEYHHYIIINFVGNFFAGFSHYHIRHGTETKLCTFVEGTQFYSPASY	147	129	3	0.0232558	NA	NA	Non-apoplastic,0.66	Cytoplasmic,0.782 or Apoplastic,0.701	Extracellular	NA	nucl: 5, cyto: 5, chlo: 2, mito: 2	NA	NA	NA	NA	NA	NA	NA	NA	NA	NA	NA	NA	NA	Bcg1|Bgt_Bcg-6|Bgt_Bcg-7|SVRPM3A1/F1
Blumeria graminis f. sp. triticale THUN-12	Bgtl THUN-12	Triticale	Monocot	CAD6501058.1	OG0834	MKFFSIATVALFDVISASIHITDEGQIFSNGARRPILNSNFRMSCLADSVYDEKKIVDFSAKAYQKLAQSVSSLKNAPLTHFPTNRFTLIILDTIRCEEWVRTSHSSLEHPAR	SIHITDEGQIFSNGARRPILNSNFRMSCLADSVYDEKKIVDFSAKAYQKLAQSVSSLKNAPLTHFPTNRFTLIILDTIRCEEWVRTSHSSLEHPAR	113	96	2	0.0208333	NA	NA	Non-apoplastic,0.94	Cytoplasmic,0.861	Cytoplasm	NA	cyto: 6, nucl: 5, mito: 2, extr: 1	NA	NA	NA	NA	NA	NA	NA	NA	NA	NA	NA	NA	NA	NA
Blumeria graminis f. sp. triticale THUN-12	Bgtl THUN-12	Triticale	Monocot	CAD6501081.1	OG0002	MQYSSAILIAAFAVTSVFTHGVLDSVEGANGVTMPGLSVADGTPRDCASPRCGSEADTSIIRQREMGSNKATALGRTQGGGPVDASKMMAMFMGGGGNATATKEARDIHAANVLRRSLGERAANGGTKTPKGTLETGVKAAAGAGAASGMPTCSDDGKVKMTYHQVNQDGAGPLTAMVDATSGGTDPAAFKSAQVTQNVPGIGIGGLSAAAVMDFPVEVQMPAGMTCSGTVGDAQNVCIVRMQNAAAAGPFGGSVAVTQSPAAKKRAIEFNLSKRHFARALAKRNAEDDAAAAAAIAELEKIGSATKDDQAEREDADATPLTQKSA	ANGVTMPGLSVADGTPRDCASPRCGSEADTSIIRQREMGSNKATALGRTQGGGPVDASKMMAMFMGGGGNATATKEARDIHAANVLRRSLGERAANGGTKTPKGTLETGVKAAAGAGAASGMPTCSDDGKVKMTYHQVNQDGAGPLTAMVDATSGGTDPAAFKSAQVTQNVPGIGIGGLSAAAVMDFPVEVQMPAGMTCSGTVGDAQNVCIVRMQNAAAAGPFGGSVAVTQSPAAKKRAIEFNLSKRHFARALAKRNAEDDAAAAAAIAELEKIGSATKDDQAEREDADATPLTQKSA	326	298	5	0.0167785	NA	NA	Apoplastic,0.64	Non-effector,0.581	Extracellular	Mitochondria(0.817|34-66)	nucl: 7, cyto: 4, extr: 2, chlo: 1	NA	NA	NA	NA	NA	NA	PTHR34618,SURFACE PROTEIN MAS1, PUTATIVE-RELATED,(1-280)	PF11327,Egh16-like virulence factor,(2-224)	NA	NA	NA	NA	NA	EpCSP083|PEC1666|PEC1961|PEC2158|PEC5191
Blumeria graminis f. sp. triticale THUN-12	Bgtl THUN-12	Triticale	Monocot	CAD6501085.1	OG0835	MKKITLASITSVLVIIFPGKVISDYICNGRYISTALLQPHVNRAYANMAQNHSNVSRPGKEPPIHHTVFNYIDPETVCRSISSPYNTDSY	DYICNGRYISTALLQPHVNRAYANMAQNHSNVSRPGKEPPIHHTVFNYIDPETVCRSISSPYNTDSY	90	67	2	0.0298507	YxC	YIC, 2	Apoplastic,0.58	Apoplastic,0.862 or Cytoplasmic,0.606	Nucleus	NA	chlo: 7, nucl: 2, cyto: 2, extr: 2, mito: 1	NA	NA	NA	NA	NA	NA	NA	NA	NA	NA	NA	NA	NA	NA
Blumeria graminis f. sp. triticale THUN-12	Bgtl THUN-12	Triticale	Monocot	CAD6501145.1	OG0533	MKILGAVSASAFTFLLLLESVEPSNVFKCASGDIFYMGAIYDLALKAEYQFSCPDHPLSPDGEKCKAYSFTNPSEISQSSSLSAYTITDNTHLDCINGMILNGLNVNYRRTIGREHNYFPNEIKGFVKLPRHSG	SNVFKCASGDIFYMGAIYDLALKAEYQFSCPDHPLSPDGEKCKAYSFTNPSEISQSSSLSAYTITDNTHLDCINGMILNGLNVNYRRTIGREHNYFPNEIKGFVKLPRHSG	134	111	4	0.036036	FxC	FKC, 4	Apoplastic,0.64	Apoplastic,0.86 or Cytoplasmic,0.81	Cytoplasm	NA	cyto: 4, extr: 3, chlo: 2, nucl: 2, cysk: 2, golg: 1	NA	NA	NA	NA	NA	NA	NA	NA	NA	NA	NA	NA	NA	NA
Blumeria graminis f. sp. triticale THUN-12	Bgtl THUN-12	Triticale	Monocot	CAD6501153.1	OG0346	ISASTFPVLLLLGTVVQGYVLKCATGKEFDNRHIGELASQAEYQYNHHSYPLGPDGRICKAHEFDIPLAHTRATISYLVQVCESMEGYRLYEWYNSKWVICE	YVLKCATGKEFDNRHIGELASQAEYQYNHHSYPLGPDGRICKAHEFDIPLAHTRATISYLVQVCESMEGYRLYEWYNSKWVICE	102	84	4	0.047619	NA	NA	Non-apoplastic,0.77	Cytoplasmic,0.892 or Apoplastic,0.754	Cytoplasm	NA	chlo: 5, mito: 4, cyto: 3, nucl: 1, plas: 1	NA	NA	NA	NA	NA	NA	NA	NA	NA	NA	NA	NA	NA	AVRPM8
Blumeria graminis f. sp. triticale THUN-12	Bgtl THUN-12	Triticale	Monocot	CAD6501164.1	OG0202	MKIQNMKWLLAFMFTTKFAYADYVFKCYDLEITSELIRHSYESATDRLVPGFPAVFSIPYLYENRPVVVYAILGQDETEIAEQMYRPYLIWSRTHLDWGVYFLGDNGYQKCEQNPAYEGATFEQIAFGRQ	DYVFKCYDLEITSELIRHSYESATDRLVPGFPAVFSIPYLYENRPVVVYAILGQDETEIAEQMYRPYLIWSRTHLDWGVYFLGDNGYQKCEQNPAYEGATFEQIAFGRQ	130	109	2	0.0183486	FxC	FKC, 4	Non-apoplastic,0.77	Cytoplasmic,0.91 or Apoplastic,0.693	Cytoplasm	NA	cyto: 5, nucl: 3, extr: 3, chlo: 2, cysk: 1	NA	NA	NA	NA	NA	NA	NA	NA	NA	NA	NA	NA	NA	NA
Blumeria graminis f. sp. triticale THUN-12	Bgtl THUN-12	Triticale	Monocot	CAD6501322.1	OG0274	MQGLITSSLFISCALSLSLPVDTATSQFNKRHFDQADESNAGGQICASSSQVFTESDIQETALRACHLLHQQNLLDACTECVEVRPEFPRMFTGIIADEVGHNLHHDKHQKTHAHPGSNNVHYVSIDHHTDNDHKSHSKHFNEHETYFVSNEHKRPEHEKYGHETNVQIKSKHGKPSHSESEFHIPHNQHKSGEVLLQFPIHGQNVIHDDVRMVEPSTSILMTTSCVVVSVVEITKSGQYNQCKERPLSSLMPINTHDHFSQQKTSCVQQVC	TSQFNKRHFDQADESNAGGQICASSSQVFTESDIQETALRACHLLHQQNLLDACTECVEVRPEFPRMFTGIIADEVGHNLHHDKHQKTHAHPGSNNVHYVSIDHHTDNDHKSHSKHFNEHETYFVSNEHKRPEHEKYGHETNVQIKSKHGKPSHSESEFHIPHNQHKSGEVLLQFPIHGQNVIHDDVRMVEPSTSILMTTSCVVVSVVEITKSGQYNQCKERPLSSLMPINTHDHFSQQKTSCVQQVC	272	248	8	0.0322581	NA	NA	Non-apoplastic,0.74	Cytoplasmic,0.767	Extracellular	NA	nucl: 8, cyto: 4, chlo: 2	NA	NA	NA	NA	NA	NA	NA	NA	NA	NA	NA	NA	NA	NA
Blumeria graminis f. sp. triticale THUN-12	Bgtl THUN-12	Triticale	Monocot	CAD6501345.1	OG0275	MQLTYIIPLLLFAVGSLALTNTQVENDDDISQFNCANQIFSEEEVLKFFNAAERELALTQASDKPRMPLLEPYDPNPSSRRRKPVYYSFIAFRLRNTKVPKHVIIDNNADYIGMSWGFKAEHVCLRREVTPQNRDRPWDSKQQAKLWDAYKLRHRNRL	LTNTQVENDDDISQFNCANQIFSEEEVLKFFNAAERELALTQASDKPRMPLLEPYDPNPSSRRRKPVYYSFIAFRLRNTKVPKHVIIDNNADYIGMSWGFKAEHVCLRREVTPQNRDRPWDSKQQAKLWDAYKLRHRNRL	158	140	2	0.0142857	FxC	FNC, 15	Non-apoplastic,0.94	Cytoplasmic,0.871	Cytoplasm|Nucleus	Nucleus(RRRK)	pero: 12, cyto: 2	NA	NA	NA	NA	NA	NA	NA	NA	NA	NA	NA	NA	NA	NA
Blumeria graminis f. sp. triticale THUN-12	Bgtl THUN-12	Triticale	Monocot	CAD6501357.1	OG0177	MNLQTTTQLIALLSMSSAATATYSYNCYGQDILRDDIQRSLNGLVNSGSNHQKTAIEKFYCGENKTCYVSHITLSNYKNANGSISPYYLLVDDNNKFLSVVMYYVKSYYECEQS	TYSYNCYGQDILRDDIQRSLNGLVNSGSNHQKTAIEKFYCGENKTCYVSHITLSNYKNANGSISPYYLLVDDNNKFLSVVMYYVKSYYECEQS	114	93	4	0.0430108	YxC	YNC, 4	Apoplastic,0.62	Apoplastic,0.996 or Cytoplasmic,0.92	Extracellular	NA	chlo: 6, nucl: 3, extr: 3, cyto: 2	NA	NA	NA	NA	NA	NA	NA	NA	NA	NA	NA	NA	NA	NA
Blumeria graminis f. sp. triticale THUN-12	Bgtl THUN-12	Triticale	Monocot	CAD6501360.1	OG0231	MWLLHYFVLLASVSKPAAAASFQKWDIEKGAVCSGIIWTGDELKEVRLRYCDRPPSPASLKNTSHHYRGLFYSDKRTFIYFLPLPQHASLEEVLDIDSYYYISVDADCNFYSVVKLKDLYAGQTAVYESNTEMCTEGQQF	ASFQKWDIEKGAVCSGIIWTGDELKEVRLRYCDRPPSPASLKNTSHHYRGLFYSDKRTFIYFLPLPQHASLEEVLDIDSYYYISVDADCNFYSVVKLKDLYAGQTAVYESNTEMCTEGQQF	140	121	4	0.0330579	NA	NA	Non-apoplastic,0.87	Cytoplasmic,0.866 or Apoplastic,0.688	Cytoplasm	NA	nucl: 7, chlo: 3, extr: 3, cyto: 1	NA	NA	NA	NA	NA	NA	NA	NA	NA	NA	NA	NA	NA	NA
Blumeria graminis f. sp. triticale THUN-12	Bgtl THUN-12	Triticale	Monocot	CAD6501366.1	OG0114	MFSTPSVTKCAIIVSTLLVCLPTPAATVKHENFKTCDQSGFCKRNRQYANIATSKGATWQAPYSIAAESLSWKDGQLNGIIQKVVEGQTELVRLPIKISFLNSGSARVTIDEEKRQKGETTLRNESRARKERYNETEIWTIIDGLELSKTAKERRDTKKSTVTYGPAGKFEAQITFSPFSIDFKRDSASQIKFNDRGLINVEHWRPKAEVSELKEGEVEKNSNEDESTWWDESFGGFTDSKPRGPESIALDITFPDYEHVYGIPEHASPLSLKTTRGGGGNYDEPYRLYNADVFEYITDSSMTLYGAIPFMQAHKKDSTVGIFWLNAAETWIDVIKEIEHQSPISLGIGSKTSTKTHWISESGLIDIFVFLGPTPDDVIQAYGKLTGFSQLPQQFALGY…	VKHENFKTCDQSGFCKRNRQYANIATSKGATWQAPYSIAAESLSWKDGQLNGIIQKVVEGQTELVRLPIKISFLNSGSARVTIDEEKRQKGETTLRNESRARKERYNETEIWTIIDGLELSKTAKERRDTKKSTVTYGPAGKFEAQITFSPFSIDFKRDSASQIKFNDRGLINVEHWRPKAEVSELKEGEVEKNSNEDESTWWDESFGGFTDSKPRGPESIALDITFPDYEHVYGIPEHASPLSLKTTRGGGGNYDEPYRLYNADVFEYITDSSMTLYGAIPFMQAHKKDSTVGIFWLNAAETWIDVIKEIEHQSPISLGIGSKTSTKTHWISESGLIDIFVFLGPTPDDVIQAYGKLTGFSQLPQQFALGYHQSRWNYVSDEDVREVDLKMSKHEIPY…	965	938	4	0.00426439	NA	NA	Non-apoplastic,0.89	Non-effector,0.761	Endoplasmic reticulum	Nucleus(KRKL,RRRR,KRQKGETTLRNESRARKER)	cyto: 11, chlo: 1, nucl: 1, pero: 1	NA	cd14752,GH31_N,N-terminal domain of glycosyl hydrolase family 31 (GH31),(223-360)|cd06603,GH31_GANC_GANAB_alpha,neutral alpha-glucosidase C, neutral alpha-glucosidase AB,(360-828)	3.2.1.84,glucan 1,3-alpha-glucosidase	neutral alpha-glucosidase AB isoform X2(684-783)	glycosyl hydrolase (family 31)(184-360)|Glycosidases(363-683)|Glycosyl hydrolase, all-beta(684-782)|Glycosyl hydrolase, all-beta(784-932)	K05546,mannosyl-oligosaccharide alpha-1,3-glucosidase [EC:3.2.1.207]	PTHR22762,ALPHA-GLUCOSIDASE,(1-893)	PF13802,Glycosyl hydrolase 31 N-terminal galactose mutarotase-like domain,(68-306)|PF01055,Glycosyl hydrolases family 31 TIM-barrel domain,(363-690)|PF21365,Glycosyl hydrolase family 31 C-terminal domain,(699-787)	NA	PS00129,Glycosyl hydrolases family 31 active site.(514-521)	NA	NA	Galactose mutarotase-like(134-348)|(Trans)glycosidases(350-699)|Glycosyl hydrolase domain(701-782)	NA
Blumeria graminis f. sp. triticale THUN-12	Bgtl THUN-12	Triticale	Monocot	CAD6501372.1	OG0177	MKLQTITQLVSFLCFSSMVSAVQKYTCFGQDINWKDIQTGLKALKKPSANQDKASIPNLYYGENFNGYISRIPLKNYNNDRGRYPPYFSFMDEGNNLLGVVMYSDGHYYQCSPRLPVEINEYSD	VQKYTCFGQDINWKDIQTGLKALKKPSANQDKASIPNLYYGENFNGYISRIPLKNYNNDRGRYPPYFSFMDEGNNLLGVVMYSDGHYYQCSPRLPVEINEYSD	124	103	2	0.0194175	YxC	YTC, 4	Apoplastic,0.68	Apoplastic,0.951 or Cytoplasmic,0.949	Cytoplasm|Nucleus	NA	chlo: 5, mito: 4, nucl: 3, extr: 2	NA	NA	NA	NA	NA	NA	NA	NA	NA	NA	NA	NA	NA	NA
Blumeria graminis f. sp. triticale THUN-12	Bgtl THUN-12	Triticale	Monocot	CAD6501373.1	OG0429	MKQQIIYWLIPFLYLSAVQSMIEDYTCIGTKIEGRYVEKALDFLRKPQNQMHILPMNLWTCESENYCYISALHTDDESFRKRYRTPYYVVVDGLKHLRGVVISTGRDYQQCSPRSPAIIVRKSH	MIEDYTCIGTKIEGRYVEKALDFLRKPQNQMHILPMNLWTCESENYCYISALHTDDESFRKRYRTPYYVVVDGLKHLRGVVISTGRDYQQCSPRSPAIIVRKSH	124	104	4	0.0384615	YxC	YTC, 5	Non-apoplastic,0.84	Cytoplasmic,0.983	Cytoplasm|Nucleus	NA	chlo: 6, cyto: 5, nucl: 1, plas: 1, extr: 1	NA	NA	NA	NA	NA	NA	NA	NA	NA	NA	NA	NA	NA	NA
Blumeria graminis f. sp. triticale THUN-12	Bgtl THUN-12	Triticale	Monocot	CAD6501376.1	OG0041	MKLLRQILSHICFVTFAIAFEDCHDCPDFSTTVDLGYARYKGVEIEAGVKYWLGVRFAAAPLGHLRWRAPRDPLECEALQDATTFQPVCIGTARFGNAVQDEDCLFLNIFAPSNASSESRLPVWFYIPGGGYSVNSDANYNATELIKRSGGNIILIQTSYRVSAFGFLASEEIRENGDLNVGFLDQRKALEWVQKYFGGNPDHVVIHGDSAGAGSVALHMTAYGGRDSGLFHSAIMESVFFPTHRKVADYEFQYQNFITLSNCSMDTEPLSCLRKTPLSVLQKANSHFFPFPNAISPPFFPYAPCVDGNIFPDHPAKLYLDGKFVQVPIMIGDDTDEGTSFVDNAASPSEVATFMKNQFPKLSNSSLEDINVIYPLLSPMPLHAAYFPSLARAYGEATF…	FEDCHDCPDFSTTVDLGYARYKGVEIEAGVKYWLGVRFAAAPLGHLRWRAPRDPLECEALQDATTFQPVCIGTARFGNAVQDEDCLFLNIFAPSNASSESRLPVWFYIPGGGYSVNSDANYNATELIKRSGGNIILIQTSYRVSAFGFLASEEIRENGDLNVGFLDQRKALEWVQKYFGGNPDHVVIHGDSAGAGSVALHMTAYGGRDSGLFHSAIMESVFFPTHRKVADYEFQYQNFITLSNCSMDTEPLSCLRKTPLSVLQKANSHFFPFPNAISPPFFPYAPCVDGNIFPDHPAKLYLDGKFVQVPIMIGDDTDEGTSFVDNAASPSEVATFMKNQFPKLSNSSLEDINVIYPLLSPMPLHAAYFPSLARAYGEATFTCPGILISQALFNEAPRSN…	551	532	10	0.018797	NA	NA	Non-apoplastic,0.59	Non-effector,0.863	Extracellular	NA	nucl: 7, cyto: 5, chlo: 1, vacu: 1	NA	NA	NA	NA	alpha/beta hydrolase(8-530)	NA	PTHR11559,CARBOXYLESTERASE,(13-529)	PF00135,Carboxylesterase, type B,(24-478)	NA	PS00941,Carboxylesterases type-B signature 2.(83-93)|PS00122,Carboxylesterases type-B serine active site.(178-193)	NA	NA	alpha/beta-Hydrolases(11-527)	NA
Blumeria graminis f. sp. triticale THUN-12	Bgtl THUN-12	Triticale	Monocot	CAD6501409.1	OG0098	MIYPRALLPAAVALVSLVLAVPLEERQLAFDFNNQKVRGVNLGGWFVLEPWITPSIFQQWANGGNVIDEYSYTAALGKDEAFTRLNNHWATWITERDFAEIASMGLNHVRIPVGYWALVTIPNDPYVQGQLSYMDQAIDWARQNGLKIMLDIHCAPGSQNGFDNSGRAGTIAWQSGDNVPSTLRAIQLLAERYAHHTDVVTSIELLNEPVFWGNDLSQTKKFYYDGWGNVRTQGQTAVAIHDAYLDPRSWNGFMNSESGVNNVILDTHIYQVFSQDEVAMKPCAHVQTACSSVDKIKPTDKWTIVGEWTGAQTDCAKWLNGLGKGARYDGTLPGKSEGYYGSCDKKYEGTVDDMLPVDKTNIQYFIEAQLDAYESHTGWFFWNWKTESAPEWHFQNLTR…	VPLEERQLAFDFNNQKVRGVNLGGWFVLEPWITPSIFQQWANGGNVIDEYSYTAALGKDEAFTRLNNHWATWITERDFAEIASMGLNHVRIPVGYWALVTIPNDPYVQGQLSYMDQAIDWARQNGLKIMLDIHCAPGSQNGFDNSGRAGTIAWQSGDNVPSTLRAIQLLAERYAHHTDVVTSIELLNEPVFWGNDLSQTKKFYYDGWGNVRTQGQTAVAIHDAYLDPRSWNGFMNSESGVNNVILDTHIYQVFSQDEVAMKPCAHVQTACSSVDKIKPTDKWTIVGEWTGAQTDCAKWLNGLGKGARYDGTLPGKSEGYYGSCDKKYEGTVDDMLPVDKTNIQYFIEAQLDAYESHTGWFFWNWKTESAPEWHFQNLTRAGLIPQPLDSRKVPSQCGTS…	426	406	7	0.0172414	NA	NA	Apoplastic,0.64	Non-effector,0.926	Extracellular	NA	cyto: 7, cysk: 4, nucl: 3	NA	NA	3.2.1.58,glucan 1,3-beta-glucosidase	Glucan 1,3-beta-glucosidase A(6-397)	Glycosidases(6-399)	K01210,glucan 1,3-beta-glucosidase [EC:3.2.1.58]	PTHR31297,GLUCAN ENDO-1,6-BETA-GLUCOSIDASE B,(12-389)	PF00150,Cellulase (glycosyl hydrolase family 5),(57-294)	NA	NA	NA	NA	(Trans)glycosidases(9-397)	NA
Blumeria graminis f. sp. triticale THUN-12	Bgtl THUN-12	Triticale	Monocot	CAD6501416.1	OG0232	MKMYVLGIFTSWLGAARAMGPERIAQLRQETAAMFYHGFDNYMEIAFPEDEIRPVSCIPLTRDQQNHQNVALNDVLGNYSLTLIDSLSTLAILASSPPDAQETAEKSLRKFQDGVASLILHYGDGTNGTSGKGLRGRGFDIDSKVQVFETVIRGVGGLLSAHLFAVGELPILHYNPKLLEETKQKKLKKGELPAIVWPNGLNYNGQLLRLALDLAQRILPAFYTPTGIPYPRVNLRHGIPFYRNSAMYESQGFSENEEAETTETCTAGAGSLVLEFTTLSRLTHDSRFEQLAKRAFWSVWEKRSSIGLLGAGIDSENGEWIGAYSGIGAGTDSFFEYALKTYILLSGHDQFNFSKPHEEEQADLPDPNLMHEPLSVEENSSAAFLATWYEARSAVKRYL…	MGPERIAQLRQETAAMFYHGFDNYMEIAFPEDEIRPVSCIPLTRDQQNHQNVALNDVLGNYSLTLIDSLSTLAILASSPPDAQETAEKSLRKFQDGVASLILHYGDGTNGTSGKGLRGRGFDIDSKVQVFETVIRGVGGLLSAHLFAVGELPILHYNPKLLEETKQKKLKKGELPAIVWPNGLNYNGQLLRLALDLAQRILPAFYTPTGIPYPRVNLRHGIPFYRNSAMYESQGFSENEEAETTETCTAGAGSLVLEFTTLSRLTHDSRFEQLAKRAFWSVWEKRSSIGLLGAGIDSENGEWIGAYSGIGAGTDSFFEYALKTYILLSGHDQFNFSKPHEEEQADLPDPNLMHEPLSVEENSSAAFLATWYEARSAVKRYLYSSVHHPHYINVHLSTGS…	1066	1048	8	0.00763359	NA	NA	Non-apoplastic,0.86	Non-effector,0.901	Cytoplasm|Endoplasmic reticulum	NA	cyto: 5, nucl: 3.5, nucl_plas: 2.5, pero: 2, extr: 1, cysk: 1, golg: 1	GH38,Glycoside Hydrolase Family 38	NA	3.2.1.24,alpha-mannosidase	NA	Six-hairpin glycosidase-like superfamily(3-567)	NA	PTHR45679,ER DEGRADATION-ENHANCING ALPHA-MANNOSIDASE-LIKE PROTEIN 2,(2-936)	PF01532,Glycosyl hydrolase family 47,(16-556)	Glycosyl hydrolase family 47(16-36)|Glycosyl hydrolase family 47(62-76)|Glycosyl hydrolase family 47(520-540)	NA	NA	NA	Seven-hairpin glycosidases(4-559)	NA
Blumeria graminis f. sp. triticale THUN-12	Bgtl THUN-12	Triticale	Monocot	CAD6501443.1	OG0007	MQFNSFVLFLALSSTVFSAPTGKGLGAVIEGDGEGSIGGANGEGAITGEAAKPFVGTETAKPTIGGEDNEATTEGEEDKVVNVLGESKAAVGGGGAKAFPGAPAKKPTPQSVSVAAKSFANDANTVSNALNQLPGMTDRNSIIAMSKKAYFAELDEDKHRDVLARAAGSDGQVSNGKIMKFTPAVLDGLKEMYTSGTPAKVNQNIPAIQRARNPNILPSITQLSNAALKKMNLPADQQNFPPTGQKGK	APTGKGLGAVIEGDGEGSIGGANGEGAITGEAAKPFVGTETAKPTIGGEDNEATTEGEEDKVVNVLGESKAAVGGGGAKAFPGAPAKKPTPQSVSVAAKSFANDANTVSNALNQLPGMTDRNSIIAMSKKAYFAELDEDKHRDVLARAAGSDGQVSNGKIMKFTPAVLDGLKEMYTSGTPAKVNQNIPAIQRARNPNILPSITQLSNAALKKMNLPADQQNFPPTGQKGK	248	230	0	0	NA	NA	Apoplastic,0.61	Cytoplasmic,0.788	Cytoplasm|Extracellular	NA	nucl: 5, mito: 4, cyto: 2, chlo: 1, plas: 1, extr: 1	NA	NA	NA	NA	NA	NA	NA	NA	NA	NA	NA	NA	NA	NA
Blumeria graminis f. sp. triticale THUN-12	Bgtl THUN-12	Triticale	Monocot	CAD6501452.1	OG0056	MQLIRLLVLAFAAFVAASPYSTLSHTEGGKGGKGGKGDDDGDDDGPQTCNDALQTLPKCALQCVIQPPIDAGCKSAADFSCTCEHDTNKAITKQETPCVLDHCSLQDSIGALKAGRLICDLCNVPSNDTDSYN	SPYSTLSHTEGGKGGKGGKGDDDGDDDGPQTCNDALQTLPKCALQCVIQPPIDAGCKSAADFSCTCEHDTNKAITKQETPCVLDHCSLQDSIGALKAGRLICDLCNVPSNDTDSYN	133	116	10	0.0862069	NA	NA	Apoplastic,0.67	Cytoplasmic,0.887 or Apoplastic,0.714	Extracellular	NA	chlo: 5, mito: 5, nucl: 3, plas: 1	NA	NA	NA	NA	NA	NA	NA	PF05730,Extracellular membrane protein, CFEM domain,(36-102)	NA	NA	NA	Extracellular membrane protein, CFEM domain(35-103)	NA	BEC2(CSEP0214)|GoEC2
Blumeria graminis f. sp. triticale THUN-12	Bgtl THUN-12	Triticale	Monocot	CAD6501474.1	OG0081	MLPIVTLVLFLVILISAAPKEISSRQGNFSWGSERVRGLNIGGWLVLEPWITPSIFDNLDQSLGIKDEFTLGQKLKSSTAHEILKRHWDSWVTFQDFQRISDVGFNTVRIPIGYWAYMTLEEEPYIQGAAPYLDSAINWARLTGLKVWIDLHGAPGSQNGFDNSGHFVSKPLWQSSNKVNVTLNILHNITVKYTQPEYQDVVVGIELLNEPLGPELSLDSLKKFYRDAFNDIRAVSQTTVILHDAFMQPKFWNGFLSVSDNDSHSVVIDHHEYQVFTNELVALQPHQHQQLACDNAVSYSEGSDKWIVVGEWTAAMTDCAVWLNGYHVGSRYDGSYPGSSYVGSCEDKKEIKNWNETYRRNMRSYIEAQLSAFETYTQGWIFWNFKTQGAHEWDAFALL…	APKEISSRQGNFSWGSERVRGLNIGGWLVLEPWITPSIFDNLDQSLGIKDEFTLGQKLKSSTAHEILKRHWDSWVTFQDFQRISDVGFNTVRIPIGYWAYMTLEEEPYIQGAAPYLDSAINWARLTGLKVWIDLHGAPGSQNGFDNSGHFVSKPLWQSSNKVNVTLNILHNITVKYTQPEYQDVVVGIELLNEPLGPELSLDSLKKFYRDAFNDIRAVSQTTVILHDAFMQPKFWNGFLSVSDNDSHSVVIDHHEYQVFTNELVALQPHQHQQLACDNAVSYSEGSDKWIVVGEWTAAMTDCAVWLNGYHVGSRYDGSYPGSSYVGSCEDKKEIKNWNETYRRNMRSYIEAQLSAFETYTQGWIFWNFKTQGAHEWDAFALLDAGIFPQPLEGVKSSTA…	419	402	4	0.00995025	NA	NA	Non-apoplastic,0.63	Non-effector,0.919	Extracellular	Nucleus(KKEIKNWNETYRRNMR)	nucl: 5, chlo: 3, cyto: 3, mito: 1, plas: 1, cysk: 1	NA	NA	3.2.1.58,glucan 1,3-beta-glucosidase	Glucan 1,3-beta-glucosidase A(8-401)	Glycosidases(8-401)	K01210,glucan 1,3-beta-glucosidase [EC:3.2.1.58]	PTHR31297,GLUCAN ENDO-1,6-BETA-GLUCOSIDASE B,(13-393)	PF00150,Cellulase (glycosyl hydrolase family 5),(77-298)	NA	PS00659,Glycosyl hydrolases family 5 signature.(186-195)	NA	NA	(Trans)glycosidases(12-400)	NA
Blumeria graminis f. sp. triticale THUN-12	Bgtl THUN-12	Triticale	Monocot	CAD6501483.1	OG0001	MWINLGILLAISGFIHQIKCTNVPYSDMYLPEGTNGFVCGMDLFTIDHLREVVNKVMESTFFEEYYHKYPTLFEDTHLFNVKSDILLSWPTMLNEKFFYSHAGKIRLIINTRGQIMGLLTVGPKNDAQKINFEKCYPVYRSLRGKDDERGIPYESTTKPRLGYSCGLRVILRSTVDKTMKIVSNDYLLRGMVRKDKPANLEKYTGDEFVGVDLYSFPIHRKTHSNTLLGTPGVLRIVFDIRDSKVKGIINIQDRKKKCVPVWDLSSTPSTSIYSPSSVLDLEIIEDNFWPETCFGHRIKAKTIWLYLEFAVRNWMSKLPGRKLNFPIVKQNIIQLWPMRIPETQDNKFNDVFAIGHHTRLGTYSLYYVNTRHGTLVKPRACLDFSHSIILHLQRIHGQV…	TNVPYSDMYLPEGTNGFVCGMDLFTIDHLREVVNKVMESTFFEEYYHKYPTLFEDTHLFNVKSDILLSWPTMLNEKFFYSHAGKIRLIINTRGQIMGLLTVGPKNDAQKINFEKCYPVYRSLRGKDDERGIPYESTTKPRLGYSCGLRVILRSTVDKTMKIVSNDYLLRGMVRKDKPANLEKYTGDEFVGVDLYSFPIHRKTHSNTLLGTPGVLRIVFDIRDSKVKGIINIQDRKKKCVPVWDLSSTPSTSIYSPSSVLDLEIIEDNFWPETCFGHRIKAKTIWLYLEFAVRNWMSKLPGRKLNFPIVKQNIIQLWPMRIPETQDNKFNDVFAIGHHTRLGTYSLYYVNTRHGTLVKPRACLDFSHSIILHLQRIHGQVTEF	402	382	6	0.0157068	FxC	FVC, 17	Non-apoplastic,0.65	Cytoplasmic,0.558	Cytoplasm	Nucleus(RKKK)	cyto: 6, cysk: 5, chlo: 1, nucl: 1, E.R._vacu: 1	NA	NA	NA	NA	Microbial ribonucleases(15-116)	NA	NA	NA	NA	NA	NA	NA	NA	CSEP0025|CSEP0247
Blumeria graminis f. sp. triticale THUN-12	Bgtl THUN-12	Triticale	Monocot	CAD6501514.1	OG0661	MLVWPKVFLFSFCWILTGERRVKVPSTKISNITSECTQYMSSPIVKLNYRRRWSSGKPVFSVS	ERRVKVPSTKISNITSECTQYMSSPIVKLNYRRRWSSGKPVFSVS	63	45	1	0.0222222	NA	NA	Non-apoplastic,0.54	Cytoplasmic,0.765	Cytoplasm	NA	cyto: 6.5, cyto_nucl: 5, extr: 3, nucl: 2.5, chlo: 2	NA	NA	NA	NA	NA	NA	NA	NA	NA	NA	NA	NA	NA	NA
Blumeria graminis f. sp. triticale THUN-12	Bgtl THUN-12	Triticale	Monocot	CAD6501518.1	OG0008	MLPVHSFFFSIIFYAASIQARYVFYYDQYHKNLPPTTMNTGIDHVIMAFANSSLFTTSPAGEYVPFEDIPTLRTKFDADIKVLIAVGGWGDTAGFSMGAATEESRKLYATNIAAMLEKFGFDGVDIDWEYPGGNSSDYKQSPNEDKVSEIETYPLLLAEIRAAIGPKKLLTIATPGKVGDLMAFTPETAPSIWRSVDWVNLMSYDLFNRRDKITKHHTDVKASLEIVDYYLNKLSLDPLKLNLGFPMYAKWATIDANQTCQNGLGCATAELESPDGSDTGLSGAITFELENYATPPTNMTESVDGACGPTAGTFCAAGNCCSAFGFCGDSAAHCDACLGPVFGSGCKTESLSEKFQTAMKNGVTDEQAGGEYYYDQQNNLFWTWDTPQIISRKFNDIVK…	RYVFYYDQYHKNLPPTTMNTGIDHVIMAFANSSLFTTSPAGEYVPFEDIPTLRTKFDADIKVLIAVGGWGDTAGFSMGAATEESRKLYATNIAAMLEKFGFDGVDIDWEYPGGNSSDYKQSPNEDKVSEIETYPLLLAEIRAAIGPKKLLTIATPGKVGDLMAFTPETAPSIWRSVDWVNLMSYDLFNRRDKITKHHTDVKASLEIVDYYLNKLSLDPLKLNLGFPMYAKWATIDANQTCQNGLGCATAELESPDGSDTGLSGAITFELENYATPPTNMTESVDGACGPTAGTFCAAGNCCSAFGFCGDSAAHCDACLGPVFGSGCKTESLSEKFQTAMKNGVTDEQAGGEYYYDQQNNLFWTWDTPQIISRKFNDIVKPRNLGGVMAWSLGQDSFDFS…	609	589	10	0.0169779	NA	NA	Non-apoplastic,0.77	Non-effector,0.816	Extracellular	NA	chlo: 5, extr: 5, nucl: 1, cyto: 1, mito: 1, E.R.: 1	GH18,Glycoside Hydrolase Family 18	cd11618,ChtBD1_1,Hevein or type 1 chitin binding domain; filamentous ascomycete subfamily,(287-327)	3.2.1.14,chitinase	NA	Glycosidases(1-274)|Endochitinase-like superfamily(284-327)|Chitinase insertion domain superfamily(341-364)|Glycosidases(365-394)	K01183,chitinase [EC:3.2.1.14]	PTHR11177,CHITINASE,(6-401)	PF00704,Glycoside hydrolase family 18, catalytic domain,(1-394)	NA	PS01095,Glycosyl hydrolases family 18 (GH18) active site signature.(101-109)	Glycosyl hydrolases family 18 (GH18) domain(1-411)|Chitin-binding type-1 domain(284-332)	Chitinase II/V-like, catalytic domain(1-394)	(Trans)glycosidases(5-400)|Plant lectins/antimicrobial peptides(291-316)	NA
Blumeria graminis f. sp. triticale THUN-12	Bgtl THUN-12	Triticale	Monocot	CAD6501525.1	OG0008	MLRFSSLFLAGALYTTVTQARYVFYYDQYHTNIPNNTVNAGIDHVITAFANSSLFTTSPAGEYVPFENISSVRSHFDNNTKVLIAIGGWADNTGFSVGVATEPSRKLFASNVAALLEKFGFDGVNMDWEYPGGNGADYRQKPNSEKKSEIDTYPMLLAEIRAAIGPNMLLTIATPGKVVDMIAYTPEKAPSIWKSVDWVNVMTYDLMNRRDNVTKHHTDIKSSLEVVDHYINTLSLDPAKINLGFAMYAKWFTLDPSKPCENGLNCTTVMSEDANGLDTGKSGATTFEASNYAKPMGNMTASVNGACGPTTSTFCAPGMCCSSAGFCGNTDEYCKNCLGSAYGSGCNEIPISAHFQMAVRDGLKDEQAGGAYYYDQANHLFWTFDTPELMARKFTEIVD…	RYVFYYDQYHTNIPNNTVNAGIDHVITAFANSSLFTTSPAGEYVPFENISSVRSHFDNNTKVLIAIGGWADNTGFSVGVATEPSRKLFASNVAALLEKFGFDGVNMDWEYPGGNGADYRQKPNSEKKSEIDTYPMLLAEIRAAIGPNMLLTIATPGKVVDMIAYTPEKAPSIWKSVDWVNVMTYDLMNRRDNVTKHHTDIKSSLEVVDHYINTLSLDPAKINLGFAMYAKWFTLDPSKPCENGLNCTTVMSEDANGLDTGKSGATTFEASNYAKPMGNMTASVNGACGPTTSTFCAPGMCCSSAGFCGNTDEYCKNCLGSAYGSGCNEIPISAHFQMAVRDGLKDEQAGGAYYYDQANHLFWTFDTPELMARKFTEIVDARKLGGVMAWSLGEDSHDFS…	463	443	10	0.0225734	NA	NA	Apoplastic,0.72	Non-effector,0.633	Extracellular	NA	extr: 7, chlo: 3, cyto: 3, mito: 1	GH18,Glycoside Hydrolase Family 18	cd00598,GH18_chitinase-like,GH18 (glycosyl hydrolase, family 18) type II chitinases,(2-186)|cd00035,ChtBD1,Hevein or type 1 chitin binding domain,(287-317)	3.2.1.14,chitinase	NA	Glycosidases(1-284)|Endochitinase-like superfamily(285-335)|Chitinase insertion domain superfamily(344-367)|Glycosidases(368-397)	K01183,chitinase [EC:3.2.1.14]	PTHR11177,CHITINASE,(8-418)	PF00704,Glycoside hydrolase family 18, catalytic domain,(1-394)	NA	PS01095,Glycosyl hydrolases family 18 (GH18) active site signature.(101-109)|PS00026,Chitin recognition or binding domain signature.(295-314)	Glycosyl hydrolases family 18 (GH18) domain(1-411)|Chitin-binding type-1 domain(284-328)	Chitinase II/V-like, catalytic domain(1-394)	(Trans)glycosidases(2-399)|Plant lectins/antimicrobial peptides(285-316)	NA
Blumeria graminis f. sp. triticale THUN-12	Bgtl THUN-12	Triticale	Monocot	CAD6501532.1	OG0099	MSFTMLGSWSKLFSLVFLICIAHPVCALPKGGQDSNDSKGKATSTAASASGTLGQATDGSVILDKTVQINGLPIRYRISAPADQFTAASGVPGAKADSSQAGANGLNVLLHGDGGTSFFDFPNQAVQDGLMGVVVLAPNNKRFWGGGSGLQRTDGVAHAAAVNSLIQKQLAQDVAFDPSRVFFTGVSGGSLLLSGFFVPAFGATYKTGVVLNCGALTPQVNVVDSSTLISKMKIHFQSTQDELASLQGELPRAIAAYESLATDAGLSADQIGALQTVDNSPNGGGHCAFDGKDFVSGVQLIASNYANIISDNPSGKVPGIKQSVLKSVVGNEKISFSSAT	LPKGGQDSNDSKGKATSTAASASGTLGQATDGSVILDKTVQINGLPIRYRISAPADQFTAASGVPGAKADSSQAGANGLNVLLHGDGGTSFFDFPNQAVQDGLMGVVVLAPNNKRFWGGGSGLQRTDGVAHAAAVNSLIQKQLAQDVAFDPSRVFFTGVSGGSLLLSGFFVPAFGATYKTGVVLNCGALTPQVNVVDSSTLISKMKIHFQSTQDELASLQGELPRAIAAYESLATDAGLSADQIGALQTVDNSPNGGGHCAFDGKDFVSGVQLIASNYANIISDNPSGKVPGIKQSVLKSVVGNEKISFSSAT	340	313	2	0.00638978	NA	NA	Apoplastic,0.77	Non-effector,0.519	Extracellular	NA	cyto: 9, mito: 2, nucl_plas: 2, nucl: 1.5, plas: 1.5	NA	NA	NA	NA	alpha/beta hydrolase(66-239)	NA	NA	NA	NA	NA	NA	NA	alpha/beta-Hydrolases(38-197)	NA
Blumeria graminis f. sp. triticale THUN-12	Bgtl THUN-12	Triticale	Monocot	CAD6501543.1	OG0008	MKISQRLVGVVLSTVLTQARNVFYYDEEHPHLPDPKVTADVDHVNIAHAKSSIFTTNPAGEYAPFQNLSSLKAHFKPDTKFLISIGGWGDIGFRKAAATEDSRKLFASNIAELLKKLSLDGVDIDWRYPGGNGDDYRQVLNWDLAAEPGTYPLLLSEIRSAIGSKKILSIAAPGKPENMIVYTPHNATSIWNLVDWVNVMTYDLMDRRDGITKHHTDVETSLKIVDHYIDNLKLEPHKINLGFAMFAKWFKVDPMEKCETGLGCITLLLETQDGIDTQSSGSITFETANLAPPPSNITETTDGTCGPEIFKTCKKGHCCSIYGYCGTTEDYCNNCEGVAYGSGCKAVSLKSQFQTAMLNGITDSKMGGQYYYDRTRSTFWTWETPDLIAQKFEKIMAAR…	RNVFYYDEEHPHLPDPKVTADVDHVNIAHAKSSIFTTNPAGEYAPFQNLSSLKAHFKPDTKFLISIGGWGDIGFRKAAATEDSRKLFASNIAELLKKLSLDGVDIDWRYPGGNGDDYRQVLNWDLAAEPGTYPLLLSEIRSAIGSKKILSIAAPGKPENMIVYTPHNATSIWNLVDWVNVMTYDLMDRRDGITKHHTDVETSLKIVDHYIDNLKLEPHKINLGFAMFAKWFKVDPMEKCETGLGCITLLLETQDGIDTQSSGSITFETANLAPPPSNITETTDGTCGPEIFKTCKKGHCCSIYGYCGTTEDYCNNCEGVAYGSGCKAVSLKSQFQTAMLNGITDSKMGGQYYYDRTRSTFWTWETPDLIAQKFEKIMAARKLGGVMVWSLGEDSYDNSH…	470	451	10	0.0221729	NA	NA	Non-apoplastic,0.58	Non-effector,0.541	Extracellular	NA	cyto: 6, nucl: 3, cysk: 2.5, cysk_plas: 2, pero: 1, golg: 1	GH18,Glycoside Hydrolase Family 18	cd00598,GH18_chitinase-like,GH18 (glycosyl hydrolase, family 18) type II chitinases,(3-185)|cd00035,ChtBD1,Hevein or type 1 chitin binding domain,(286-325)	3.2.1.14,chitinase	NA	Glycosidases(1-260)|Endochitinase-like superfamily(283-340)	K01183,chitinase [EC:3.2.1.14]	PTHR11177,CHITINASE,(22-441)	PF00704,Glycoside hydrolase family 18, catalytic domain,(2-393)|PF00187,Chitin recognition protein,(286-316)	NA	PS00026,Chitin recognition or binding domain signature.(294-313)	Glycosyl hydrolases family 18 (GH18) domain(1-408)|Chitin-binding type-1 domain(283-327)	Chitinase II/V-like, catalytic domain(1-393)|Chitin-binding, type 1(285-320)	(Trans)glycosidases(12-400)|Plant lectins/antimicrobial peptides(292-315)	NA
Blumeria graminis f. sp. triticale THUN-12	Bgtl THUN-12	Triticale	Monocot	CAD6501558.1	OG0347	MHLFRTPSLVSIICILLQSPIITSATPVSCSERTRDLVLRGDLDPSACCSYGMCKGDVNVRGG	TPVSCSERTRDLVLRGDLDPSACCSYGMCKGDVNVRGG	63	38	4	0.105263	NA	NA	Non-apoplastic,0.52	Cytoplasmic,0.768 or Apoplastic,0.691	Cytoplasm	NA	chlo: 8, cyto_nucl: 3, nucl: 2.5, cyto: 2.5, extr: 1	NA	NA	NA	NA	NA	NA	NA	NA	NA	NA	NA	NA	NA	NA
Blumeria graminis f. sp. triticale THUN-12	Bgtl THUN-12	Triticale	Monocot	CAD6501582.1	OG0007	MMLSGFLVLFSLTNLALSLPTQGIKPVARTVSQAAENMASDANAVSDALNKLPTLSTREDIQSVSQVAIDAESDEDTHRTILATAASCNGRESNEKLLTYGPTVLRELKAMNSAGTPEAVKQSIPVIQNVRNPNVLPSITQLSNAALENSGLPPTQKDFPPTGVAA	LPTQGIKPVARTVSQAAENMASDANAVSDALNKLPTLSTREDIQSVSQVAIDAESDEDTHRTILATAASCNGRESNEKLLTYGPTVLRELKAMNSAGTPEAVKQSIPVIQNVRNPNVLPSITQLSNAALENSGLPPTQKDFPPTGVAA	166	148	1	0.00675676	NA	NA	Apoplastic,0.6	Cytoplasmic,0.538	Cytoplasm	NA	chlo: 8, nucl: 3, mito: 3	NA	NA	NA	NA	NA	NA	NA	NA	NA	NA	NA	NA	NA	NA
Blumeria graminis f. sp. triticale THUN-12	Bgtl THUN-12	Triticale	Monocot	CAD6501585.1	OG0007	MMLSGFLVLFSLTNLALSLPTQGIKPVARTVSQAAENMASDANAVSDALNKLPTLSTREDIQSVSQVAIDAESDEDTHRTILATAASCNGRESNEKLLTYGPTVLRELKAMNSAGTPEAVKQSIPVIQNVRNPNVLPSITQLSNAALENSGLPPTQKDFPPTGAAVNLASDANTVTDALNKLPTLSKREDIQSISQLAIDAESDEDTHRTILATAAGYSGRISNEKLLTYGPTVLRGLKAMNLAGTPESVQLSIPVIQNVRNPNILPSITQLSNAALENSGLPPTQKDFPPTGIVV	LPTQGIKPVARTVSQAAENMASDANAVSDALNKLPTLSTREDIQSVSQVAIDAESDEDTHRTILATAASCNGRESNEKLLTYGPTVLRELKAMNSAGTPEAVKQSIPVIQNVRNPNVLPSITQLSNAALENSGLPPTQKDFPPTGAAVNLASDANTVTDALNKLPTLSKREDIQSISQLAIDAESDEDTHRTILATAAGYSGRISNEKLLTYGPTVLRGLKAMNLAGTPESVQLSIPVIQNVRNPNILPSITQLSNAALENSGLPPTQKDFPPTGIVV	296	278	1	0.00359712	NA	NA	Apoplastic,0.57	Non-effector,0.642	Cytoplasm	NA	mito: 5, chlo: 4, plas: 2.5, nucl_plas: 2.5, nucl: 1.5, cyto: 1	NA	NA	NA	NA	NA	NA	NA	NA	NA	NA	NA	NA	NA	NA
Blumeria graminis f. sp. triticale THUN-12	Bgtl THUN-12	Triticale	Monocot	CAD6501586.1	OG0007	MMLSGFLVLFSLTNLALSLPTQGIKPVARTVSQAVENMASDANAVSYALNKLPTLSTREDIQSVSQVAIDAESDEDTHRNILATAASCNGRESNEKLLTYGPTVLRELKAMNSAGTPEAVKQSIPVIQNVRNPNVLPSITQLSNAALENSGLRPIQKDFPPTGVAA	LPTQGIKPVARTVSQAVENMASDANAVSYALNKLPTLSTREDIQSVSQVAIDAESDEDTHRNILATAASCNGRESNEKLLTYGPTVLRELKAMNSAGTPEAVKQSIPVIQNVRNPNVLPSITQLSNAALENSGLRPIQKDFPPTGVAA	166	148	1	0.00675676	NA	NA	Non-apoplastic,0.68	Cytoplasmic,0.608	Cytoplasm	NA	chlo: 5, mito: 4, nucl: 2.5, cyto: 2, cysk_nucl: 2	NA	NA	NA	NA	NA	NA	NA	NA	NA	NA	NA	NA	NA	NA
Blumeria graminis f. sp. triticale THUN-12	Bgtl THUN-12	Triticale	Monocot	CAD6501590.1	OG0276	MYFNLSLVCMLLCSVPALSHPTSQDETILSKRALGSKLHRLPFMIGGNKQQYICKDAKFEYNEIIKYALANCPGTRYSLHTSLSDLSIHAYIKGLHGRTGTYRVRVKRKLGVCKIKKVFKLENNQEIPCTLTVT	HPTSQDETILSKRALGSKLHRLPFMIGGNKQQYICKDAKFEYNEIIKYALANCPGTRYSLHTSLSDLSIHAYIKGLHGRTGTYRVRVKRKLGVCKIKKVFKLENNQEIPCTLTVT	134	115	4	0.0347826	NA	NA	Apoplastic,0.55	Cytoplasmic,0.99	Extracellular	Nucleus(KRKL)	cyto: 10, cysk: 2, mito: 1, E.R.: 1	NA	NA	NA	NA	NA	NA	NA	NA	NA	NA	NA	NA	NA	NA
Blumeria graminis f. sp. triticale THUN-12	Bgtl THUN-12	Triticale	Monocot	CAD6501601.1	OG0277	MKFLPVTPLFLLLSSFTSSIVHVVARVDPIDCAGFIYDEEHIANRYVKAKNAMANWETTTKPETANKRPFESYWQRAHRSREEREKYTSNAIIVPLHGRLHPGSEAFIVMDKPNSRWVAKNFVIYGKDKRFHDCLADYVTKDGKSIDGMARMIWFLENRE	IVHVVARVDPIDCAGFIYDEEHIANRYVKAKNAMANWETTTKPETANKRPFESYWQRAHRSREEREKYTSNAIIVPLHGRLHPGSEAFIVMDKPNSRWVAKNFVIYGKDKRFHDCLADYVTKDGKSIDGMARMIWFLENRE	160	141	2	0.0141844	NA	NA	Non-apoplastic,0.85	Cytoplasmic,0.915	Cytoplasm	NA	cyto: 12, cysk: 2	NA	NA	NA	NA	NA	NA	NA	NA	NA	NA	NA	NA	NA	NA
Blumeria graminis f. sp. triticale THUN-12	Bgtl THUN-12	Triticale	Monocot	CAD6501612.1	OG0348	MNFCLPLLLIILKYPAFTHEAYTLKPAGRKSTPLTPENMDDFSYHLLQCDDKYYSKEKVEDAYKLVCNQKLLSYQDLETNNDLISVDENSFAQEYNFPKNSEMARFHNPKRHLLSAIFTPQSTYIVFKFFSGQDKHCDYLGFVYLNSDNRYEICDEFP	HEAYTLKPAGRKSTPLTPENMDDFSYHLLQCDDKYYSKEKVEDAYKLVCNQKLLSYQDLETNNDLISVDENSFAQEYNFPKNSEMARFHNPKRHLLSAIFTPQSTYIVFKFFSGQDKHCDYLGFVYLNSDNRYEICDEFP	158	140	4	0.0285714	NA	NA	Non-apoplastic,0.64	Cytoplasmic,0.898 or Apoplastic,0.604	Cytoplasm	NA	nucl: 8.5, cyto_nucl: 5.5, plas: 2, cyto: 1.5, extr: 1, cysk: 1	NA	NA	NA	NA	NA	NA	NA	NA	NA	NA	NA	NA	NA	NA
Blumeria graminis f. sp. triticale THUN-12	Bgtl THUN-12	Triticale	Monocot	CAD6501640.1	OG0278	MQIHPGILVIAATLIHLRPVYSAQSATLVQAESLIKCGQTSYNHNDAYTSTVNAFNSRVYEAFNGRTRCGVPGDTYWMAPLKKQNGLYSDGSYVIFDNRQRIVDVIYSLYQNYFKLCYVSNQQTCPENHQQPSRPYTLYAWPVGSFLASTQYSNDITGYWRSQSYVVGNSASYQIGIGPAYISSRTSTVSFYQSGD	AQSATLVQAESLIKCGQTSYNHNDAYTSTVNAFNSRVYEAFNGRTRCGVPGDTYWMAPLKKQNGLYSDGSYVIFDNRQRIVDVIYSLYQNYFKLCYVSNQQTCPENHQQPSRPYTLYAWPVGSFLASTQYSNDITGYWRSQSYVVGNSASYQIGIGPAYISSRTSTVSFYQSGD	196	174	4	0.0229885	NA	NA	Apoplastic,0.71	Apoplastic,0.914 or Cytoplasmic,0.586	Extracellular	NA	chlo: 8, nucl: 3, cyto: 2, extr: 1	NA	NA	NA	NA	NA	NA	NA	NA	NA	NA	NA	NA	NA	NA
Blumeria graminis f. sp. triticale THUN-12	Bgtl THUN-12	Triticale	Monocot	CAD6501707.1	OG0349	MKFFQLASIIAGLSFLQPTVADQYISCGMGSISRNSILSVAKDMWNMSLGSCPSYQESFPAEYRQSSEGMTRRFPITYNSQKWTSGGYYYIVESSQNRKFIRLHYYGITTQECYVTGV	DQYISCGMGSISRNSILSVAKDMWNMSLGSCPSYQESFPAEYRQSSEGMTRRFPITYNSQKWTSGGYYYIVESSQNRKFIRLHYYGITTQECYVTGV	118	97	3	0.0309278	NA	NA	Non-apoplastic,0.77	Cytoplasmic,0.736 or Apoplastic,0.622	Extracellular	NA	chlo: 6, nucl: 4, extr: 2, cyto: 1, golg_plas: 1	NA	NA	NA	NA	NA	NA	NA	NA	NA	NA	NA	NA	NA	AVRA13(CSEP0372)
Blumeria graminis f. sp. triticale THUN-12	Bgtl THUN-12	Triticale	Monocot	CAD6501710.1	OG0163	MKTFQIASIVAVLSFLKPIVAKKLFYCGPAEVSVEHVDSVAKYLWTHKIWTYQSDHEGAFPHYYGESDYGELRKFPLLPSGFVWTFGSFNHYVVSNEKGDYIKLYYVGTDGTVECDIPRD	KKLFYCGPAEVSVEHVDSVAKYLWTHKIWTYQSDHEGAFPHYYGESDYGELRKFPLLPSGFVWTFGSFNHYVVSNEKGDYIKLYYVGTDGTVECDIPRD	120	99	2	0.020202	FxC	FYC, 4	Non-apoplastic,0.72	Cytoplasmic,0.795 or Apoplastic,0.569	Cytoplasm	NA	cyto: 11, chlo: 2, mito: 1	NA	NA	NA	NA	NA	NA	NA	NA	NA	NA	NA	NA	Microbial ribonucleases(4-71)	AVRA13(CSEP0372)
Blumeria graminis f. sp. triticale THUN-12	Bgtl THUN-12	Triticale	Monocot	CAD6501711.1	OG0163	MKTFQIAHFVAALSFLKPTAVDGRFFSCGITNIEDENVADVAGNLWTYKLGQFQSDSQGSFPQKVGNSEYGELRKFPLLYGGNHWDHGSFMYYVISNKNGDYIKLYYTSTNGDVECDIYGP	RFFSCGITNIEDENVADVAGNLWTYKLGQFQSDSQGSFPQKVGNSEYGELRKFPLLYGGNHWDHGSFMYYVISNKNGDYIKLYYTSTNGDVECDIYGP	121	98	2	0.0204082	FxC	FSC, 3	Apoplastic,0.58	Apoplastic,0.882 or Cytoplasmic,0.813	Cytoplasm	NA	nucl: 6, chlo: 3, extr: 2, cyto: 1, mito: 1, vacu: 1	NA	NA	NA	NA	NA	NA	NA	NA	NA	NA	NA	NA	NA	AVRA13(CSEP0372)|CSEP0027
Blumeria graminis f. sp. triticale THUN-12	Bgtl THUN-12	Triticale	Monocot	CAD6501725.1	OG0140	MNFFHKAITAVILLLTTPAMSMMPMRDGSTGYPVPVQDHRLWFSCRGVNYENEYLFRVLNHAYGLMSSYATYPVPTERVIYERRGPYYLFPLLQNKQIYDLGTTSGHYLIFNIDKEIMGGFIMIQHSYNPQTTVCVYPNGLSYLPRNW	MMPMRDGSTGYPVPVQDHRLWFSCRGVNYENEYLFRVLNHAYGLMSSYATYPVPTERVIYERRGPYYLFPLLQNKQIYDLGTTSGHYLIFNIDKEIMGGFIMIQHSYNPQTTVCVYPNGLSYLPRNW	148	127	2	0.015748	FxC	FSC, 22	Non-apoplastic,0.51	Cytoplasmic,0.575	Cytoplasm|Nucleus	NA	cyto: 6, nucl: 5, extr: 1, pero: 1, mito_plas: 1	NA	NA	NA	NA	NA	NA	NA	NA	NA	NA	NA	NA	NA	NA
Blumeria graminis f. sp. triticale THUN-12	Bgtl THUN-12	Triticale	Monocot	CAD6501741.1	OG0534	MINTAVILLFAVPALSMTGVDTGVNRLRVPVQDHNLQFSCQGLNFPNRYLFQALDRAYKNRFNDFGYPSSFDKLTYQRNKPYYMLPLMKDDGIHGSEYDEGYYLIFNEAKEIMGGYIIYYLDYIVQGSACDFPSDLTYLPPNW	MTGVDTGVNRLRVPVQDHNLQFSCQGLNFPNRYLFQALDRAYKNRFNDFGYPSSFDKLTYQRNKPYYMLPLMKDDGIHGSEYDEGYYLIFNEAKEIMGGYIIYYLDYIVQGSACDFPSDLTYLPPNW	143	127	2	0.015748	FxC	FSC, 22	Apoplastic,0.56	Cytoplasmic,0.916 or Apoplastic,0.755	Cytoplasm|Nucleus	NA	mito: 8, nucl: 2, cyto: 2, extr: 2	NA	NA	NA	NA	NA	NA	NA	NA	NA	NA	NA	NA	NA	NA
Blumeria graminis f. sp. triticale THUN-12	Bgtl THUN-12	Triticale	Monocot	CAD6501746.1	OG0233	MKTFQIASIIAGLGFLQPTVASVVNCGLNRIDVDHVKRVAAGLWRMKYESLKAYNNVLYPKKYEETAYASEALRKFPLFADGRDWNGGFFMYFVVSSQSQNVVMLFYEDDSGLHNCPLDQYYG	SVVNCGLNRIDVDHVKRVAAGLWRMKYESLKAYNNVLYPKKYEETAYASEALRKFPLFADGRDWNGGFFMYFVVSSQSQNVVMLFYEDDSGLHNCPLDQYYG	123	102	2	0.0196078	NA	NA	Non-apoplastic,0.57	Cytoplasmic,0.903 or Apoplastic,0.628	Cytoplasm|Nucleus	NA	chlo: 9, cyto: 4, nucl: 1	NA	NA	NA	NA	NA	NA	NA	NA	NA	NA	NA	NA	NA	NA
Blumeria graminis f. sp. triticale THUN-12	Bgtl THUN-12	Triticale	Monocot	CAD6501754.1	OG0001	MLLKLSLVFTIFWLYHCVTSKKIPFSDFFLPLSIDGYLCGENLYNILSIRDAATKAHRSFLFESPPSKFPAYFEDWSTFSVVDEIFLTWPLILSDRSSSTIGRDRVVINSKGQIMGAITVNFDETVNSASNYKKCTPISFNPSPEENLSADLDLFWSKEYPTMGYGCGPYLLPNLEIDRLRIFISNRHLKRQVQYMRGTDQPREYTGNLFNGDKLLAYNPYKKNELGSASGQSMPCRIIFNLSEGIKGVIYGANLDTKCQKVFDISKLVYDPPQIPVTITDYEKMEEKNREYSCANEMLRLGLVLNFINFAKAQISRGLVDDGSQYPILQDSNLLLWPIRLPEKLNDNLPIIFAVGYSLNDKKFEVYYSLLLLDKYIKYTKC	KKIPFSDFFLPLSIDGYLCGENLYNILSIRDAATKAHRSFLFESPPSKFPAYFEDWSTFSVVDEIFLTWPLILSDRSSSTIGRDRVVINSKGQIMGAITVNFDETVNSASNYKKCTPISFNPSPEENLSADLDLFWSKEYPTMGYGCGPYLLPNLEIDRLRIFISNRHLKRQVQYMRGTDQPREYTGNLFNGDKLLAYNPYKKNELGSASGQSMPCRIIFNLSEGIKGVIYGANLDTKCQKVFDISKLVYDPPQIPVTITDYEKMEEKNREYSCANEMLRLGLVLNFINFAKAQISRGLVDDGSQYPILQDSNLLLWPIRLPEKLNDNLPIIFAVGYSLNDKKFEVYYSLLLLDKYIKYTKC	382	362	7	0.019337	YxC	YLC, 17	Non-apoplastic,0.67	Cytoplasmic,0.779	Cytoplasm	NA	nucl: 5, cyto: 5, extr: 2, chlo: 1, golg: 1	NA	NA	NA	NA	Microbial ribonucleases(16-117)	NA	NA	NA	NA	NA	NA	NA	Microbial ribonucleases(17-116)	NA
Blumeria graminis f. sp. triticale THUN-12	Bgtl THUN-12	Triticale	Monocot	CAD6501755.1	OG0001	MHLTFLFFILIVRYFHQVFATNVPFLDMNIPDGTTGFICDIHYFKISYLWSSAQGALTKFLRRSPYHQFPAFFEDAHAFGIADQLLLSWPLVISNKVYTTGVVGTYRVVINAFGQIIGVIAITQLNDVLQKPSFRKCAPVHVSDEQDQNNSISEDLIWDYVYPTKGYICDLKFLEISQVNYAQEMIVDPEFQRELRNTGYHKYVENYNGKLFTGSELQAFKIQKLDKYGKLNGKPGSFRMIFNLDQGFMGIIHVTDSERKCVKVWDLTESPHMTDNSSNSHVFDGKVPEKYTPYYCLRQVYKFEYIKLQANFFTSQLHTVSGKDEDMYPIVLGQNLILWPLRLPESNYRLNYNLAIGLNQSGGTFNIYYSRARGDFKIPEPCGIDFTI	TNVPFLDMNIPDGTTGFICDIHYFKISYLWSSAQGALTKFLRRSPYHQFPAFFEDAHAFGIADQLLLSWPLVISNKVYTTGVVGTYRVVINAFGQIIGVIAITQLNDVLQKPSFRKCAPVHVSDEQDQNNSISEDLIWDYVYPTKGYICDLKFLEISQVNYAQEMIVDPEFQRELRNTGYHKYVENYNGKLFTGSELQAFKIQKLDKYGKLNGKPGSFRMIFNLDQGFMGIIHVTDSERKCVKVWDLTESPHMTDNSSNSHVFDGKVPEKYTPYYCLRQVYKFEYIKLQANFFTSQLHTVSGKDEDMYPIVLGQNLILWPLRLPESNYRLNYNLAIGLNQSGGTFNIYYSRARGDFKIPEPCGIDFTI	388	368	6	0.0163043	FxC	FIC, 17	Apoplastic,0.66	Non-effector,0.592	Cytoplasm	Mitochondria(0.99|29-49)	nucl: 9, cyto: 3, cysk: 2	NA	NA	NA	NA	Microbial ribonucleases(14-118)	NA	NA	NA	NA	NA	NA	NA	Microbial ribonucleases(18-104)	CSEP0025|CSEP0247
Blumeria graminis f. sp. triticale THUN-12	Bgtl THUN-12	Triticale	Monocot	CAD6501758.1	OG0001	MSKSIHLFFALIGLCEYFISATDVSVEAALPGKVNAYMCDTTFFSMKYLTQEAENAYRKFTHPSYNTRFPALFDDTLLFKLDTQILLSWPIKASRIPHKASSPDIYRLIINTDKDVIGVVSIIYQSDAQKGLKKGLKYHKCKPVYLSSRPTNEQSNFEILNSLQSFEFIGYLCDSTLIRKEAFVYTREIIEKYDPVSSIGSRKFISKFSRYTGKLSTRADLYQYPLRNLSTKGQPTGQVSGHRIIYHHDQKKKIVYDGVISKGPKEDFCAEVWYIIPLQDRTCENSLIKSQDDDLSGIDIMVPCGTQELSMTTIQLFQFFGQSQVRQVQSYNPRNYPTLQEDIWLWPISLPETSLANSHFAFATAYDSSSNFIGIYHAPRIHGLVLTYKPCF	TDVSVEAALPGKVNAYMCDTTFFSMKYLTQEAENAYRKFTHPSYNTRFPALFDDTLLFKLDTQILLSWPIKASRIPHKASSPDIYRLIINTDKDVIGVVSIIYQSDAQKGLKKGLKYHKCKPVYLSSRPTNEQSNFEILNSLQSFEFIGYLCDSTLIRKEAFVYTREIIEKYDPVSSIGSRKFISKFSRYTGKLSTRADLYQYPLRNLSTKGQPTGQVSGHRIIYHHDQKKKIVYDGVISKGPKEDFCAEVWYIIPLQDRTCENSLIKSQDDDLSGIDIMVPCGTQELSMTTIQLFQFFGQSQVRQVQSYNPRNYPTLQEDIWLWPISLPETSLANSHFAFATAYDSSSNFIGIYHAPRIHGLVLTYKPCF	392	371	7	0.0188679	YxC	YMC, 16	Non-apoplastic,0.64	Cytoplasmic,0.793	Extracellular	NA	nucl: 9, cyto: 5	NA	NA	NA	NA	Microbial ribonucleases(13-121)	NA	NA	NA	NA	NA	NA	NA	NA	NA
Blumeria graminis f. sp. triticale THUN-12	Bgtl THUN-12	Triticale	Monocot	CAD6501759.1	OG0001	MRKRFGFFIAASGLYQNAVSAYPEQGGNFHLISGFICDNRIIHMGDLREEADEAYARYLRRAFIDKYPALFEDFYLFSNEAQTLLSWPILESLTSIKSGPAGKYRLIIDVNKNVLGVVTKSSPKSETDQEEFTTCEPIHLFSDKNDNISKLWIQYLDNYYKTLGFICDGEFLDEKAYLYTVNMIKKYGPGNGKKAASTPTKFSSFTDKHDPNLTLYGYPLRKLNTKGHPSGPVKTHRVIFYLQEDKEVVIKAVVSSGHDDKRCSKVWSLLPPRTTRKSSSAIIRAVKLMDNYHFKCKNMYIKASTLQLQVNFARDQVRYATFPDGINYPILQNESLRLWPLRLPESSTWSK	YPEQGGNFHLISGFICDNRIIHMGDLREEADEAYARYLRRAFIDKYPALFEDFYLFSNEAQTLLSWPILESLTSIKSGPAGKYRLIIDVNKNVLGVVTKSSPKSETDQEEFTTCEPIHLFSDKNDNISKLWIQYLDNYYKTLGFICDGEFLDEKAYLYTVNMIKKYGPGNGKKAASTPTKFSSFTDKHDPNLTLYGYPLRKLNTKGHPSGPVKTHRVIFYLQEDKEVVIKAVVSSGHDDKRCSKVWSLLPPRTTRKSSSAIIRAVKLMDNYHFKCKNMYIKASTLQLQVNFARDQVRYATFPDGINYPILQNESLRLWPLRLPESSTWSK	351	330	5	0.0151515	FxC	FIC, 14	Non-apoplastic,0.83	Cytoplasmic,0.843	Cytoplasm	Nucleus(KRCSKVWSLLPPRTTRK)	nucl: 4, cyto: 4, cysk: 3, chlo: 1, plas: 1, E.R._vacu: 1	NA	NA	NA	NA	Microbial ribonucleases(12-115)	NA	NA	NA	NA	NA	NA	NA	Microbial ribonucleases(14-97)	NA
Blumeria graminis f. sp. triticale THUN-12	Bgtl THUN-12	Triticale	Monocot	CAD6501776.1	OG0234	MATVFLLVCAILGLYSLAASARNGSLHLVVPSTSGYLCDEIFFNTIFLKGEAEKAYKRFTHQSFQKAFPALFEDLYLFNKYNEILLAWPILFPWASYDDEPNADYRLIIDSNGEVIGMVTVIYPKEKSNQLEFRKCKPTHSFNGGDDDTSRLQAKQLEETYPLAGYLCDGAFLNKRSFSYTIGYLEKSKTSSKSISAYEKKISKYSGNEFSGDNLLGFPLRNLDSNNNPNGPIKTHRIIFHRNKDGSILVKGIVSKDKSQKDDGQICPSLWDLSSLSQISPDVSSPISRKMALVNNDGTFTCAKQELNISTILLQVPFSLHQAQISVEASDEKYPILQSGNLWLWPVIFPESYLRRSTHVFAIGCDLKFQVVGLFYTRNTRVKNPIFKQCLNT	RNGSLHLVVPSTSGYLCDEIFFNTIFLKGEAEKAYKRFTHQSFQKAFPALFEDLYLFNKYNEILLAWPILFPWASYDDEPNADYRLIIDSNGEVIGMVTVIYPKEKSNQLEFRKCKPTHSFNGGDDDTSRLQAKQLEETYPLAGYLCDGAFLNKRSFSYTIGYLEKSKTSSKSISAYEKKISKYSGNEFSGDNLLGFPLRNLDSNNNPNGPIKTHRIIFHRNKDGSILVKGIVSKDKSQKDDGQICPSLWDLSSLSQISPDVSSPISRKMALVNNDGTFTCAKQELNISTILLQVPFSLHQAQISVEASDEKYPILQSGNLWLWPVIFPESYLRRSTHVFAIGCDLKFQVVGLFYTRNTRVKNPIFKQCLNT	393	372	7	0.0188172	YxC	YLC, 15	Non-apoplastic,0.72	Cytoplasmic,0.706	Cytoplasm	NA	chlo: 7, extr: 5, cyto: 1, vacu: 1	NA	NA	NA	NA	Microbial ribonucleases(12-117)	NA	NA	NA	NA	NA	NA	NA	NA	NA
Blumeria graminis f. sp. triticale THUN-12	Bgtl THUN-12	Triticale	Monocot	CAD6501816.1	OG0535	MKFQHLTGIILLLSQATSISAAMLIPRMESGSEMFPNPMDDIRAAIRNKIKSGEEHRSPNDRVARLAQKLGHPFLIPIRVHHEWHHNEDENYVTNDSEGNLNLWVLVRNGKQIHSSIVNWHG	AMLIPRMESGSEMFPNPMDDIRAAIRNKIKSGEEHRSPNDRVARLAQKLGHPFLIPIRVHHEWHHNEDENYVTNDSEGNLNLWVLVRNGKQIHSSIVNWHG	122	101	0	0	NA	NA	Non-apoplastic,0.9	Cytoplasmic,0.887	Cytoplasm	NA	cyto: 5, cysk: 4, nucl: 1, plas: 1, extr: 1, pero: 1, golg: 1	NA	NA	NA	NA	NA	NA	NA	NA	NA	NA	NA	NA	NA	NA
Blumeria graminis f. sp. triticale THUN-12	Bgtl THUN-12	Triticale	Monocot	CAD6501827.1	OG0536	MRFLFASSTAVLAALLIPTSIVAQERYYKCDKGQIFSVWRIKSYAENASLDKAKKGDPLSPSGRRYPTYRFITMEPGEPSYDFIIQEVDDVEIYRVYRSDPPNWIQCTTVDASQLLN	QERYYKCDKGQIFSVWRIKSYAENASLDKAKKGDPLSPSGRRYPTYRFITMEPGEPSYDFIIQEVDDVEIYRVYRSDPPNWIQCTTVDASQLLN	117	94	2	0.0212766	YxC	YKC, 5	Non-apoplastic,0.92	Cytoplasmic,0.976 or Apoplastic,0.539	Cytoplasm|Nucleus	NA	chlo: 8, nucl: 2, cyto: 2, mito: 1, extr: 1	NA	NA	NA	NA	NA	NA	NA	NA	NA	NA	NA	NA	NA	CSEP0139
Blumeria graminis f. sp. triticale THUN-12	Bgtl THUN-12	Triticale	Monocot	CAD6501849.1	OG0003	MRSSILTSFSLLISSYASASSIHGASSLERRHGHAQVQPINIVILNDKKNDVHKPFFPTFGEHDNFKCGKKIYKRTKIDKSLSKGCQVYKEQRQKSPFPSVFTAFQTYSHAPLLEWPLRWKRTWFLHFRGSRRVVFDDKCCLVGLVIRKRDGSYQTCTPISN	SSIHGASSLERRHGHAQVQPINIVILNDKKNDVHKPFFPTFGEHDNFKCGKKIYKRTKIDKSLSKGCQVYKEQRQKSPFPSVFTAFQTYSHAPLLEWPLRWKRTWFLHFRGSRRVVFDDKCCLVGLVIRKRDGSYQTCTPISN	162	143	5	0.034965	NA	NA	Non-apoplastic,0.69	Cytoplasmic,0.897	Nucleus	Nucleus(RRVVFDDKCCLVGLVIRKR)	nucl: 9, cyto: 3, chlo: 1, cysk: 1	NA	NA	NA	NA	Microbial ribonucleases(44-140)	NA	NA	PF00545,ribonuclease,(46-137)	NA	NA	NA	NA	Microbial ribonucleases(46-139)	EpCSEP009
Blumeria graminis f. sp. triticale THUN-12	Bgtl THUN-12	Triticale	Monocot	CAD6501867.1	OG0005	MKISLSLYLTFTTLQVFKIGATFTTSDYLCGKDFVSHRNIKISVEKACDILYRSKERLRFPAVYDASTTFFISDARLFSWPVRLDGRLFDSGRPGNLRIIVDSSCSFLGVIMKYHNSPDQRCFQPVEPPRQIDDSSTSGPRNLPILRGYNCKNQIFDLIDVERVREISILKLRGWQSQGHQIGLKKLEVVDRLFETPSFLLPSMPVAHPSHIRDTLEYIYLTVIDSQDKTLGMVHKTEDKWEKCDGLWEIEPVRRQSLVPGQNSIGETVFHGVSGYQCGKHKFTPESINSHMQLACKILEKSQLSIAKLRRSRLEVARIGTSVGRLTAWKIPLQLGESDNVSRYDSMNNKCVVVLDQRCNFYGAYQNDFNRLVACDRLSPHNLPEISGLEVSTPDFSWI…	TFTTSDYLCGKDFVSHRNIKISVEKACDILYRSKERLRFPAVYDASTTFFISDARLFSWPVRLDGRLFDSGRPGNLRIIVDSSCSFLGVIMKYHNSPDQRCFQPVEPPRQIDDSSTSGPRNLPILRGYNCKNQIFDLIDVERVREISILKLRGWQSQGHQIGLKKLEVVDRLFETPSFLLPSMPVAHPSHIRDTLEYIYLTVIDSQDKTLGMVHKTEDKWEKCDGLWEIEPVRRQSLVPGQNSIGETVFHGVSGYQCGKHKFTPESINSHMQLACKILEKSQLSIAKLRRSRLEVARIGTSVGRLTAWKIPLQLGESDNVSRYDSMNNKCVVVLDQRCNFYGAYQNDFNRLVACDRLSPHNLPEISGLEVSTPDFSWIDEFREDRTLDSK	411	390	11	0.0282051	YxC	YLC, 7	Non-apoplastic,0.96	Cytoplasmic,0.541	Cytoplasm	NA	chlo: 6, nucl: 6, cysk: 2	NA	NA	NA	NA	Microbial ribonucleases(4-103)	NA	NA	NA	NA	NA	NA	NA	Microbial ribonucleases(5-97)	NA
Blumeria graminis f. sp. triticale THUN-12	Bgtl THUN-12	Triticale	Monocot	CAD6501873.1	OG0005	MKISLSLYLTFTTLQVFKIGATFTTSDYLCGKDFVSHRNIKISVEKACDILYRSKERLRFPAVYDASTTFFISDARLFSWPVMLNGRLFHKGRPGTFRVIVDSSCRFVGVIMKYHNSPDQRCFQPVELPRQIDDSSTSGPRNLPILRGYNCRNQIFDLIDVERDRETSILQLRGWQSQGQKISLTKLDVVDRLFETPSFLLPSMPVTHPSHIRDTLEYIYLTVIDSQDKTLGMVHKTEDKWEKCDGLWEVEPVRRQSLVPGQNSIGETVFHGVSGYQCGKHKFTRESINSHMQLACKILEKSQPSIKKLKHTRFEIARIATGVETLTAWKFPLQLAENAINSRHYAMNNKCVVVLDQRCNFYGAYQNHFSKIIACDRLSPHNLPEISGLEVSTPDFSWI…	TFTTSDYLCGKDFVSHRNIKISVEKACDILYRSKERLRFPAVYDASTTFFISDARLFSWPVMLNGRLFHKGRPGTFRVIVDSSCRFVGVIMKYHNSPDQRCFQPVELPRQIDDSSTSGPRNLPILRGYNCRNQIFDLIDVERDRETSILQLRGWQSQGQKISLTKLDVVDRLFETPSFLLPSMPVTHPSHIRDTLEYIYLTVIDSQDKTLGMVHKTEDKWEKCDGLWEVEPVRRQSLVPGQNSIGETVFHGVSGYQCGKHKFTRESINSHMQLACKILEKSQPSIKKLKHTRFEIARIATGVETLTAWKFPLQLAENAINSRHYAMNNKCVVVLDQRCNFYGAYQNHFSKIIACDRLSPHNLPEISGLEVSTPDFSWIDEFMENGPLDSE	411	390	11	0.0282051	YxC	YLC, 7	Non-apoplastic,0.95	Cytoplasmic,0.522	Cytoplasm|Nucleus	Chloroplast(0.945|51-78), Mitochondria(0.966|54-78)	chlo: 7, nucl: 2, cyto: 2, cysk: 2, golg_plas: 1	NA	NA	NA	NA	Microbial ribonucleases(4-103)	NA	NA	NA	NA	NA	NA	NA	Microbial ribonucleases(5-97)	NA
Blumeria graminis f. sp. triticale THUN-12	Bgtl THUN-12	Triticale	Monocot	CAD6501879.1	OG0057	MTVPLLPVIILAVLSLRPEFAIADQAKYLSSSSTQQKNDSLLWGPYRPNLYFGIKPRIPQSFLGGLMWTRVDDFTSLQQNFRHTCEQSDKLHGYGWDEFDVRNGGIQNIYDEGNGIDITTSFIKIPGGAHGGNWAARIRGKVRKGFPQNLRTTTIFYASLEGIGSLEVQNKGDPSGVTGDVTLTGDSQRIGSYNLVISTGSGKHPKFNHAASKLKPLDRTFINSIRTPGDLVWQTKEILFQKLQEQVETYLKDYGQENPPPPSQMYTVPHQPGDGNLHLVQKVFEGDFEFDVIFQSGSSGKKIIRSEISELIEETSKDYWQKFSANFDLQPPFETKDLKSFGSSMFSNLVGGLGYFYGDSVVDRSYASEYDEENEGFWEDTAAARARKQEKLEGPAELF…	DQAKYLSSSSTQQKNDSLLWGPYRPNLYFGIKPRIPQSFLGGLMWTRVDDFTSLQQNFRHTCEQSDKLHGYGWDEFDVRNGGIQNIYDEGNGIDITTSFIKIPGGAHGGNWAARIRGKVRKGFPQNLRTTTIFYASLEGIGSLEVQNKGDPSGVTGDVTLTGDSQRIGSYNLVISTGSGKHPKFNHAASKLKPLDRTFINSIRTPGDLVWQTKEILFQKLQEQVETYLKDYGQENPPPPSQMYTVPHQPGDGNLHLVQKVFEGDFEFDVIFQSGSSGKKIIRSEISELIEETSKDYWQKFSANFDLQPPFETKDLKSFGSSMFSNLVGGLGYFYGDSVVDRSYASEYDEENEGFWEDTAAARARKQEKLEGPAELFTTVPSRSFFPRGFLWDEGFHLLL…	824	801	5	0.0062422	NA	NA	Non-apoplastic,0.91	Non-effector,0.867	Endoplasmic reticulum	NA	nucl: 4, cyto: 4, chlo: 2, mito: 2, plas: 1, cysk: 1	NA	NA	3.2.1.106,mannosyl-oligosaccharide glucosidase	Probable mannosyl-oligosaccharide glucosidase(6-307)|Probable mannosyl-oligosaccharide glucosidase(308-777)	Glycosyl hydrolase family 63, N-terminal domain superfamily(5-307)|Six-hairpin glycosidase-like superfamily(310-778)	K01228,mannosyl-oligosaccharide glucosidase [EC:3.2.1.106]	PTHR10412,MANNOSYL-OLIGOSACCHARIDE GLUCOSIDASE,(9-774)	PF16923,Glycosyl hydrolase family 63 N-terminal domain,(17-243)|PF03200,Glycosyl hydrolase family 63 C-terminal domain,(282-774)	NA	NA	NA	NA	Six-hairpin glycosidases(243-774)	NA
Blumeria graminis f. sp. triticale THUN-12	Bgtl THUN-12	Triticale	Monocot	CAD6501881.1	OG0173	MKFLSSATTAAMAGLLLLVSAANGEGFYECYNKEKFYLSEVIVKAVYATVGKSGTIEPHVPLSATRISHEFEVKKEGKDKEWYLVQYCELSKKYYLFRLGGSDWEPCQYHEE	EGFYECYNKEKFYLSEVIVKAVYATVGKSGTIEPHVPLSATRISHEFEVKKEGKDKEWYLVQYCELSKKYYLFRLGGSDWEPCQYHEE	112	88	3	0.0340909	YxC	YEC, 4	Non-apoplastic,0.79	Cytoplasmic,0.861	Cytoplasm|Nucleus	NA	chlo: 10, cyto: 3, extr: 1	NA	NA	NA	NA	NA	NA	NA	NA	NA	NA	NA	NA	NA	NA
Blumeria graminis f. sp. triticale THUN-12	Bgtl THUN-12	Triticale	Monocot	CAD6501886.1	OG0350	MKLYTVFSSIAILTIASAHCVLPAPPNPSYQEQIVVEESLFVPGSRILAFCSHEDKKNEISITKIETYPDVPATGDTVHGRIIGRQRGVIGQGAYVIFRDSKTRRKLNIEPVDFCKFLETTGRKCYFGSTIFDLRFEFKVRPLPGLTTMMVDLELYSQYDRRITCLRAPVINRLWMEE	CVLPAPPNPSYQEQIVVEESLFVPGSRILAFCSHEDKKNEISITKIETYPDVPATGDTVHGRIIGRQRGVIGQGAYVIFRDSKTRRKLNIEPVDFCKFLETTGRKCYFGSTIFDLRFEFKVRPLPGLTTMMVDLELYSQYDRRITCLRAPVINRLWMEE	178	159	5	0.0314465	NA	NA	Non-apoplastic,0.96	Cytoplasmic,0.851	Cytoplasm	NA	extr: 6, chlo: 3, nucl: 2, cyto: 2, golg: 1	NA	NA	NA	NA	NA	NA	NA	PF02221,ML domain - MD-2-related lipid recognition domain,(32-151)	NA	NA	NA	NA	NA	NA
Blumeria graminis f. sp. triticale THUN-12	Bgtl THUN-12	Triticale	Monocot	CAD6501888.1	OG0430	MIKRCLAFAQILCVITGISTSARAMEQIYGMETPLNNTESNNSSHISSQQSPIVFGQPFPSITTVSFKFSRYGKIAIGGRTTIIKLSTGKLAVFSPGTLTRDVEEKIQSLVPECSHVKDCDPVGYLIAPDLEHHLYLSAWATAFPNAHVIGMRNLVSKRNNQRILDPSLTQIHWHTIFTAENKQSISISPELDQDFDYEFVDGHKNEELVFFHKVTKTLIEADLLFNLPAKEQYSEIELKSPNKLTKFANKMLSTTGAARGQKFMVRFAFTKDRSSYKKSVKRIGSWDFQNIIPCHGEVILQNGKEIFQKVYIGYLK	MEQIYGMETPLNNTESNNSSHISSQQSPIVFGQPFPSITTVSFKFSRYGKIAIGGRTTIIKLSTGKLAVFSPGTLTRDVEEKIQSLVPECSHVKDCDPVGYLIAPDLEHHLYLSAWATAFPNAHVIGMRNLVSKRNNQRILDPSLTQIHWHTIFTAENKQSISISPELDQDFDYEFVDGHKNEELVFFHKVTKTLIEADLLFNLPAKEQYSEIELKSPNKLTKFANKMLSTTGAARGQKFMVRFAFTKDRSSYKKSVKRIGSWDFQNIIPCHGEVILQNGKEIFQKVYIGYLK	317	293	3	0.0102389	NA	NA	Non-apoplastic,0.93	Cytoplasmic,0.791	Cytoplasm	NA	nucl: 8, cyto: 2, cysk: 2, chlo: 1, vacu: 1	NA	NA	NA	NA	Ribonuclease Z/Hydroxyacylglutathione hydrolase-like(49-288)	NA	PTHR33835,YALI0C07656P,(37-220)	PF14234,Domain of unknown function (DUF4336),(52-208)	NA	NA	NA	NA	Metallo-hydrolase/oxidoreductase(45-277)	NA
Blumeria graminis f. sp. triticale THUN-12	Bgtl THUN-12	Triticale	Monocot	CAD6501891.1	OG0350	MKLYTVFSSIAILTIASAHCVLPAPPNPSYQEQIVVEESLFVPGSRILAFCSHEDKKNEISITKIETYPDVPATGDTVHGRIIGRQRGVFGPGAYVIFRDSKTRRKLNIEPVDFCKFLKTTGRDCHYPTGVFDLRFEFKVRPLPGLTTMMVDLELYSRYDRRITCLRAPVINRLWMEE	CVLPAPPNPSYQEQIVVEESLFVPGSRILAFCSHEDKKNEISITKIETYPDVPATGDTVHGRIIGRQRGVFGPGAYVIFRDSKTRRKLNIEPVDFCKFLKTTGRDCHYPTGVFDLRFEFKVRPLPGLTTMMVDLELYSRYDRRITCLRAPVINRLWMEE	178	159	5	0.0314465	NA	NA	Non-apoplastic,0.95	Cytoplasmic,0.687	Extracellular	NA	cyto: 6, extr: 4, golg: 2, chlo: 1, nucl: 1	NA	NA	NA	NA	NA	NA	NA	NA	NA	NA	NA	NA	NA	NA
Blumeria graminis f. sp. triticale THUN-12	Bgtl THUN-12	Triticale	Monocot	CAD6501906.1	OG0279	MTSITCVLAFLLTILDSENPRSRLVLVGNEITHNYRTYNIPQNQYFPKPKDKSILMAPHKISEKDTLLTSYCSRNFNMISIMNDIASGLTEMTHPSSLELIKKADIYTDCLEKIRSWWDDSIASELDPIPFISMKSIYYLTKCTASQIMRLASERFVQVHGEFRCFVPYTYEDKPIINAEKHIKLEVEVWKRQAFYGMYEMRHQYALAWFHGHLHVFKRARGIDHVWYLETTLDDVKGNGIKIYDFMLKNYSAFENFTLMLEKRREKIFQKSSSGKPRMFKEFLQKISEKKVNKYLHNGLDMTHISGELHCPV	ENPRSRLVLVGNEITHNYRTYNIPQNQYFPKPKDKSILMAPHKISEKDTLLTSYCSRNFNMISIMNDIASGLTEMTHPSSLELIKKADIYTDCLEKIRSWWDDSIASELDPIPFISMKSIYYLTKCTASQIMRLASERFVQVHGEFRCFVPYTYEDKPIINAEKHIKLEVEVWKRQAFYGMYEMRHQYALAWFHGHLHVFKRARGIDHVWYLETTLDDVKGNGIKIYDFMLKNYSAFENFTLMLEKRREKIFQKSSSGKPRMFKEFLQKISEKKVNKYLHNGLDMTHISGELHCPV	313	296	5	0.0168919	NA	NA	Non-apoplastic,0.85	Cytoplasmic,0.907	Cytoplasm|Nucleus	Nucleus(KRAR)	cyto: 7, nucl: 2, pero: 2, mito: 1, extr: 1, cysk: 1	NA	NA	NA	NA	NA	NA	NA	NA	NA	NA	NA	NA	NA	NA
Blumeria graminis f. sp. triticale THUN-12	Bgtl THUN-12	Triticale	Monocot	CAD6501907.1	OG0280	MDKLTCVLALMTAIPNLTEPWNRVVMVGDYNEQNYRVHYTPGPPSLPIPQDEKILVTPYRVSKSGTSLMAYCSFSLGMQQIVENVFPQASKLLYQPDIKFAENKGDYDNCEQQIYKLNSNPRIEIEIERLESTRCTHAIISQLALKSKLRVTGRFKCYAPYENTRVPTIHARGPVRLTKDVWKPIMSVGDQEEPMKYVLAWFQGHLYVFQIYWGDSGYWQLLTPIGNEKNNGRIIYDFVFKNNPDLLKLMNSIRRSLSNHDIDVESVPSRGQIEALNRKEFRSLPTLHTLKVISITAFLLCDAPKEP	PWNRVVMVGDYNEQNYRVHYTPGPPSLPIPQDEKILVTPYRVSKSGTSLMAYCSFSLGMQQIVENVFPQASKLLYQPDIKFAENKGDYDNCEQQIYKLNSNPRIEIEIERLESTRCTHAIISQLALKSKLRVTGRFKCYAPYENTRVPTIHARGPVRLTKDVWKPIMSVGDQEEPMKYVLAWFQGHLYVFQIYWGDSGYWQLLTPIGNEKNNGRIIYDFVFKNNPDLLKLMNSIRRSLSNHDIDVESVPSRGQIEALNRKEFRSLPTLHTLKVISITAFLLCDAPKEP	307	288	5	0.0173611	NA	NA	Non-apoplastic,0.89	Cytoplasmic,0.673	Cytoplasm	NA	cyto: 6, chlo: 3, nucl: 3, plas: 1, extr: 1	NA	NA	NA	NA	NA	NA	NA	NA	NA	NA	NA	NA	NA	NA
Blumeria graminis f. sp. triticale THUN-12	Bgtl THUN-12	Triticale	Monocot	CAD6501911.1	OG0351	MKFLNTLATLAISTIAAAHCMKKGQQISASFISNPSDEMLPGANLVYYCTDEDIDSSISITNLDVFPGIPTAEDSTEISISGIFLKPIDPNSYVLLRDVVTGEQLNSQQILICPFLESVGYSCPSESGPFHMEFEFMVGSLPIVKSNDIYIELYEPAGNQIICVKSAYSLNNDEDQDIYLDRSGAIDL	HCMKKGQQISASFISNPSDEMLPGANLVYYCTDEDIDSSISITNLDVFPGIPTAEDSTEISISGIFLKPIDPNSYVLLRDVVTGEQLNSQQILICPFLESVGYSCPSESGPFHMEFEFMVGSLPIVKSNDIYIELYEPAGNQIICVKSAYSLNNDEDQDIYLDRSGAIDL	188	170	5	0.0294118	YxC	YYC, 29	Non-apoplastic,0.63	Cytoplasmic,0.613 or Apoplastic,0.512	Cytoplasm	NA	chlo: 6, extr: 5, nucl: 3	NA	NA	NA	NA	NA	NA	NA	PF02221,ML domain - MD-2-related lipid recognition domain,(28-150)	NA	NA	NA	NA	NA	NA
Blumeria graminis f. sp. triticale THUN-12	Bgtl THUN-12	Triticale	Monocot	CAD6501915.1	OG0150	MKIFGLISFAAILNHLTPVLAASSYVCGQSFIHGYYIQYAFDEAHELKLRNNEQNYGTNELFAVGNYKDQYEQDNEIINVTVKVGGTINKEILWVKALVKGEEIKCKPATKEPKQSSAASWST	ASSYVCGQSFIHGYYIQYAFDEAHELKLRNNEQNYGTNELFAVGNYKDQYEQDNEIINVTVKVGGTINKEILWVKALVKGEEIKCKPATKEPKQSSAASWST	123	102	2	0.0196078	YxC	YVC, 4	Non-apoplastic,0.79	Cytoplasmic,0.925	Cytoplasm	NA	extr: 5, chlo: 4, cyto: 4, nucl: 1	NA	NA	NA	NA	NA	NA	NA	NA	NA	NA	NA	NA	NA	AVRPM60_1|AVRPM60_2
Blumeria graminis f. sp. triticale THUN-12	Bgtl THUN-12	Triticale	Monocot	CAD6501918.1	OG0352	MSSVTCVLAFLLLSSQFPKETNRLVLVGNAAENNYAMYEPPPSLLFPTPKNKAILMAKYQAEQEGTSITSYCSYILDMASIMSEISVNLTKKRRIFDLEFEASSGSFSNCYTKIVDHRNLHRGPISLKFIQLNYQCTKAHIARLAAEGSVKVTGKYRCFAPYSGAQQITIDADSETELSQDSRHREAFYGEEVNDMVHALVWYQGHLHIFQSLSRLGSYWYQLSSIGHEENNGKVIYDFISKNVESFQNFKSMLEEKKSSFQVKSGRKSHSRLQVIRISIFKHFKMRKFVHHSLKMMMVSGHVFCHDGSLKPLASEIEPNSDSQVSEKKYPTQPVVT	LVLVGNAAENNYAMYEPPPSLLFPTPKNKAILMAKYQAEQEGTSITSYCSYILDMASIMSEISVNLTKKRRIFDLEFEASSGSFSNCYTKIVDHRNLHRGPISLKFIQLNYQCTKAHIARLAAEGSVKVTGKYRCFAPYSGAQQITIDADSETELSQDSRHREAFYGEEVNDMVHALVWYQGHLHIFQSLSRLGSYWYQLSSIGHEENNGKVIYDFISKNVESFQNFKSMLEEKKSSFQVKSGRKSHSRLQVIRISIFKHFKMRKFVHHSLKMMMVSGHVFCHDGSLKPLASEIEPNSDSQVSEKKYPTQPVVT	337	314	5	0.0159236	NA	NA	Non-apoplastic,0.92	Cytoplasmic,0.849	Cytoplasm|Nucleus	NA	nucl: 12, chlo: 1, cyto: 1	NA	NA	NA	NA	NA	NA	NA	NA	NA	NA	NA	NA	NA	NA
Blumeria graminis f. sp. triticale THUN-12	Bgtl THUN-12	Triticale	Monocot	CAD6501927.1	OG0431	MAGFTCVLAFLLYIPDLQTPTSRMVLVGNKDGPNYGVFHMPQSQHYPTPKSKNIIILQHQKSRKNTQLTAYCSATLDMNTIMNEISRGLRKLESVTDLKFSKDDAKYNRCKDTFQKLMAGLPQRKIYEHKIIEMHDLLRSDRCSSGEIARLSSEGLLHVTGDLSCFAPITSKNKDGQKIKSNYITRVKQDFWQSKAFIGWETSPKYALVWYQGYLHLFRPRIGKSIDWYLVTSVGNEEFNGKLIYEFIFKSVPKFRENLKILEKKKEQMLKGKKRFNIKLIFHSLYYKIMRKLTSRYVIDSLEMEIVDGWLKCPQKSKSANYRSSSIHPRQGTVLQ	SRMVLVGNKDGPNYGVFHMPQSQHYPTPKSKNIIILQHQKSRKNTQLTAYCSATLDMNTIMNEISRGLRKLESVTDLKFSKDDAKYNRCKDTFQKLMAGLPQRKIYEHKIIEMHDLLRSDRCSSGEIARLSSEGLLHVTGDLSCFAPITSKNKDGQKIKSNYITRVKQDFWQSKAFIGWETSPKYALVWYQGYLHLFRPRIGKSIDWYLVTSVGNEEFNGKLIYEFIFKSVPKFRENLKILEKKKEQMLKGKKRFNIKLIFHSLYYKIMRKLTSRYVIDSLEMEIVDGWLKCPQKSKSANYRSSSIHPRQGTVLQ	336	315	5	0.015873	NA	NA	Non-apoplastic,0.78	Cytoplasmic,0.844	Cytoplasm	Nucleus(KKKEQMLKGKKR,KRFNIKLIFHSLYYKIMRK)	chlo: 6, pero: 5, nucl: 1, cyto: 1, mito: 1	NA	NA	NA	NA	NA	NA	NA	NA	NA	NA	NA	NA	NA	NA
Blumeria graminis f. sp. triticale THUN-12	Bgtl THUN-12	Triticale	Monocot	CAD6501933.1	OG0432	MTCLIVILLSSVARMVVIGSRNSPNYYGVYTISKINEFPVPRDSHKIHMSASKISGPDTYVVAYCSINLEYLEIVEIITRGRPEVTHSSGEVSSSHLRAENVCMQSIIKENSLGPVAASLSKLDNGKCTHQLIASLAFKGVIGVEGEYSCFAPPQEDQPIKINADIPIVMHEFLSGGVFLGGENIESDRQALVWFQGNLHRFMKSKIGINGYHSWSPVTLIGKEINNGDSIAEFIYYSLPSIREFICEIEDYGILLELLEMSYLPSQWELSKSHLKRGGYVTFAEILNDKCILQGGFQEEHCGWLINAPGYLMENARDIGLLCRTRAIGWAGLDRKRECIFRPAIALRSLFSSRQWGIYGPEQKAFEIPSQSNRSENAARFTELTGIGTLCENDSW	SRNSPNYYGVYTISKINEFPVPRDSHKIHMSASKISGPDTYVVAYCSINLEYLEIVEIITRGRPEVTHSSGEVSSSHLRAENVCMQSIIKENSLGPVAASLSKLDNGKCTHQLIASLAFKGVIGVEGEYSCFAPPQEDQPIKINADIPIVMHEFLSGGVFLGGENIESDRQALVWFQGNLHRFMKSKIGINGYHSWSPVTLIGKEINNGDSIAEFIYYSLPSIREFICEIEDYGILLELLEMSYLPSQWELSKSHLKRGGYVTFAEILNDKCILQGGFQEEHCGWLINAPGYLMENARDIGLLCRTRAIGWAGLDRKRECIFRPAIALRSLFSSRQWGIYGPEQKAFEIPSQSNRSENAARFTELTGIGTLCENDSW	396	377	10	0.0265252	NA	NA	Non-apoplastic,0.91	Non-effector,0.657	Cytoplasm	NA	mito: 4, chlo: 3, nucl: 3, cyto: 2, extr: 1, E.R.: 1	NA	NA	NA	NA	NA	NA	NA	NA	NA	NA	NA	NA	NA	CSEP0345
Blumeria graminis f. sp. triticale THUN-12	Bgtl THUN-12	Triticale	Monocot	CAD6501950.1	OG0432	MACVLAVILTSVARMVIISPHYSPHHYGVYTTPKANEFPVPSNYHQIHMSASKIAGPGTYVVAYCSIQISQRKIVEIITGGLPGITQNPGKPSFSNLEAESACFTSIRRENALESVAVPLSKLDNGECTHNIIAILAFKGVISIEGEFSCFAPPQEEQRIKVNADIPFDMQQFLAGSLLLRGEDDVSDERVLVWFQESLHVFKQTKPGVNSYSLWSPIISIGREVNNGKVITNFIYDNLPSIQEFTKIMGDFHNLLKYMKLFYRPEHWELSESNYKKFYRRPNYDYLDDICMLNLGFEHTRCGWINNLPGYLKKPHDLGLLCRTRRLDRTGFVRKRECIFRPAFIRYSKFLSNQWKDSGSKNKMLQIPPQSLKLEKAARLKEVNGDNLCRT	SPHYSPHHYGVYTTPKANEFPVPSNYHQIHMSASKIAGPGTYVVAYCSIQISQRKIVEIITGGLPGITQNPGKPSFSNLEAESACFTSIRRENALESVAVPLSKLDNGECTHNIIAILAFKGVISIEGEFSCFAPPQEEQRIKVNADIPFDMQQFLAGSLLLRGEDDVSDERVLVWFQESLHVFKQTKPGVNSYSLWSPIISIGREVNNGKVITNFIYDNLPSIQEFTKIMGDFHNLLKYMKLFYRPEHWELSESNYKKFYRRPNYDYLDDICMLNLGFEHTRCGWINNLPGYLKKPHDLGLLCRTRRLDRTGFVRKRECIFRPAFIRYSKFLSNQWKDSGSKNKMLQIPPQSLKLEKAARLKEVNGDNLCRT	391	373	9	0.0241287	NA	NA	Non-apoplastic,0.88	Cytoplasmic,0.643	Cytoplasm|Nucleus	Nucleus(KKPHDLGLLCRTRRLDR)	chlo: 6, mito: 4, nucl: 2, cyto: 1, pero: 1	NA	NA	NA	NA	NA	NA	NA	NA	NA	NA	NA	NA	NA	NA
Blumeria graminis f. sp. triticale THUN-12	Bgtl THUN-12	Triticale	Monocot	CAD6501951.1	OG0281	MSCVIAVLLTSVARLVITSSEPSNSYYGVYVTPKTNEFPVPRNHHRIHMSASKIAGPGTYVVAYCSIEHQRNRIIEIITGGRPEITQNPGEVAFRSLEAESACFRSISRGFTLESTAVHLSTLNNGKCTHKLVASLAFKGIIGIEGEFSCFAPLQRDQPIKVNADIPFDLQQFLSGGVLLRGEDNASDKQALVWFQGNLHLLKQTLTDINGYHSWSPITSIGSEIYNGEMITNFIYDNLPSIEEFTKIMGDFKNLISNLEFYHYPHLLIDAKNNVDSFIHANFEDYLEDFCLLKFGLNEEMCARIANLPDYLNNELAHKGLLCQPKSRNLTPSTRGTECIFRPAILEEVNFVSGQWQTAKSAKKVLVVPPQSNLRDNAERFKELYGRGTMCKTAA	EPSNSYYGVYVTPKTNEFPVPRNHHRIHMSASKIAGPGTYVVAYCSIEHQRNRIIEIITGGRPEITQNPGEVAFRSLEAESACFRSISRGFTLESTAVHLSTLNNGKCTHKLVASLAFKGIIGIEGEFSCFAPLQRDQPIKVNADIPFDLQQFLSGGVLLRGEDNASDKQALVWFQGNLHLLKQTLTDINGYHSWSPITSIGSEIYNGEMITNFIYDNLPSIEEFTKIMGDFKNLISNLEFYHYPHLLIDAKNNVDSFIHANFEDYLEDFCLLKFGLNEEMCARIANLPDYLNNELAHKGLLCQPKSRNLTPSTRGTECIFRPAILEEVNFVSGQWQTAKSAKKVLVVPPQSNLRDNAERFKELYGRGTMCKTAA	395	375	9	0.024	NA	NA	Non-apoplastic,0.87	Non-effector,0.59	Cytoplasm|Nucleus	NA	cyto: 8, chlo: 2, nucl: 2, mito: 1, pero: 1	NA	NA	NA	NA	NA	NA	NA	NA	NA	NA	NA	NA	NA	NA
Blumeria graminis f. sp. triticale THUN-12	Bgtl THUN-12	Triticale	Monocot	CAD6501961.1	OG0282	MRPLALLTAIPVFYSVYVAGDNGYDCSDSEGNTNTTYDQALVEGSVKDTCLPDSELSAAELAANVEAKKYPQVWVDSKDYGFNGTVLLWKYQGNSSEALEELDVLIFTDSACNVLGLAQKSKDFYTICKSAHEHYDEKVITNTLHKHVRRGFFSNDSDDDDDDDEVNNLHGYQGSTSENAITLSPIHESRYENERRRNRGWSYFRTVPKHLLPDPPATLPQEDDDTSSYASTEYGTASQSFSTTNEDDSSQYNEGSESHYGSQYQGGSSSSYQRSKSKKKGFASRIFGSSQKQRYLPATADFPSTRNPPPLDRSRERPSGWVVITPGPPSRPPPNNGYTMRPHWPNSYGPEGTIHEPDDNSGDPPYIPGNNQSSDYGQGYNQGQDYSQGQDYAREVQQY…	DNGYDCSDSEGNTNTTYDQALVEGSVKDTCLPDSELSAAELAANVEAKKYPQVWVDSKDYGFNGTVLLWKYQGNSSEALEELDVLIFTDSACNVLGLAQKSKDFYTICKSAHEHYDEKVITNTLHKHVRRGFFSNDSDDDDDDDEVNNLHGYQGSTSENAITLSPIHESRYENERRRNRGWSYFRTVPKHLLPDPPATLPQEDDDTSSYASTEYGTASQSFSTTNEDDSSQYNEGSESHYGSQYQGGSSSSYQRSKSKKKGFASRIFGSSQKQRYLPATADFPSTRNPPPLDRSRERPSGWVVITPGPPSRPPPNNGYTMRPHWPNSYGPEGTIHEPDDNSGDPPYIPGNNQSSDYGQGYNQGQDYSQGQDYAREVQQYADDFFRIN	407	387	4	0.0103359	YxC	YDC, 4	Non-apoplastic,0.82	Cytoplasmic,0.751	Cytoplasm	NA	nucl: 13, chlo: 1	NA	NA	NA	NA	NA	NA	NA	NA	NA	NA	NA	NA	NA	NA
Blumeria graminis f. sp. triticale THUN-12	Bgtl THUN-12	Triticale	Monocot	CAD6501962.1	OG0203	MRFLGTLAAVPFVFSVYVAGEHGYLCSDSEGNTNTTYDQALVEGSVKDTCLPDSELSAAELAANVGAKKYPRVWVDSENYGFNETVLLWKYQGNSSESLEEADVLVFTNKSCDILGLLQTSGDQYTICKGVNEQNNKKTSSEILSKKPRPGIFSEGSPNSSNSGGTREKLKNSPSITEQKSMPGPPRPDPKLSYPEKQHRDQETLDKYHAARGRKHEWIMGIDGHPYFIN	EHGYLCSDSEGNTNTTYDQALVEGSVKDTCLPDSELSAAELAANVGAKKYPRVWVDSENYGFNETVLLWKYQGNSSESLEEADVLVFTNKSCDILGLLQTSGDQYTICKGVNEQNNKKTSSEILSKKPRPGIFSEGSPNSSNSGGTREKLKNSPSITEQKSMPGPPRPDPKLSYPEKQHRDQETLDKYHAARGRKHEWIMGIDGHPYFIN	230	210	4	0.0190476	YxC	YLC, 4	Non-apoplastic,0.95	Cytoplasmic,0.83	Cytoplasm	Nucleus(KKPR)	nucl: 13, extr: 1	NA	NA	NA	NA	NA	NA	NA	NA	NA	NA	NA	NA	NA	NA
Blumeria graminis f. sp. triticale THUN-12	Bgtl THUN-12	Triticale	Monocot	CAD6501967.1	OG0118	MRLLGTLAAVPCVFSVYVAGEHGYLCSDAEGTTNTTYDQALVEKSVTDACLPDSELSAAELAANVEAKKYPQVWVNSEDYGFNETVLLWKYQGNSSESLEEADVLVFTNKSCDILGLLQTSDDQYTICKDVKEQNDKKTSSEILSKKPRPGIFSGWIYGDMHNGRGFTSDDAITIPQPHYDDFDSQGRRIPRPIAPQPYPGQGGGPPPSMSRPPRGPPPLQGPPSSCGPGGCPPR	EHGYLCSDAEGTTNTTYDQALVEKSVTDACLPDSELSAAELAANVEAKKYPQVWVNSEDYGFNETVLLWKYQGNSSESLEEADVLVFTNKSCDILGLLQTSDDQYTICKDVKEQNDKKTSSEILSKKPRPGIFSGWIYGDMHNGRGFTSDDAITIPQPHYDDFDSQGRRIPRPIAPQPYPGQGGGPPPSMSRPPRGPPPLQGPPSSCGPGGCPPR	235	215	6	0.027907	YxC	YLC, 4	Non-apoplastic,0.71	Cytoplasmic,0.517	Cytoplasm	Nucleus(KKPR)	nucl: 13, extr: 1	NA	NA	NA	NA	NA	NA	NA	NA	NA	NA	NA	NA	NA	NA
Blumeria graminis f. sp. triticale THUN-12	Bgtl THUN-12	Triticale	Monocot	CAD6501968.1	OG0537	MRLLGTLAAVPCVFSVYVAGEHGYLCSDAEGTTNTTYDQALVEKSVTDACLPDSELSAAELAANVEAKKYPQVWVNSEDYGFNDTVLLWKYQGNSSESLEEVDVLVFTNKSCDILGLLQTSDDHYTICKGANEKYDKKTSSEILSKNLRPDIPSNDLKNSSPLTGVTEPFFSSNSPGPQRSMPGPPSRAESFRNPLRSSKGAPSRPRGPPPSGMAPPRPGGPPPSGMAPPRPGGPPPGGMGPPRPGGPPPGGMGPPRPGGPPGFGAPPGQDFPPAAPPRPLLDEFNRPHDRSFLADAIAMHPYPGPTDYNPDSYDTTTYDSEDEYY	EHGYLCSDAEGTTNTTYDQALVEKSVTDACLPDSELSAAELAANVEAKKYPQVWVNSEDYGFNDTVLLWKYQGNSSESLEEVDVLVFTNKSCDILGLLQTSDDHYTICKGANEKYDKKTSSEILSKNLRPDIPSNDLKNSSPLTGVTEPFFSSNSPGPQRSMPGPPSRAESFRNPLRSSKGAPSRPRGPPPSGMAPPRPGGPPPSGMAPPRPGGPPPGGMGPPRPGGPPPGGMGPPRPGGPPGFGAPPGQDFPPAAPPRPLLDEFNRPHDRSFLADAIAMHPYPGPTDYNPDSYDTTTYDSEDEYY	326	306	4	0.0130719	YxC	YLC, 4	Non-apoplastic,0.66	Non-effector,0.808	Cytoplasm	Nucleus(RNPLRSSKGAPSRPRGPPPSGMAPPRPGGPPPSGMAPPRPGGPPPGGMGPPRPGGPPPGGMGPPRPGGP)	nucl: 11, chlo: 1, mito: 1, cysk: 1	NA	NA	NA	NA	NA	NA	NA	NA	NA	NA	NA	NA	NA	NA
Blumeria graminis f. sp. triticale THUN-12	Bgtl THUN-12	Triticale	Monocot	CAD6501980.1	OG0433	MRLLGTLATVPFVFSVYVAGEHGYLCSDAEGTTNTTYNQALVEKSVTDACLPDSELSAAELAANAEAKKYPQVWVDSEDYGFNETVLLWKYQGNSSESLEELNVLVFTNKSCNILGLLQVSSDQYAICRNNNEQNDKKTSPEILSKKPRPGIFVKKGDRYCADGSTAEKAITIHPEHTSEWGSKHNNYEDSNTDSEFLQNFRRTRKPMLSCLESSVFGEGYGQCSDIVNATPNPESGVWGSHIATLDDHHNYRQRSGGSEHHQSSPQSRSILSYFYSGNSKKKGTRKGSYDLPTYNTPRSDSSGNSNMERYHEVTPDEYKDLEKGAQYAPSYYSG	EHGYLCSDAEGTTNTTYNQALVEKSVTDACLPDSELSAAELAANAEAKKYPQVWVDSEDYGFNETVLLWKYQGNSSESLEELNVLVFTNKSCNILGLLQVSSDQYAICRNNNEQNDKKTSPEILSKKPRPGIFVKKGDRYCADGSTAEKAITIHPEHTSEWGSKHNNYEDSNTDSEFLQNFRRTRKPMLSCLESSVFGEGYGQCSDIVNATPNPESGVWGSHIATLDDHHNYRQRSGGSEHHQSSPQSRSILSYFYSGNSKKKGTRKGSYDLPTYNTPRSDSSGNSNMERYHEVTPDEYKDLEKGAQYAPSYYSG	335	315	7	0.0222222	YxC	YLC, 4	Non-apoplastic,0.86	Cytoplasmic,0.828	Cytoplasm	Nucleus(KKPR)	nucl: 14	NA	NA	NA	NA	NA	NA	NA	NA	NA	NA	NA	NA	NA	NA
Blumeria graminis f. sp. triticale THUN-12	Bgtl THUN-12	Triticale	Monocot	CAD6502020.1	OG0538	MSCVFAILFSPALRMAVMSSEGHSIYYRTHYTPEGNFFPEPPPHLGIHMSPSKMSIYGTHVVAYCSVVNSLEEILNIIGHGLTEVKHSPENIVKKIWRSRD	SSEGHSIYYRTHYTPEGNFFPEPPPHLGIHMSPSKMSIYGTHVVAYCSVVNSLEEILNIIGHGLTEVKHSPENIVKKIWRSRD	101	83	1	0.0120482	NA	NA	Non-apoplastic,0.7	Cytoplasmic,0.661	Cytoplasm	NA	cyto: 8, nucl: 3, mito: 1, plas: 1, golg: 1	NA	NA	NA	NA	NA	NA	NA	NA	NA	NA	NA	NA	NA	NA
Blumeria graminis f. sp. triticale THUN-12	Bgtl THUN-12	Triticale	Monocot	CAD6502028.1	OG0353	MSCAYVVLLTSVARMVVTGREDTFSHYGLYENLNDNWFPVPPPQLGIHMSPSKVTTHGTHIVAYCSVVKDLRQIVDTIIQGRQELAQKSKDRDEAYLTAESTCARSIAKGTSPDSPTNPMSQILGNDCKPEHLISLAFKGRIGVEGQYACFAPRMRDQVVRIAADTPIKMEQFLSGGHLFTGSSARSNDQALAWFQGNLHLFQNTRFNADGYRKWMPISWIDDGKISGKKLSEFILENSPKILEFTKIMKDFRTLKSKLQAAKASRGDGSTNNYRSRLSSQLNPKTYMTNDCLSSYISDESICGKLYDLPFYLQEHVGTWDLRSSDLRFVPGRVKRKIFFNPGVFNSTDFQSLNWSNSWENQKSINIPPQSSTELACEKFEEFSQNEIICY	REDTFSHYGLYENLNDNWFPVPPPQLGIHMSPSKVTTHGTHIVAYCSVVKDLRQIVDTIIQGRQELAQKSKDRDEAYLTAESTCARSIAKGTSPDSPTNPMSQILGNDCKPEHLISLAFKGRIGVEGQYACFAPRMRDQVVRIAADTPIKMEQFLSGGHLFTGSSARSNDQALAWFQGNLHLFQNTRFNADGYRKWMPISWIDDGKISGKKLSEFILENSPKILEFTKIMKDFRTLKSKLQAAKASRGDGSTNNYRSRLSSQLNPKTYMTNDCLSSYISDESICGKLYDLPFYLQEHVGTWDLRSSDLRFVPGRVKRKIFFNPGVFNSTDFQSLNWSNSWENQKSINIPPQSSTELACEKFEEFSQNEIICY	391	372	8	0.0215054	NA	NA	Non-apoplastic,0.96	Cytoplasmic,0.63	Cytoplasm	NA	nucl: 11, cyto: 3	NA	NA	NA	NA	NA	NA	NA	NA	NA	NA	NA	NA	NA	NA
Blumeria graminis f. sp. triticale THUN-12	Bgtl THUN-12	Triticale	Monocot	CAD6502038.1	OG0009	MIGLLFTVFTTIALSSALPNNARSDPKASATLPIVDLQYALHQATINETGKYYQFSNIRYAAPPTGDLRFAAPAPPAVNRTLNDGHHNPICPQALPFWIQLTAEFLSGANSSKLQTVEEQVASLENSLTVESITSYKPVDPRTSEDCLFLDVIVPQSVYDEKKTVPVLVWIYGGGYVSGDKNSAGNPSTLLATAKENSDGVVYVAMNYRLGLFGWLSGSSFASQNGLPNAALHDQRFALEWVQKNIHLFGGDPSRVTVIGESAGAGSIMHHMTAWGSTDDAPFQQAIIQSPGFPPISSDAQQEKIFNSVILQAQNLVSNNITTVADLKKVDFATLAALNTIVIARSGPYGTFTFGPVVDGTYVPKLPSQLFAEGKYARNLKVMTAHNSDEGLIFTYPLT…	LPNNARSDPKASATLPIVDLQYALHQATINETGKYYQFSNIRYAAPPTGDLRFAAPAPPAVNRTLNDGHHNPICPQALPFWIQLTAEFLSGANSSKLQTVEEQVASLENSLTVESITSYKPVDPRTSEDCLFLDVIVPQSVYDEKKTVPVLVWIYGGGYVSGDKNSAGNPSTLLATAKENSDGVVYVAMNYRLGLFGWLSGSSFASQNGLPNAALHDQRFALEWVQKNIHLFGGDPSRVTVIGESAGAGSIMHHMTAWGSTDDAPFQQAIIQSPGFPPISSDAQQEKIFNSVILQAQNLVSNNITTVADLKKVDFATLAALNTIVIARSGPYGTFTFGPVVDGTYVPKLPSQLFAEGKYARNLKVMTAHNSDEGLIFTYPLTTETFIANNLANLFPNAS…	566	549	4	0.00728597	NA	NA	Apoplastic,0.67	Non-effector,0.657	Extracellular	NA	cyto: 6, chlo: 5, mito: 3	NA	NA	NA	NA	alpha/beta hydrolase(11-547)	NA	PTHR11559,CARBOXYLESTERASE,(17-529)	PF00135,Carboxylesterase, type B,(30-522)	NA	PS00941,Carboxylesterases type-B signature 2.(128-138)|PS00122,Carboxylesterases type-B serine active site.(232-247)	NA	NA	alpha/beta-Hydrolases(17-538)	NA
Blumeria graminis f. sp. triticale THUN-12	Bgtl THUN-12	Triticale	Monocot	CAD6502099.1	OG0283	MRLTNILILFACSITDVDAELKYWRIQQGAKCGASIYRQETLEDAIKPHCRINSDGKPEIILTDDMKRSYIIPEPPTPLYYLPLPSVDANGEIVSKEPTDYHVAVDPYCEFNVVTEVMSVADDGITVDNEMRKDCVPDKPFT	ELKYWRIQQGAKCGASIYRQETLEDAIKPHCRINSDGKPEIILTDDMKRSYIIPEPPTPLYYLPLPSVDANGEIVSKEPTDYHVAVDPYCEFNVVTEVMSVADDGITVDNEMRKDCVPDKPFT	142	123	4	0.0325203	NA	NA	Non-apoplastic,0.77	Cytoplasmic,0.833 or Apoplastic,0.532	Cytoplasm	NA	cyto: 6, nucl: 5.5, cysk_nucl: 3.5, chlo: 1, extr: 1	NA	NA	NA	NA	NA	NA	NA	NA	NA	NA	NA	NA	NA	NA
Blumeria graminis f. sp. triticale THUN-12	Bgtl THUN-12	Triticale	Monocot	CAD6502172.1	OG0539	MKILSLISSVAILSHLTPGIEALNSNYRCLHKVLGSRTIDNVTADTIRHFKDKLSEKWTPQQEFAKTAIDLQIKDDLGIVDIKIEMVMNYQGKILSMRALALDKVYPCSPTQDAPDFNTPLRPDA	LNSNYRCLHKVLGSRTIDNVTADTIRHFKDKLSEKWTPQQEFAKTAIDLQIKDDLGIVDIKIEMVMNYQGKILSMRALALDKVYPCSPTQDAPDFNTPLRPDA	125	103	2	0.0194175	YxC	YRC, 5	Non-apoplastic,0.69	Cytoplasmic,0.955	Cytoplasm	NA	cyto_nucl: 6, nucl: 5, cyto: 3, mito: 3, chlo: 2, plas: 1	NA	NA	NA	NA	NA	NA	NA	NA	NA	NA	NA	NA	NA	NA
Blumeria graminis f. sp. triticale THUN-12	Bgtl THUN-12	Triticale	Monocot	CAD6502213.1	OG0164	MRLFTIGLTLQSVSLPIAVLASFKTPHVAEENKMFDCDYKTFDPTTLMDQISVINYYGGINRLQQIQSQELDALYMGQWGNAKAMYHDGSTVTHYLYEMHGNQDCKHINKYKYTLVVDNKDRACAVLERIIPLNSDIGDFEDGYTGSSIAESKLCAIR	SFKTPHVAEENKMFDCDYKTFDPTTLMDQISVINYYGGINRLQQIQSQELDALYMGQWGNAKAMYHDGSTVTHYLYEMHGNQDCKHINKYKYTLVVDNKDRACAVLERIIPLNSDIGDFEDGYTGSSIAESKLCAIR	158	137	4	0.0291971	FxC	FDC, 14	Non-apoplastic,0.86	Cytoplasmic,0.957 or Apoplastic,0.586	Cytoplasm	NA	nucl: 6, cyto: 4, extr: 2, chlo: 1, plas: 1	NA	NA	NA	NA	NA	NA	NA	NA	NA	NA	NA	NA	NA	NA
Blumeria graminis f. sp. triticale THUN-12	Bgtl THUN-12	Triticale	Monocot	CAD6502216.1	OG0164	MRLSTIGLTLQSVSLPIAVLASFKTPHVAEENKMFDCIYNNFDSTTIIDVINNINYYGGINRLQQIQSHELDALYTGVWGRTKMMYHDDGSTVKHYLCEMDVKQDSKYLNKYKYTLVVDNKARACAVLEHIIRFDSEIGDYEDSYLGNTIAGSKLCAIR	SFKTPHVAEENKMFDCIYNNFDSTTIIDVINNINYYGGINRLQQIQSHELDALYTGVWGRTKMMYHDDGSTVKHYLCEMDVKQDSKYLNKYKYTLVVDNKARACAVLEHIIRFDSEIGDYEDSYLGNTIAGSKLCAIR	159	138	4	0.0289855	FxC	FDC, 14	Non-apoplastic,0.74	Cytoplasmic,0.929 or Apoplastic,0.771	Cytoplasm	NA	cyto: 7, cysk: 6, golg: 1	NA	NA	NA	NA	NA	NA	NA	NA	NA	NA	NA	NA	NA	NA
Blumeria graminis f. sp. triticale THUN-12	Bgtl THUN-12	Triticale	Monocot	CAD6502240.1	OG0540	MRNQLFCHVVVLLNAFSHLHSTSASPNSQDVVYLGDIMGDFLCDNNLFTSEKVRRSYNAGCSALQNDYFEKEFRPNWKITISTVEHRNLYSHGH	SPNSQDVVYLGDIMGDFLCDNNLFTSEKVRRSYNAGCSALQNDYFEKEFRPNWKITISTVEHRNLYSHGH	94	70	2	0.0285714	FxC	FLC, 17	Non-apoplastic,0.83	Cytoplasmic,0.914 or Apoplastic,0.674	Nucleus	NA	nucl: 7, cyto: 5, chlo: 1, extr: 1	NA	NA	NA	NA	NA	NA	NA	NA	NA	NA	NA	NA	NA	NA
Blumeria graminis f. sp. triticale THUN-12	Bgtl THUN-12	Triticale	Monocot	CAD6502242.1	OG0062	MRKLIFYRVAVLINTCSYFHLSYASPSPGKLKYLDQAVNDYLCENDYFDRESVTNSYRTGCHRLWNADSKKNFPAKLEDNYFINGAHRTLFSWPLNHATDSSDIRFTGTYRTVFDINCRFHGVVIRRESNHENCMKLSDRQDFDNFATNLKEYQIHKCDNVAFGENYLKDSVTAACEAGLNPHRQRYPLVHAKTQSKSTIYKWPLHYHDIIHGSLQGRKHFHLKYFVLYTHENGPMRVIEIFRKLTKECSLDKKIIPPGTYDFDTIGAQESTIYDDKKSYDCSGQIFTDKYIQEILSTLKSEIIGSSNPSFRRDKYPVLEDIGQENALGVVWTWQLRIQETDSIISESNERYILAIDKNFQTFNVYYVRDRKYTVCEPKYQQVTSIPEYSPYNPEFNIE…	SPSPGKLKYLDQAVNDYLCENDYFDRESVTNSYRTGCHRLWNADSKKNFPAKLEDNYFINGAHRTLFSWPLNHATDSSDIRFTGTYRTVFDINCRFHGVVIRRESNHENCMKLSDRQDFDNFATNLKEYQIHKCDNVAFGENYLKDSVTAACEAGLNPHRQRYPLVHAKTQSKSTIYKWPLHYHDIIHGSLQGRKHFHLKYFVLYTHENGPMRVIEIFRKLTKECSLDKKIIPPGTYDFDTIGAQESTIYDDKKSYDCSGQIFTDKYIQEILSTLKSEIIGSSNPSFRRDKYPVLEDIGQENALGVVWTWQLRIQETDSIISESNERYILAIDKNFQTFNVYYVRDRKYTVCEPKYQQVTSIPEYSPYNPEFNIECPDCGQCRYSTEWRCENNLANQKR…	445	421	13	0.0308789	YxC	YLC, 17	Non-apoplastic,0.83	Cytoplasmic,0.73	Cytoplasm	Nucleus(KRRK)	nucl: 9, cyto: 5	NA	NA	NA	NA	Microbial ribonucleases(14-112)	NA	NA	NA	NA	NA	NA	NA	Microbial ribonucleases(15-109)	NA
Blumeria graminis f. sp. triticale THUN-12	Bgtl THUN-12	Triticale	Monocot	CAD6502247.1	OG0062	MRKRHFYCAAVLLNICLHSHSTNVYPVPRKAEYLDEVISDYLCETTYFESKIVMNSYRTGCHRLWNADSNKKFPAKLEDNHFVNGAHRTLFSWPLNHATDSSDIRFTGIYRTVFDINCRFHGVVIRRENNHEDCIKFLDRKEFDNFGMKLEEYEIHKCDRAVFGETYLKASIKVACEASLNPRSNRYPLVHAESPSKIITYRWPLRQNDKIHESHQGGSDYHFRYFVLYTHEGGPVRVIENGRISWQTCPSEKKIIPPSTYESNIIGALEGIVYEDKKSYECSGQVFTDKYIQEVFSKIKTELQDWSNNPTRRDKYPQLKHIGQENAVDMVWMWYLRIREADFMRSESNERYVLAVDRNLESFNVFYVEDRKYTVCVTRYK	TNVYPVPRKAEYLDEVISDYLCETTYFESKIVMNSYRTGCHRLWNADSNKKFPAKLEDNHFVNGAHRTLFSWPLNHATDSSDIRFTGIYRTVFDINCRFHGVVIRRENNHEDCIKFLDRKEFDNFGMKLEEYEIHKCDRAVFGETYLKASIKVACEASLNPRSNRYPLVHAESPSKIITYRWPLRQNDKIHESHQGGSDYHFRYFVLYTHEGGPVRVIENGRISWQTCPSEKKIIPPSTYESNIIGALEGIVYEDKKSYECSGQVFTDKYIQEVFSKIKTELQDWSNNPTRRDKYPQLKHIGQENAVDMVWMWYLRIREADFMRSESNERYVLAVDRNLESFNVFYVEDRKYTVCVTRYK	381	360	9	0.025	YxC	YLC, 20	Non-apoplastic,0.85	Cytoplasmic,0.865	Cytoplasm	NA	cyto: 5, chlo: 3, nucl: 3, plas: 2, cysk: 1	NA	NA	NA	NA	Microbial ribonucleases(17-115)	NA	NA	NA	NA	NA	NA	NA	NA	NA
Blumeria graminis f. sp. triticale THUN-12	Bgtl THUN-12	Triticale	Monocot	CAD6502252.1	OG0062	MRRPPFNLIGLLLNTFSQLLPCSASPSSQGIEYVYDIKNNYVCDNFFFGSDRVRRSYITGCNELWNDNLARQFPARLEDKNFVGRIQRTLFSWPLKNSVDSSDIRSVGDYRTVFDIYCRFYGVIIRGKTSHSSCIELSDSIDTNVISPGSNIYRGYKCQTMMFRETYVQASLKQAKKTKLKRSRLKKYPVKVSRPGEDGDAYEWPLFPNNIIYKSYGILNRHLKYFASYSDVGHDVQVYEKSKYAKRECPLMTKTIVSGTRHSNSISPHERVVHDEKKSYDCSGQIFTDYYIQEVNTMMRNVISGRYYSEFKNYYYRSVNILKIDAINKVWAWNLRVPETEFQNSGAIISYILAMNQAYQMVGIYQVMKGEYAQCSTKYESTGSSTNSMVSDLDLNQVY…	SPSSQGIEYVYDIKNNYVCDNFFFGSDRVRRSYITGCNELWNDNLARQFPARLEDKNFVGRIQRTLFSWPLKNSVDSSDIRSVGDYRTVFDIYCRFYGVIIRGKTSHSSCIELSDSIDTNVISPGSNIYRGYKCQTMMFRETYVQASLKQAKKTKLKRSRLKKYPVKVSRPGEDGDAYEWPLFPNNIIYKSYGILNRHLKYFASYSDVGHDVQVYEKSKYAKRECPLMTKTIVSGTRHSNSISPHERVVHDEKKSYDCSGQIFTDYYIQEVNTMMRNVISGRYYSEFKNYYYRSVNILKIDAINKVWAWNLRVPETEFQNSGAIISYILAMNQAYQMVGIYQVMKGEYAQCSTKYESTGSSTNSMVSDLDLNQVYSPCKRCKDDTGCSCEENWHDPKRQ…	426	402	12	0.0298507	YxC	YVC, 17	Non-apoplastic,0.73	Cytoplasmic,0.783 or Apoplastic,0.603	Nucleus	Nucleus(KRQK,AKKTKLKRSRLKKYP)	nucl: 12, cyto: 1, extr: 1	NA	NA	NA	NA	Microbial ribonucleases(14-111)	NA	NA	NA	NA	NA	NA	NA	Microbial ribonucleases(16-104)	NA
Blumeria graminis f. sp. triticale THUN-12	Bgtl THUN-12	Triticale	Monocot	CAD6502287.1	OG0434	MKSSALVFFAALLSHSMPILALTHYNCRENYIPVQSVKRRVEERYNDLIERGYVPSQHEEGTEFGRTVYSAISATSSDDRLEVTISFDKNQRVLSVNGYLSGLRFICPGVHIDIDLDS	LTHYNCRENYIPVQSVKRRVEERYNDLIERGYVPSQHEEGTEFGRTVYSAISATSSDDRLEVTISFDKNQRVLSVNGYLSGLRFICPGVHIDIDLDS	118	97	2	0.0206186	YxC	YNC, 4	Non-apoplastic,0.88	Cytoplasmic,0.809	Cytoplasm	NA	nucl: 5.5, cyto_nucl: 4.5, chlo: 3.5, chlo_mito: 3.5, cyto: 2.5, mito: 2.5	NA	NA	NA	NA	NA	NA	NA	NA	NA	NA	NA	NA	NA	NA
Blumeria graminis f. sp. triticale THUN-12	Bgtl THUN-12	Triticale	Monocot	CAD6502288.1	OG0434	MKSSALVFFAALLSHSMPILALTHYNCRENYIPVQSVKRRVKERYNNLIERGFVPSQHEEGTEFGRTVYSYPSMSGQNDRLEVTISFDKNQRVLSVDGVESGSRFNCPGVHIDIDLDS	LTHYNCRENYIPVQSVKRRVKERYNNLIERGFVPSQHEEGTEFGRTVYSYPSMSGQNDRLEVTISFDKNQRVLSVDGVESGSRFNCPGVHIDIDLDS	118	97	2	0.0206186	YxC	YNC, 4	Non-apoplastic,0.87	Cytoplasmic,0.872	Cytoplasm	NA	cyto: 7.5, cyto_nucl: 6, nucl: 3.5, chlo: 2, mito: 1	NA	NA	NA	NA	NA	NA	NA	NA	NA	NA	NA	NA	NA	NA
Blumeria graminis f. sp. triticale THUN-12	Bgtl THUN-12	Triticale	Monocot	CAD6502318.1	OG0062	MRKQHFYHVVVLLNACSRLDCSTPTFTPMQAEDLDKITNSFVCDNSYYSSKNVQSSYMSGCNELWNSDSSKQFPATLEDSRLYSGIHETLFSWPLKGNQDTFDIRFAGNFRVVFDVRCRFYGVVMRRETNHEHCIELSEKGKANNISPGLKEYKGYRCMGTIFTESYVRSSAIASWQVILGGPDAHRYPFRVSSPNAGQDLFEWPLLKNDEIYGINDRKKRRLIYFVWHKNKGDPIQVIYRSKKLSYTCQFITMNIVPRAHFFDSIGAHELMVNKNKKSYDCHGQTFTDYYIKEIQFTIKNVQADSHSNKFKKNKYPRQTKIDQIESEKLFWIWHLRSSEADFQMSNIPTRYFLIMNLEYEIIGVYYMKNTSYTKCNEKSVQTISEANNVVSSLDLNND…	STPTFTPMQAEDLDKITNSFVCDNSYYSSKNVQSSYMSGCNELWNSDSSKQFPATLEDSRLYSGIHETLFSWPLKGNQDTFDIRFAGNFRVVFDVRCRFYGVVMRRETNHEHCIELSEKGKANNISPGLKEYKGYRCMGTIFTESYVRSSAIASWQVILGGPDAHRYPFRVSSPNAGQDLFEWPLLKNDEIYGINDRKKRRLIYFVWHKNKGDPIQVIYRSKKLSYTCQFITMNIVPRAHFFDSIGAHELMVNKNKKSYDCHGQTFTDYYIKEIQFTIKNVQADSHSNKFKKNKYPRQTKIDQIESEKLFWIWHLRSSEADFQMSNIPTRYFLIMNLEYEIIGVYYMKNTSYTKCNEKSVQTISEANNVVSSLDLNNDHPCCERCKDPTGCSCEENWHA…	442	421	14	0.0332542	FxC	FVC, 20	Non-apoplastic,0.81	Cytoplasmic,0.67	Nucleus	Nucleus(KRQK,RKKRR)	nucl: 13, chlo: 1	NA	NA	NA	NA	Microbial ribonucleases(17-114)|Microbial ribonucleases(133-232)	NA	NA	NA	NA	NA	NA	NA	Microbial ribonucleases(19-109)	NA
Blumeria graminis f. sp. triticale THUN-12	Bgtl THUN-12	Triticale	Monocot	CAD6502323.1	OG0541	MKCSTLVSVTSILSIIRPALALDGYTCLGQNITHDFLMSNIDKHYHNILEHFPLHPFFTTDGAIIYCDVLYNFAGHDTPPDGNSMIRISFYKSKAIYGVQAYVSSQVHECQPIAIWS	LDGYTCLGQNITHDFLMSNIDKHYHNILEHFPLHPFFTTDGAIIYCDVLYNFAGHDTPPDGNSMIRISFYKSKAIYGVQAYVSSQVHECQPIAIWS	117	96	3	0.03125	YxC	YTC, 4	Apoplastic,0.6	Apoplastic,0.704	Cytoplasm	NA	extr: 4, chlo: 3, nucl: 3, cyto: 2, plas: 1, golg: 1	NA	NA	NA	NA	NA	NA	NA	NA	NA	NA	NA	NA	NA	NA
Blumeria graminis f. sp. triticale THUN-12	Bgtl THUN-12	Triticale	Monocot	CAD6502324.1	OG0235	MKILNPATFLLISSNLMLSGVEAGYFCRNGFISETLINELKSLVSDSWATLPVENYRNWFGQSFWRLHTHVNLGGDQGA	GYFCRNGFISETLINELKSLVSDSWATLPVENYRNWFGQSFWRLHTHVNLGGDQGA	79	56	1	0.0178571	YxC	YFC, 2	Apoplastic,0.59	Non-effector,0.729	Cytoplasm	NA	nucl: 9, extr: 2, cyto: 1, mito: 1, cysk: 1	NA	NA	NA	NA	NA	NA	NA	NA	NA	NA	NA	NA	NA	NA
Blumeria graminis f. sp. triticale THUN-12	Bgtl THUN-12	Triticale	Monocot	CAD6502327.1	OG0006	MNYLWIALILPNLSVASNCAADSCLLALRPTSNITGQHSATQDFCSKYLLDSTTLPEEALAACQDKNNVLDKERVASACACKTVVMRSTPTIGNPSYTTSPPETVVGDVAQPCALVSSSSSAQKVATPSAEPTVSAQLAFDCLNSVPLNKTAAIQLVDAIGPYLEWQSDLVWKKDPPADYDFPAHDVIASLATVRNNLQSNRYANEYEFQGDLYQVFAQGHDGHFVFYPDAIAKAFEFGRQRSLVSISEDGRSLPVIKLFEDVIYSPESASIVTKINDIDASTYIFNFSTTAPLQQDADAVYNTMFYEKASYAANGGKGYFSGGGRTRYIYPGPSTTFTFANGSSLTLENTAKVKGNFYNVADGQQFYSRFCSVSANSFQADDQTDYMSSRPVLAPGYP…	DSCLLALRPTSNITGQHSATQDFCSKYLLDSTTLPEEALAACQDKNNVLDKERVASACACKTVVMRSTPTIGNPSYTTSPPETVVGDVAQPCALVSSSSSAQKVATPSAEPTVSAQLAFDCLNSVPLNKTAAIQLVDAIGPYLEWQSDLVWKKDPPADYDFPAHDVIASLATVRNNLQSNRYANEYEFQGDLYQVFAQGHDGHFVFYPDAIAKAFEFGRQRSLVSISEDGRSLPVIKLFEDVIYSPESASIVTKINDIDASTYIFNFSTTAPLQQDADAVYNTMFYEKASYAANGGKGYFSGGGRTRYIYPGPSTTFTFANGSSLTLENTAKVKGNFYNVADGQQFYSRFCSVSANSFQADDQTDYMSSRPVLAPGYPPPVITTNDTILSGYYMDGQGY…	800	779	13	0.0166881	NA	NA	Non-apoplastic,0.64	Non-effector,0.818	Extracellular	NA	chlo: 8, extr: 3, nucl: 1, cyto: 1, mito: 1	NA	NA	NA	NA	NA	NA	PTHR37049,PEPTIDASE S41 FAMILY PROTEIN,(89-723)	PF23658,CPAF-like PDZ domain,(216-337)|PF03572,Peptidase family S41, Tail specific protease,(402-609)	NA	NA	NA	NA	ClpP/crotonase(158-607)	NA
Blumeria graminis f. sp. triticale THUN-12	Bgtl THUN-12	Triticale	Monocot	CAD6502329.1	OG0284	MSLCTRSLAIAAALLHFTSLTHGQAQDLMRYESTVKCGNYKFSQLEILQSYMGDKSKGEPFKGRTRCGLADNVHAMLPLLDEDYNPVPGCYLVHDEKEHVVDFVHSITGRSFIPCFVSEQNSCPKNQPRRRLLSLPVPTAVQPHKLVSLTAHDHQVSRSLGSNLYVVGENKWYEIGAGPVFGSPNTDQVSYYQGDF	QAQDLMRYESTVKCGNYKFSQLEILQSYMGDKSKGEPFKGRTRCGLADNVHAMLPLLDEDYNPVPGCYLVHDEKEHVVDFVHSITGRSFIPCFVSEQNSCPKNQPRRRLLSLPVPTAVQPHKLVSLTAHDHQVSRSLGSNLYVVGENKWYEIGAGPVFGSPNTDQVSYYQGDF	196	173	5	0.0289017	NA	NA	Non-apoplastic,0.81	Cytoplasmic,0.789 or Apoplastic,0.558	Cytoplasm	NA	nucl: 7, chlo: 2, cyto: 2, plas: 2, mito: 1	NA	NA	NA	NA	NA	NA	NA	NA	NA	NA	NA	NA	NA	NA
Blumeria graminis f. sp. triticale THUN-12	Bgtl THUN-12	Triticale	Monocot	CAD6502331.1	OG0006	MPMSQFFLCSIKPDLQTMEYLWIILLLQTVSIAAECVADSCLLALRSTPHISGRHAAALDFCTAYLQDPTVVVPDETRIACKDENNVIDEQRIASACACEFAPTETRPTLVTPAQITSPPAVAEDSFVEPCALVSSSSAAQVATAPSAWPTVSAQLAYECLNSIPLNKTAAIDFVDSIEPYLEWQSDLAWKKDPPADYDCPAHDIIAALDQVRRNLVANKYANEYVFQIDLYRVFLKGCDGHIIIFPDAATKGFVFGRQRSLVSVSEDGRSLPVIKLYEDVHNSPGKGSVVTEINGIEASTFISNYSREAPSYPDADAVYNSMFFSQGSYAETGEEGYFSRGGRMQFIYPGPNTSFTFANGSSLILENTATVFADFSDVANGQQFYTKYCTVHEEKNEV…	ECVADSCLLALRSTPHISGRHAAALDFCTAYLQDPTVVVPDETRIACKDENNVIDEQRIASACACEFAPTETRPTLVTPAQITSPPAVAEDSFVEPCALVSSSSAAQVATAPSAWPTVSAQLAYECLNSIPLNKTAAIDFVDSIEPYLEWQSDLAWKKDPPADYDCPAHDIIAALDQVRRNLVANKYANEYVFQIDLYRVFLKGCDGHIIIFPDAATKGFVFGRQRSLVSVSEDGRSLPVIKLYEDVHNSPGKGSVVTEINGIEASTFISNYSREAPSYPDADAVYNSMFFSQGSYAETGEEGYFSRGGRMQFIYPGPNTSFTFANGSSLILENTATVFADFSDVANGQQFYTKYCTVHEEKNEVEEEDSAVTSHPHFTSKYPQPVIATNDSILSGHYL…	775	741	16	0.0215924	NA	NA	Non-apoplastic,0.73	Non-effector,0.9	Extracellular	NA	chlo: 5, cyto: 5, nucl: 3, mito: 1	NA	NA	NA	NA	NA	NA	PTHR37049,PEPTIDASE S41 FAMILY PROTEIN,(93-728)	PF23658,CPAF-like PDZ domain,(222-342)	NA	NA	NA	NA	ClpP/crotonase(171-611)	NA
Blumeria graminis f. sp. triticale THUN-12	Bgtl THUN-12	Triticale	Monocot	CAD6502332.1	OG0006	MPMSQFFLCSIKPDLQTMEYLWIVLLLQTVSIAAECVADSCLLALRSTPHISGRHAAALDFCTAYLQDPTVVVPDETRIACKDENNVIDEQRIASACACEFAPTETRPTLVTPAQITSPPAVAEDSFVEPCALVSSSSAAQVATAPSAWPTVSAQLAYECLNSIPLNKTAAIDFVDSIEPYLEWQSDLAWKKDPPADYDCPAHDIIAALDQVRRNLVANKYANEYVFQIDLYRVFLKGCDGHLVIFPDAISKGFAFRRERSLVSVSEDGRSLPVIKLYDDVYNSPGKGSVVTEINGIEASTFISQRGSEATSYRDADAVYNSMFYNRGSFAETGEAGYFWGGGRLQYIYPGPTTTLTFANGSSIILENIAMVLANFSDVANGQQFYDRFCAIDVDYDEE…	ECVADSCLLALRSTPHISGRHAAALDFCTAYLQDPTVVVPDETRIACKDENNVIDEQRIASACACEFAPTETRPTLVTPAQITSPPAVAEDSFVEPCALVSSSSAAQVATAPSAWPTVSAQLAYECLNSIPLNKTAAIDFVDSIEPYLEWQSDLAWKKDPPADYDCPAHDIIAALDQVRRNLVANKYANEYVFQIDLYRVFLKGCDGHLVIFPDAISKGFAFRRERSLVSVSEDGRSLPVIKLYDDVYNSPGKGSVVTEINGIEASTFISQRGSEATSYRDADAVYNSMFYNRGSFAETGEAGYFWGGGRLQYIYPGPTTTLTFANGSSIILENIAMVLANFSDVANGQQFYDRFCAIDVDYDEEEDSAVTSFSHFDSVYPQPVIATNESMLSGHYLDG…	772	738	16	0.0216802	NA	NA	Non-apoplastic,0.75	Non-effector,0.928	Extracellular	NA	cyto: 7, chlo: 3, nucl: 2, mito: 1, vacu: 1	NA	NA	NA	NA	NA	NA	PTHR37049,PEPTIDASE S41 FAMILY PROTEIN,(93-729)	PF23658,CPAF-like PDZ domain,(222-342)	NA	NA	NA	NA	ClpP/crotonase(163-609)	NA
Blumeria graminis f. sp. triticale THUN-12	Bgtl THUN-12	Triticale	Monocot	CAD6502382.1	OG0542	MKLFTIANITLLLSFSVPVISSPIQKRNKHTLEVPHEMSSFNVYCRGGAKYDGEDLRVLAGVGAMLLKSNHSRVIPISKFSYTVAGPYFAKSINDVDYVVFTEMGIFVGVVSVGNPDLGEKMEPCLNM	NKHTLEVPHEMSSFNVYCRGGAKYDGEDLRVLAGVGAMLLKSNHSRVIPISKFSYTVAGPYFAKSINDVDYVVFTEMGIFVGVVSVGNPDLGEKMEPCLNM	128	101	2	0.019802	NA	NA	Non-apoplastic,0.54	Cytoplasmic,0.665	Cytoplasm	NA	cyto: 10, nucl: 2, chlo: 1, extr: 1	NA	NA	NA	NA	NA	NA	NA	NA	NA	NA	NA	NA	NA	NA
Blumeria graminis f. sp. triticale THUN-12	Bgtl THUN-12	Triticale	Monocot	CAD6502385.1	OG0543	MKLYLPKLLTLALFLVEPAAAGWGYDCKRHYFESSAVKEAIAEAVRSGAKMVKSRSVFGGSRYLVSLPLVPRSTGVSI	GWGYDCKRHYFESSAVKEAIAEAVRSGAKMVKSRSVFGGSRYLVSLPLVPRSTGVSI	78	57	1	0.0175439	YxC	YDC, 4	Non-apoplastic,0.55	Cytoplasmic,0.585	Nucleus	NA	chlo: 12, cyto: 2	NA	NA	NA	NA	NA	NA	NA	NA	NA	NA	NA	NA	NA	NA
Blumeria graminis f. sp. triticale THUN-12	Bgtl THUN-12	Triticale	Monocot	CAD6502386.1	OG0544	MKLHFSKLITLIFCLIGPSAAVWRYECRRHWFSESAVEGLVDKYTRNGGYMEPVSNLRGQLRYRIFLNLIHDDSGSRAYAIITPNNYKVTQVQVFDEDNELDICGYGWTFATGLAKVGWAYIPGATGPSCSCGEF	VWRYECRRHWFSESAVEGLVDKYTRNGGYMEPVSNLRGQLRYRIFLNLIHDDSGSRAYAIITPNNYKVTQVQVFDEDNELDICGYGWTFATGLAKVGWAYIPGATGPSCSCGEF	135	114	4	0.0350877	YxC	YEC, 4	Non-apoplastic,0.55	Apoplastic,0.61	Cytoplasm	NA	chlo: 11, nucl: 1, cyto: 1, extr: 1	NA	NA	NA	NA	NA	NA	NA	NA	NA	NA	NA	NA	NA	NA
Blumeria graminis f. sp. triticale THUN-12	Bgtl THUN-12	Triticale	Monocot	CAD6502390.1	OG0545	MKLYLSKLLTLALFLVEPAAAAWSYDCKRISFAESDVEKAIALAVENGVPMVEVKNLRRQSRYRVFLESISGSPGVSS	WSYDCKRISFAESDVEKAIALAVENGVPMVEVKNLRRQSRYRVFLESISGSPGVSS	78	56	1	0.0178571	YxC	YDC, 3	Non-apoplastic,0.96	Cytoplasmic,0.6	Cytoplasm	NA	cyto: 7, chlo: 3, extr: 3, golg: 1	NA	NA	NA	NA	NA	NA	NA	NA	NA	NA	NA	NA	NA	NA
Blumeria graminis f. sp. triticale THUN-12	Bgtl THUN-12	Triticale	Monocot	CAD6502401.1	OG0102	MPKISLLAVGLLFIKYLQRSFCSASQVDPPIGATERNLNDYVCHDQYFTGATVKESVGLACANLHTLSRQKIFPALLEESELFGRDSGTLLTWPILYESIAFVHGVKGKTRVVINMECELVGVVLRHEDNIELCLELLHDDNKVSHEGNSLDSEEFVGYQCSQATFRDSHVLESFRRALTQRTTKYPRLYRAGLTAKKADDAPIIWPLFETHQAPLRRKNIENNGRCFLVFTRKQGVLKVIQLRRGLEKKCEQIRKTIVPFVSRPNIPESPKTLDRINEMGHNCNGQIFTGRYIEMNRKKAMTAIADYISGKHTVGIYRHEARRNGISPGSWKWPIRGWETNRKGPKKIRFYALIFGPEAQFLGVHILEKAGYTKCERIYDSKPASKDKKELGFDLNMP…	SASQVDPPIGATERNLNDYVCHDQYFTGATVKESVGLACANLHTLSRQKIFPALLEESELFGRDSGTLLTWPILYESIAFVHGVKGKTRVVINMECELVGVVLRHEDNIELCLELLHDDNKVSHEGNSLDSEEFVGYQCSQATFRDSHVLESFRRALTQRTTKYPRLYRAGLTAKKADDAPIIWPLFETHQAPLRRKNIENNGRCFLVFTRKQGVLKVIQLRRGLEKKCEQIRKTIVPFVSRPNIPESPKTLDRINEMGHNCNGQIFTGRYIEMNRKKAMTAIADYISGKHTVGIYRHEARRNGISPGSWKWPIRGWETNRKGPKKIRFYALIFGPEAQFLGVHILEKAGYTKCERIYDSKPASKDKKELGFDLNMPNFCQQEMGSGEDC	412	390	11	0.0282051	YxC	YVC, 19	Non-apoplastic,0.95	Cytoplasmic,0.669	Cytoplasm|Nucleus	NA	nucl: 10, cyto: 3, cysk: 1	NA	NA	NA	NA	Microbial ribonucleases(16-113)	NA	NA	NA	NA	NA	NA	NA	NA	NA
Blumeria graminis f. sp. triticale THUN-12	Bgtl THUN-12	Triticale	Monocot	CAD6502420.1	OG0546	MKIFSLVSLAAILNCLTPVLATSNYQCNNKVLGAQYIDQAVETEYNRLGQNFGKEKGPREQYGVGSLKITLKYPSVLIPVTVTIGFTKTKEVLWVKAMANEVEFNCEPTTLPAVKFHFDVGNKAPTV	TSNYQCNNKVLGAQYIDQAVETEYNRLGQNFGKEKGPREQYGVGSLKITLKYPSVLIPVTVTIGFTKTKEVLWVKAMANEVEFNCEPTTLPAVKFHFDVGNKAPTV	127	106	2	0.0188679	YxC	YQC, 4	Apoplastic,0.65	Cytoplasmic,0.83 or Apoplastic,0.724	Cytoplasm	NA	chlo: 11, extr: 2, mito: 1	NA	NA	NA	NA	NA	NA	NA	NA	NA	NA	NA	NA	NA	NA
Blumeria graminis f. sp. triticale THUN-12	Bgtl THUN-12	Triticale	Monocot	CAD6502424.1	OG0107	MRTFSLMSLAAILSYLKLPSVVGYSPVPVAEASSYKCQDRVIGPVTLNDQINKAYAEAQSNQSRGLTREQIFASRQFRVILTRDGERILIQFYLSINNVKEILSLQAYVMNQLFTCHPTTEPPQLNEVLH	SSYKCQDRVIGPVTLNDQINKAYAEAQSNQSRGLTREQIFASRQFRVILTRDGERILIQFYLSINNVKEILSLQAYVMNQLFTCHPTTEPPQLNEVLH	130	98	2	0.0204082	YxC	YKC, 3	Non-apoplastic,0.8	Cytoplasmic,0.946	Cytoplasm|Nucleus	NA	cyto: 6, cyto_nucl: 6, chlo: 3, extr: 2, mito: 1	NA	NA	NA	NA	NA	NA	NA	NA	NA	NA	NA	NA	NA	AVRPM3A2/F2
Blumeria graminis f. sp. triticale THUN-12	Bgtl THUN-12	Triticale	Monocot	CAD6502429.1	OG0547	MKIFSLVTLAAILNCLTPVLATSNYQCHNKVLGAQYIDRAVAKEYNRLGQNLGIEYGPREQYGVGSLTITANYQSDSISVRVTIGFTKTKEVLWVKAVANDVEFNCEPTNLPAVKLHSVEFGDVASAA	TSNYQCHNKVLGAQYIDRAVAKEYNRLGQNLGIEYGPREQYGVGSLTITANYQSDSISVRVTIGFTKTKEVLWVKAVANDVEFNCEPTNLPAVKLHSVEFGDVASAA	128	107	2	0.0186916	YxC	YQC, 4	Non-apoplastic,0.54	Apoplastic,0.774 or Cytoplasmic,0.725	Cytoplasm	NA	chlo: 14	NA	NA	NA	NA	NA	NA	NA	NA	NA	NA	NA	NA	NA	NA
Blumeria graminis f. sp. triticale THUN-12	Bgtl THUN-12	Triticale	Monocot	CAD6502430.1	OG0548	MKIFSLISFAAILNHLTPVLAASDYDCGPARIPGSRIQNAYDEAHRPKFQANSRTYEPRELFTVGTYEHEHQEDTETIKFIVKVGGTFEREILWVKAFANREWFHCEPATV	ASDYDCGPARIPGSRIQNAYDEAHRPKFQANSRTYEPRELFTVGTYEHEHQEDTETIKFIVKVGGTFEREILWVKAFANREWFHCEPATV	111	90	2	0.0222222	YxC	YDC, 4	Non-apoplastic,0.68	Cytoplasmic,0.819	Cytoplasm	NA	mito: 9, chlo: 2, cyto: 2, plas: 1	NA	NA	NA	NA	NA	NA	NA	NA	NA	NA	NA	NA	NA	NA
Blumeria graminis f. sp. triticale THUN-12	Bgtl THUN-12	Triticale	Monocot	CAD6502431.1	OG0354	MKIFSLISLAAILNHLTPILAAPDYDCGPARIPGSRIQSAHDEAHSLRLQTATRSYEPDEQFIIATYKHQHREDTETVEFIVKFGCTIEKKIKWVKAFAKGEWYHCEPATVEP	APDYDCGPARIPGSRIQSAHDEAHSLRLQTATRSYEPDEQFIIATYKHQHREDTETVEFIVKFGCTIEKKIKWVKAFAKGEWYHCEPATVEP	113	92	3	0.0326087	YxC	YDC, 4	Non-apoplastic,0.86	Cytoplasmic,0.861	Cytoplasm	NA	mito: 8, chlo: 2, nucl: 2, cyto: 1, plas: 1	NA	NA	NA	NA	NA	NA	NA	NA	NA	NA	NA	NA	NA	AVRPM60_2
Blumeria graminis f. sp. triticale THUN-12	Bgtl THUN-12	Triticale	Monocot	CAD6502432.1	OG0355	MKILSLISIAAVLNNLTPVHAADTWNYQCGPAVIHGSYVQDCVNSYHKYIMPSVTRDYGPNEYFKTATFPVKYFHNGAYMDVQVSADFTILKEITKVKASALGQEIECHPTKKVPEFVNAT	ADTWNYQCGPAVIHGSYVQDCVNSYHKYIMPSVTRDYGPNEYFKTATFPVKYFHNGAYMDVQVSADFTILKEITKVKASALGQEIECHPTKKVPEFVNAT	121	100	3	0.03	YxC	YQC, 6	Non-apoplastic,0.51	Cytoplasmic,0.899 or Apoplastic,0.793	Cytoplasm	NA	cyto: 7, chlo: 6, extr: 1	NA	NA	NA	NA	NA	NA	NA	NA	NA	NA	NA	NA	NA	AVRPM60_1|AVRPM60_2
Blumeria graminis f. sp. triticale THUN-12	Bgtl THUN-12	Triticale	Monocot	CAD6502434.1	OG0435	MKIFSLISFAAILNHLTPVYAEGNCNYKCGPAVIDGDYVRECVKSYYEYKMRTIDRDYGPNDHFTTVTFPLQYLHKEEIITVQVSADFTALREITSVRASALEQEIECLPTQLKPSYGKAT	EGNCNYKCGPAVIDGDYVRECVKSYYEYKMRTIDRDYGPNDHFTTVTFPLQYLHKEEIITVQVSADFTALREITSVRASALEQEIECLPTQLKPSYGKAT	121	100	4	0.04	YxC	YKC, 6	Non-apoplastic,0.79	Cytoplasmic,0.939 or Apoplastic,0.8	Cytoplasm	NA	chlo: 11, extr: 3	NA	NA	NA	NA	NA	NA	NA	NA	NA	NA	NA	NA	NA	AVRPM60_1|AVRPM60_2
Blumeria graminis f. sp. triticale THUN-12	Bgtl THUN-12	Triticale	Monocot	CAD6502437.1	OG0107	MRTFSLMSLAAILNYLMLPSAVGHGVLTATSIVANASSYKCEDRVIGPVTLNDQIEKAYASVRSNQSRRLMRQEILASRVFSIVLWREGVPINIQFDVSINYLKEILSLEARVTNQFLTCYPTTEEPQFNGILD	HGVLTATSIVANASSYKCEDRVIGPVTLNDQIEKAYASVRSNQSRRLMRQEILASRVFSIVLWREGVPINIQFDVSINYLKEILSLEARVTNQFLTCYPTTEEPQFNGILD	134	111	2	0.018018	YxC	YKC, 16	Non-apoplastic,0.92	Cytoplasmic,0.772	Extracellular	NA	chlo: 13, E.R._vacu: 1	NA	NA	NA	NA	NA	NA	NA	NA	NA	NA	NA	NA	NA	AVRPM3A2/F2
Blumeria graminis f. sp. triticale THUN-12	Bgtl THUN-12	Triticale	Monocot	CAD6502438.1	OG0107	MRTFSLMLLAAILSYLKLPSVVGYSPVPVAEASSYKCQDRVIGPVTLNDQINKAYAEAQSNQSRGLTREQIFASRQFRVILTRDGERILIQFYLSINNVKEILSLQAYVMNQLFTCHPTTEPPQLNEVLH	SSYKCQDRVIGPVTLNDQINKAYAEAQSNQSRGLTREQIFASRQFRVILTRDGERILIQFYLSINNVKEILSLQAYVMNQLFTCHPTTEPPQLNEVLH	130	98	2	0.0204082	YxC	YKC, 3	Non-apoplastic,0.8	Cytoplasmic,0.946	Cytoplasm|Nucleus	NA	cyto: 6, cyto_nucl: 6, chlo: 3, extr: 2, mito: 1	NA	NA	NA	NA	NA	NA	NA	NA	NA	NA	NA	NA	NA	AVRPM3A2/F2
Blumeria graminis f. sp. triticale THUN-12	Bgtl THUN-12	Triticale	Monocot	CAD6502442.1	OG0549	MKIFSLISSVAILSHLTPGIEAATSNYRCRHLVLGSVTIDSIIAHTFVNQKDKLQYDWQPNQKFATGAFDLDVKDVNGIVTVLIEVDMDVQKKVLDIRVLALDQVFPCKPTQERPNYNEPLPA	ATSNYRCRHLVLGSVTIDSIIAHTFVNQKDKLQYDWQPNQKFATGAFDLDVKDVNGIVTVLIEVDMDVQKKVLDIRVLALDQVFPCKPTQERPNYNEPLPA	123	101	2	0.019802	YxC	YRC, 5	Non-apoplastic,0.54	Cytoplasmic,0.889 or Apoplastic,0.557	Cytoplasm	NA	chlo: 6, extr: 3, mito: 2, nucl: 1, cyto: 1, E.R.: 1	NA	NA	NA	NA	NA	NA	NA	NA	NA	NA	NA	NA	NA	NA
Blumeria graminis f. sp. triticale THUN-12	Bgtl THUN-12	Triticale	Monocot	CAD6502444.1	OG0236	MKIFSVVSLTAILSHLTPSIEAVSSNYKCDRLVLGGDIIDRQIEKTFPIYQGNVHPGYEPHHVFSTVNFFVYYNFGKVQFAVEFSVQKKPLSVKVKFNENEYTCEPTTEEADVHQGMT	VSSNYKCDRLVLGGDIIDRQIEKTFPIYQGNVHPGYEPHHVFSTVNFFVYYNFGKVQFAVEFSVQKKPLSVKVKFNENEYTCEPTTEEADVHQGMT	118	96	2	0.0208333	YxC	YKC, 5	Non-apoplastic,0.5	Cytoplasmic,0.914 or Apoplastic,0.689	Cytoplasm	NA	chlo: 7, cyto: 4, mito: 1, plas: 1, extr: 1	NA	NA	NA	NA	NA	NA	NA	NA	NA	NA	NA	NA	NA	NA
Blumeria graminis f. sp. triticale THUN-12	Bgtl THUN-12	Triticale	Monocot	CAD6502445.1	OG0236	MKIFSVVSLTAILSHLTPSIEAVSSNYKCDRLVLGGDIIDRQIEKTFPIFPASVRYEYEPHHVFSTVNFFVYYNFGQVQFAVEFSVQKKPLSVKVKFNENEYTCEPTTEEADVHQGMT	VSSNYKCDRLVLGGDIIDRQIEKTFPIFPASVRYEYEPHHVFSTVNFFVYYNFGQVQFAVEFSVQKKPLSVKVKFNENEYTCEPTTEEADVHQGMT	118	96	2	0.0208333	YxC	YKC, 5	Non-apoplastic,0.62	Cytoplasmic,0.924 or Apoplastic,0.649	Mitochondrion	NA	chlo: 9, nucl: 1, cyto: 1, mito: 1, plas: 1, extr: 1	NA	NA	NA	NA	NA	NA	NA	NA	NA	NA	NA	NA	NA	NA
Blumeria graminis f. sp. triticale THUN-12	Bgtl THUN-12	Triticale	Monocot	CAD6502446.1	OG0550	MKIFSLISFVTFLGQLIPGIEADISNYLCDHVVLDAKDIEAGVDRAFRTKMQETLGAYAPDDFYNEGSYIVKYKSPRVNMDVTIKIGITFSEDVLYVKAAGDGQEIDCHPTDKPATTKRIVP	DISNYLCDHVVLDAKDIEAGVDRAFRTKMQETLGAYAPDDFYNEGSYIVKYKSPRVNMDVTIKIGITFSEDVLYVKAAGDGQEIDCHPTDKPATTKRIVP	122	100	2	0.02	YxC	YLC, 5	Non-apoplastic,0.66	Cytoplasmic,0.926 or Apoplastic,0.542	Cytoplasm	NA	cyto: 12, chlo: 2	NA	NA	NA	NA	NA	NA	NA	NA	NA	NA	NA	NA	NA	NA
Blumeria graminis f. sp. triticale THUN-12	Bgtl THUN-12	Triticale	Monocot	CAD6502447.1	OG0436	MKVFSLISFMAISSHLTPGIAAEFSNYLCDHIVINKKDIEYSVDHAFKKRMQANLGKFKPDEKFGTAGYITKY	AEFSNYLCDHIVINKKDIEYSVDHAFKKRMQANLGKFKPDEKFGTAGYITKY	73	52	1	0.0192308	YxC	YLC, 6	Non-apoplastic,0.56	Cytoplasmic,0.991	Cytoplasm	NA	cyto: 11, nucl: 1, plas: 1, cysk: 1	NA	NA	NA	NA	NA	NA	NA	NA	NA	NA	NA	NA	NA	NA
Blumeria graminis f. sp. triticale THUN-12	Bgtl THUN-12	Triticale	Monocot	CAD6502448.1	OG0356	MNIFSFISFVAFLSNLLPAFAEQNYKCDKLVLDGRHIQNSLDYAHGYQMANKNEYDEYHDDELFAIGTYKARYITKKVNIPFDITVGVTIHKVILWVKATGGGRNIECKRTNSPADQYTEVFPSG	EQNYKCDKLVLDGRHIQNSLDYAHGYQMANKNEYDEYHDDELFAIGTYKARYITKKVNIPFDITVGVTIHKVILWVKATGGGRNIECKRTNSPADQYTEVFPSG	125	104	2	0.0192308	YxC	YKC, 4	Non-apoplastic,0.79	Cytoplasmic,0.99 or Apoplastic,0.592	Cytoplasm	NA	chlo: 4, cyto: 4, extr: 2, cysk: 2, nucl: 1, plas: 1	NA	NA	NA	NA	NA	NA	NA	NA	NA	NA	NA	NA	NA	NA
Blumeria graminis f. sp. triticale THUN-12	Bgtl THUN-12	Triticale	Monocot	CAD6502540.1	OG0021	MFPLLPLSILTLATATHAHMEMSWPAPFRSKFNPHASPGKVDYSMTAPLKAGGADFPCKGYHSDMQDAAGVGAPVVTWKAGSPYNFTVVGGAPHNGGSCQAALSYDKGATFKVIHSYIGDCPLMNTGNFNFAVPSDANPGPAIFAWSWLNQVGNREYYMNCASVNIAGAAGGAGTPPPKVSFASRPNLFVANLGNGCTTVEGKDTVFPNPGPDVTSKSSKVDNSGSIVGNCEPAKSNPRARSESDPRLFVASGEQISVIPVATAGTRVPMPTAAPAQPAPPTTTGMAPGSMKISADGECGGPQTCLGSTYGNCCSQFGFCGDSDTHCGYGCMEGYGTCGSNGTALKLRLRGPHFRYL	HMEMSWPAPFRSKFNPHASPGKVDYSMTAPLKAGGADFPCKGYHSDMQDAAGVGAPVVTWKAGSPYNFTVVGGAPHNGGSCQAALSYDKGATFKVIHSYIGDCPLMNTGNFNFAVPSDANPGPAIFAWSWLNQVGNREYYMNCASVNIAGAAGGAGTPPPKVSFASRPNLFVANLGNGCTTVEGKDTVFPNPGPDVTSKSSKVDNSGSIVGNCEPAKSNPRARSESDPRLFVASGEQISVIPVATAGTRVPMPTAAPAQPAPPTTTGMAPGSMKISADGECGGPQTCLGSTYGNCCSQFGFCGDSDTHCGYGCMEGYGTCGSNGTALKLRLRGPHFRYL	357	339	14	0.0412979	NA	NA	Apoplastic,0.79	Apoplastic,0.588	Extracellular	NA	nucl: 8, chlo: 4, cyto: 1, mito: 1	NA	cd11618,ChtBD1_1,Hevein or type 1 chitin binding domain; filamentous ascomycete subfamily,(280-321)	2.7.7.6,DNA-directed RNA polymerase	NA	Endochitinase-like superfamily(278-330)	NA	PTHR36182,PROTEIN, PUTATIVE (AFU_ORTHOLOGUE AFUA_6G10930)-RELATED,(1-262)	NA	NA	NA	Chitin-binding type-1 domain(278-322)	NA	Plant lectins/antimicrobial peptides(280-322)	NA
Blumeria graminis f. sp. triticale THUN-12	Bgtl THUN-12	Triticale	Monocot	CAD6502550.1	OG0357	MRFSKFATILQGASLFVATCASFKIAHVSSESKSFNCLGRRFTEADFSDEIDRANRQIAAGNMIRKAANIIEYEIRRDGERNTILYSDGETTDFYLYRLSGHKSVKNENGYAYHIGYSILIDNCYRVSAMMSNEEWVALDENAAANRQGKIGRQSFCTINT	CASFKIAHVSSESKSFNCLGRRFTEADFSDEIDRANRQIAAGNMIRKAANIIEYEIRRDGERNTILYSDGETTDFYLYRLSGHKSVKNENGYAYHIGYSILIDNCYRVSAMMSNEEWVALDENAAANRQGKIGRQSFCTINT	161	142	4	0.028169	FxC	FNC, 16	Non-apoplastic,0.94	Cytoplasmic,0.98 or Apoplastic,0.557	Cytoplasm|Nucleus	NA	nucl: 4, mito: 4, chlo: 2, cyto: 2, extr: 2	NA	NA	NA	NA	NA	NA	NA	NA	NA	NA	NA	NA	NA	NA
Blumeria graminis f. sp. triticale THUN-12	Bgtl THUN-12	Triticale	Monocot	CAD6502553.1	OG0087	MLTSFSHAILFLGVVMHAAANSVNFVNQDGTTRTIIFTSQSGQQQLNSIKVAGNSAIQQEFPQGWIGNWYSVSEGSPNVPGMLGEVRFDGFGGATYFDVSAIVNPTDNSGVKQLFPAHDNKPVSGCQNFPCANAYNKADDLQTASTPFKDLICLLGNSMNPRRRGFFGG	NSVNFVNQDGTTRTIIFTSQSGQQQLNSIKVAGNSAIQQEFPQGWIGNWYSVSEGSPNVPGMLGEVRFDGFGGATYFDVSAIVNPTDNSGVKQLFPAHDNKPVSGCQNFPCANAYNKADDLQTASTPFKDLICLLGNSMNPRRRGFFGG	169	149	3	0.0201342	NA	NA	Apoplastic,0.68	Apoplastic,0.897	Extracellular	Nucleus(LGEV)	nucl: 11.5, cyto_nucl: 7, cyto: 1.5, chlo: 1	NA	NA	NA	NA	NA	NA	NA	NA	NA	NA	NA	NA	NA	NA
Blumeria graminis f. sp. triticale THUN-12	Bgtl THUN-12	Triticale	Monocot	CAD6502564.1	OG0178	MRFSSLAIIFQSASIFVTTLAGTSVNHIDENRKSFFCNGVLIEYNQLAQQRTLLQRIAGMTNPNGLFQIFLEK	GTSVNHIDENRKSFFCNGVLIEYNQLAQQRTLLQRIAGMTNPNGLFQIFLEK	73	52	1	0.0192308	FxC	FFC, 14	Non-apoplastic,0.51	Cytoplasmic,0.961 or Apoplastic,0.611	Cytoplasm	NA	cyto: 6.5, cyto_nucl: 6, extr: 3, nucl: 2.5, cysk: 1, golg: 1	NA	NA	NA	NA	NA	NA	NA	NA	NA	NA	NA	NA	NA	NA
Blumeria graminis f. sp. triticale THUN-12	Bgtl THUN-12	Triticale	Monocot	CAD6502568.1	OG0087	MLTSFSHAILFLGVVMHAAANSVNFVNQDGTTRTIIFTSQSGQQQLNSIKVAGNSAIQQEFPQGWIGNWYSVSEGSPNVPGMLGEVRFDGFGGATYFDVSAIVNPTDNSGVKQLFPAHDNKPVSGCQNFPCANAYNKADDLQTASTPFKDLICLLGNSMNQRRRGFFGG	NSVNFVNQDGTTRTIIFTSQSGQQQLNSIKVAGNSAIQQEFPQGWIGNWYSVSEGSPNVPGMLGEVRFDGFGGATYFDVSAIVNPTDNSGVKQLFPAHDNKPVSGCQNFPCANAYNKADDLQTASTPFKDLICLLGNSMNQRRRGFFGG	169	149	3	0.0201342	NA	NA	Apoplastic,0.66	Apoplastic,0.896	Extracellular	Nucleus(LGEV)	chlo: 9, nucl: 2, cyto: 2, extr: 1	NA	NA	NA	NA	NA	NA	NA	NA	NA	NA	NA	NA	NA	NA
Blumeria graminis f. sp. triticale THUN-12	Bgtl THUN-12	Triticale	Monocot	CAD6502571.1	OG0662	MRFSSIAIIFQSASIFVTTLAGTSVDHIDEKIKSFVCNGHIVGHNQFTQNRRLAQNPEYMFKRGSLYHQHAKKLNEARRDVNLQDIPLVYSYSETAQLSFHQLEDMTETRDLGKYVFKSEYFVMVDKHARSCSILIQELKQYPQGRYTWPDDISYKLCRVGHVVIEAAT	GTSVDHIDEKIKSFVCNGHIVGHNQFTQNRRLAQNPEYMFKRGSLYHQHAKKLNEARRDVNLQDIPLVYSYSETAQLSFHQLEDMTETRDLGKYVFKSEYFVMVDKHARSCSILIQELKQYPQGRYTWPDDISYKLCRVGHVVIEAAT	169	148	3	0.0202703	FxC	FVC, 14	Non-apoplastic,0.91	Cytoplasmic,0.957	Cytoplasm|Nucleus	NA	cyto: 4, chlo: 3, nucl: 3, extr: 3, plas: 1	NA	NA	NA	NA	NA	NA	NA	NA	NA	NA	NA	NA	NA	AVRPM1A.2
Blumeria graminis f. sp. triticale THUN-12	Bgtl THUN-12	Triticale	Monocot	CAD6502579.1	OG0237	MRFSSIAIIFQSASIFLTVLAVSTIDHIPEESKKFNCHQSYISKKDFARTPRTEIKRVAENKLSWSWTDQLSYMMKDSRNQNSVLFGNESQVSKFYILDNLTTDHTSGDYDYTYEYIILVDKKDRACGVIMRVLTRVKNESSILPDQNISFCSIEA	VSTIDHIPEESKKFNCHQSYISKKDFARTPRTEIKRVAENKLSWSWTDQLSYMMKDSRNQNSVLFGNESQVSKFYILDNLTTDHTSGDYDYTYEYIILVDKKDRACGVIMRVLTRVKNESSILPDQNISFCSIEA	156	135	3	0.0222222	FxC	FNC, 14	Non-apoplastic,0.94	Cytoplasmic,0.958	Mitochondrion	NA	chlo: 5, nucl: 3, cyto: 3, extr: 2, plas: 1	NA	NA	NA	NA	NA	NA	NA	NA	NA	NA	NA	NA	NA	NA
Blumeria graminis f. sp. triticale THUN-12	Bgtl THUN-12	Triticale	Monocot	CAD6502580.1	OG0551	MRFSSIAIIFQSASIFTTTLAARRTSHLDDLFKVFDCNGYFIRYPQFSSSQRSETFHSGQGRMSRSWSAQLDYLLQRPGDERVVLFGNGASHALKYYSLDTLATGNFVDSWINNMEFIIAIDNLDRACGIIMKFTSRNCSSEISCPPQESFSLCSITY	ARRTSHLDDLFKVFDCNGYFIRYPQFSSSQRSETFHSGQGRMSRSWSAQLDYLLQRPGDERVVLFGNGASHALKYYSLDTLATGNFVDSWINNMEFIIAIDNLDRACGIIMKFTSRNCSSEISCPPQESFSLCSITY	158	137	5	0.0364964	FxC	FDC, 14	Non-apoplastic,0.62	Apoplastic,0.545	Cytoplasm	NA	nucl: 8.5, cyto_nucl: 5, chlo: 4, extr: 1	NA	NA	NA	NA	NA	NA	NA	NA	NA	NA	NA	NA	NA	NA
Blumeria graminis f. sp. triticale THUN-12	Bgtl THUN-12	Triticale	Monocot	CAD6502587.1	OG0237	MRFSSIAIIFQSASIFLTVLAVSTIDHIPEEGKKFNCHQSYISKKDFARTPRTEIKRVAENKLSWSWTDQLSYMMKDSRNQNSVLFGNESQVSKFYILDNLTTDHTSGDYDYTYEYIILVDKKDRACGVIMRVLTRVKNESSILPDQNISFCSIEA	VSTIDHIPEEGKKFNCHQSYISKKDFARTPRTEIKRVAENKLSWSWTDQLSYMMKDSRNQNSVLFGNESQVSKFYILDNLTTDHTSGDYDYTYEYIILVDKKDRACGVIMRVLTRVKNESSILPDQNISFCSIEA	156	135	3	0.0222222	FxC	FNC, 14	Non-apoplastic,0.94	Cytoplasmic,0.99	Mitochondrion	NA	chlo: 5, nucl: 3, cyto: 3, extr: 2, plas: 1	NA	NA	NA	NA	NA	NA	NA	NA	NA	NA	NA	NA	NA	NA
Blumeria graminis f. sp. triticale THUN-12	Bgtl THUN-12	Triticale	Monocot	CAD6502588.1	OG0552	MRFSSIAIIFQSASIFATVLAGRVTNHILDQWKNFDCEGREFKGTVLDPLRQQAAKRVLDREVPPADESMIMNLKSQVDNLTYVLYVDDYPASYYFQKIEGYSTSLRGGDYFYETDYIYVLDGYGRACAIMMKKSTYHYSATRYEIANAQATYQLCTIST	GRVTNHILDQWKNFDCEGREFKGTVLDPLRQQAAKRVLDREVPPADESMIMNLKSQVDNLTYVLYVDDYPASYYFQKIEGYSTSLRGGDYFYETDYIYVLDGYGRACAIMMKKSTYHYSATRYEIANAQATYQLCTIST	160	139	3	0.0215827	FxC	FDC, 14	Non-apoplastic,0.8	Cytoplasmic,0.879 or Apoplastic,0.81	Extracellular	NA	nucl: 4, mito: 4, chlo: 3, cyto: 2, plas: 1	NA	NA	NA	NA	NA	NA	NA	NA	NA	NA	NA	NA	NA	NA
Blumeria graminis f. sp. triticale THUN-12	Bgtl THUN-12	Triticale	Monocot	CAD6502590.1	OG0553	MRFSSIAIIFQSASIFATTLASGGTDRSYGPSKNFDCEGRKLYGSDLEPFRQEGARRILNRQVQKINDYNILRQLNWGYDRNSFSCVNGKPAAYYLHRLEGYTHSQPEGKWVNEIDYMLVLDGLGHTCTMMMKRFMRHHTTRAADVPIEDSIFDLCSITS	SGGTDRSYGPSKNFDCEGRKLYGSDLEPFRQEGARRILNRQVQKINDYNILRQLNWGYDRNSFSCVNGKPAAYYLHRLEGYTHSQPEGKWVNEIDYMLVLDGLGHTCTMMMKRFMRHHTTRAADVPIEDSIFDLCSITS	160	139	4	0.028777	FxC	FDC, 14	Non-apoplastic,0.82	Cytoplasmic,0.932	Cytoplasm	Mitochondria(0.822|33-55)	cyto: 5, mito: 3, nucl: 2, pero: 2, plas: 1, extr: 1	NA	NA	NA	NA	NA	NA	NA	NA	NA	NA	NA	NA	NA	NA
Blumeria graminis f. sp. triticale THUN-12	Bgtl THUN-12	Triticale	Monocot	CAD6502591.1	OG0554	MRFSKLAMILQGASFFVATSSSFTTAHVDTKSKSFNCLGRIIKPLDLAKDIRLAYSHIKRGYILGRPSGRMEDVILNDGQSNTIFYSDHQTDVYYLCGIRSLSYTDDDNGYYHHVEHYVLIDNLHRISAMRVDERWTVRDGSAVADREAFAPRQSYCTIGG	AHVDTKSKSFNCLGRIIKPLDLAKDIRLAYSHIKRGYILGRPSGRMEDVILNDGQSNTIFYSDHQTDVYYLCGIRSLSYTDDDNGYYHHVEHYVLIDNLHRISAMRVDERWTVRDGSAVADREAFAPRQSYCTIGG	161	136	3	0.0220588	FxC	FNC, 10	Non-apoplastic,0.7	Cytoplasmic,0.884 or Apoplastic,0.621	Cytoplasm	NA	nucl: 10, cyto: 3, mito: 1	NA	NA	NA	NA	NA	NA	NA	NA	NA	NA	NA	NA	NA	NA
Blumeria graminis f. sp. triticale THUN-12	Bgtl THUN-12	Triticale	Monocot	CAD6502592.1	OG0358	MRFSSIATIIHVASVCVTTLAAYAKSHDYGEIQGFVCDERFISQREILQARQILATTKITDSAIFRPLNDKLNSALRDPEDTRFIMFRYPNADNYKFYFLNSIEEVYDNPGWPIIKRNYILVLDDYNHSCAMFRRETSHQYLQSPGWLGPDSTFICTLV	KSHDYGEIQGFVCDERFISQREILQARQILATTKITDSAIFRPLNDKLNSALRDPEDTRFIMFRYPNADNYKFYFLNSIEEVYDNPGWPIIKRNYILVLDDYNHSCAMFRRETSHQYLQSPGWLGPDSTFICTLV	159	135	3	0.0222222	FxC	FVC, 11	Non-apoplastic,0.81	Cytoplasmic,0.941 or Apoplastic,0.58	Cytoplasm	NA	nucl: 7, cyto: 3, extr: 3, chlo: 1	NA	NA	NA	NA	NA	NA	NA	NA	NA	NA	NA	NA	NA	NA
Blumeria graminis f. sp. triticale THUN-12	Bgtl THUN-12	Triticale	Monocot	CAD6502593.1	OG0141	MRFSRIAIIFQSANLCGTALAAFKGYHIREDLKKFDCDGRVISEHDYRYQKHRASISIENNEHPHQTSGNFVNQYLENFSDTRWVLFLDESSRKFYLSDLDIPGEIVRADNGTQKTSYVLVLDNQCRTVAMFMKHTITQTDMPGGTMIATDYKICGIIRNYVE	AFKGYHIREDLKKFDCDGRVISEHDYRYQKHRASISIENNEHPHQTSGNFVNQYLENFSDTRWVLFLDESSRKFYLSDLDIPGEIVRADNGTQKTSYVLVLDNQCRTVAMFMKHTITQTDMPGGTMIATDYKICGIIRNYVE	163	142	3	0.0211268	FxC	FDC, 14	Non-apoplastic,0.75	Cytoplasmic,0.954	Nucleus	NA	cyto: 8, nucl: 2, mito: 2, plas: 1, pero: 1	NA	NA	NA	NA	NA	NA	NA	NA	NA	NA	NA	NA	NA	NA
Blumeria graminis f. sp. triticale THUN-12	Bgtl THUN-12	Triticale	Monocot	CAD6502595.1	OG0141	MRFSIIAVILQNTIFFGTALAAHQGFHISEENKAFDCDGRIIRHSDYSSQQYSASQSISNNEYIETTSIDFLNKFLMDYQDRRCVLFLDGNSRNFYLTDLDITPSSKTYHSRTHQTSYSLVIDNRYRAVAIIMKLTSMKPDGTGWTTMGTGQKICGIFSNGVM	AHQGFHISEENKAFDCDGRIIRHSDYSSQQYSASQSISNNEYIETTSIDFLNKFLMDYQDRRCVLFLDGNSRNFYLTDLDITPSSKTYHSRTHQTSYSLVIDNRYRAVAIIMKLTSMKPDGTGWTTMGTGQKICGIFSNGVM	163	142	3	0.0211268	FxC	FDC, 14	Non-apoplastic,0.56	Cytoplasmic,0.822 or Apoplastic,0.597	Cytoplasm|Nucleus	NA	nucl: 6, extr: 3, chlo: 2, cyto: 2, plas: 1	NA	NA	NA	NA	NA	NA	NA	NA	NA	NA	NA	NA	NA	NA
Blumeria graminis f. sp. triticale THUN-12	Bgtl THUN-12	Triticale	Monocot	CAD6502596.1	OG0437	MRFSSIAVILQSAIFFGIAFAAHEGSHFREELKAFDCDGRIISHSDYSNQQYLASLNIANN	AHEGSHFREELKAFDCDGRIISHSDYSNQQYLASLNIANN	61	40	1	0.025	FxC	FDC, 14	Non-apoplastic,0.7	Cytoplasmic,0.847	Cytoplasm	NA	nucl: 6, chlo: 5, cyto: 2, extr: 1	NA	NA	NA	NA	NA	NA	NA	NA	NA	NA	NA	NA	NA	NA
Blumeria graminis f. sp. triticale THUN-12	Bgtl THUN-12	Triticale	Monocot	CAD6502600.1	OG0141	MRFSSIAVIFQCANFLGSALAAYQTSHIAEDRKKFDCNGFIIKYVDYRDDYFLAARSILNDEHPHPTSRGFISDYLGIGSDTRFVLFLDESSVAFYSSDLRIPMKTETTNRGTLQTSYFIILDNESRTVAMFMRVTNTHTDRFGESWTGTSYNICGIVRN	AYQTSHIAEDRKKFDCNGFIIKYVDYRDDYFLAARSILNDEHPHPTSRGFISDYLGIGSDTRFVLFLDESSVAFYSSDLRIPMKTETTNRGTLQTSYFIILDNESRTVAMFMRVTNTHTDRFGESWTGTSYNICGIVRN	160	139	2	0.0143885	FxC	FDC, 14	Non-apoplastic,0.54	Cytoplasmic,0.808 or Apoplastic,0.642	Mitochondrion	NA	cyto: 7, nucl: 2, extr: 2, chlo: 1, plas: 1, golg: 1	NA	NA	NA	NA	NA	NA	NA	NA	NA	NA	NA	NA	NA	NA
Blumeria graminis f. sp. triticale THUN-12	Bgtl THUN-12	Triticale	Monocot	CAD6502607.1	OG0066	MSRLILIFYGLACLTPQYMTSVISPELPKYPNATSIEYLRSSPTHHHSVHPSHAPLQTPSHTAPHAPISTTPHTAPHGSPSVSGYKNFVYFVNWAIYDRAYTVQMLPASQITHVLYSFWNIAANGTVFLSDPYADLVKLYPTDTKSAAGNDVFGSIKQLYIVKKHNRQLKTLMSVGGWTYSTNIAAAASSSATRAIFASDVVKFIQDLGFDGVDIDWEYPADETQAVNYVLLLAEVRRKLDEYAAQHAPGYHFLITVACPAGAVHYRKMHLAEMNAHIDTWNLMAYDYTGSWDKNTGHSSNLYPSSSNQISTPYNTQQAIKDYVSAGVQPSKIVMGIPLYGRSFLGTAGLGQPFTSVGGGSWEDGVWDYKVLPKSGATEKVDNETLSSYSYDSSAQTLI…	VISPELPKYPNATSIEYLRSSPTHHHSVHPSHAPLQTPSHTAPHAPISTTPHTAPHGSPSVSGYKNFVYFVNWAIYDRAYTVQMLPASQITHVLYSFWNIAANGTVFLSDPYADLVKLYPTDTKSAAGNDVFGSIKQLYIVKKHNRQLKTLMSVGGWTYSTNIAAAASSSATRAIFASDVVKFIQDLGFDGVDIDWEYPADETQAVNYVLLLAEVRRKLDEYAAQHAPGYHFLITVACPAGAVHYRKMHLAEMNAHIDTWNLMAYDYTGSWDKNTGHSSNLYPSSSNQISTPYNTQQAIKDYVSAGVQPSKIVMGIPLYGRSFLGTAGLGQPFTSVGGGSWEDGVWDYKVLPKSGATEKVDNETLSSYSYDSSAQTLISYDNTEIVRKKAQYIQSQGLG…	472	451	1	0.00221729	NA	NA	Apoplastic,0.63	Non-effector,0.585	Extracellular	NA	nucl: 9, nucl_plas: 6, pero: 2, chlo: 1, cyto: 1	GH18,Glycoside Hydrolase Family 18	cd06548,GH18_chitinase,GH18 (glycosyl hydrolases, family 18) type II chitinases,(66-409)	3.2.1.14,chitinase	Sporulation-specific chitinase(68-322)|Endochitinase B1(318-380)	Glycosidases(69-410)|Chitinase insertion domain superfamily(318-380)	K01183,chitinase [EC:3.2.1.14]	PTHR11177,CHITINASE,(63-414)	PF00704,Glycoside hydrolase family 18, catalytic domain,(67-409)	NA	PS01095,Glycosyl hydrolases family 18 (GH18) active site signature.(189-197)	Glycosyl hydrolases family 18 (GH18) domain(64-427)	Chitinase II/V-like, catalytic domain(64-409)	(Trans)glycosidases(62-444)|Chitinase insertion domain(319-380)	NA
Blumeria graminis f. sp. triticale THUN-12	Bgtl THUN-12	Triticale	Monocot	CAD6502608.1	OG0006	MMNYSWVILLLQSVSVAAEYVSDSCLIALRSTTHVSRRHTTIQDFCTSYCQDSTVIIPEQVKIACRDDSNEFDQERVASDCACEVAPTEITPTLVTQAQITSPPTVAEEKFVEPCALVSSSSAAHVATAPSTWPTISAQLAHECLNSVPLNKTAAVELVDAIEPYMEWQSDLAWKKDPPADYGCPAHDVIAALDQVRKNLVENKYANEYVFQADLYQVFVKACDGHLILYPDAISKSFIFARQRSLVSISEDGRSLPVIKLHTDVLSTPETAPIVAQINGVDAYTYVFNFSRDAPDYPDLDASYNSMFFSKASHAASGWEGFFSEGGRLQFIYPGPNTTFTFTNGSSLTLENIARVIGNFSDVANGQQFYSKFCSINFDNPTESIDVTQPAAHPLVASE…	EYVSDSCLIALRSTTHVSRRHTTIQDFCTSYCQDSTVIIPEQVKIACRDDSNEFDQERVASDCACEVAPTEITPTLVTQAQITSPPTVAEEKFVEPCALVSSSSAAHVATAPSTWPTISAQLAHECLNSVPLNKTAAVELVDAIEPYMEWQSDLAWKKDPPADYGCPAHDVIAALDQVRKNLVENKYANEYVFQADLYQVFVKACDGHLILYPDAISKSFIFARQRSLVSISEDGRSLPVIKLHTDVLSTPETAPIVAQINGVDAYTYVFNFSRDAPDYPDLDASYNSMFFSKASHAASGWEGFFSEGGRLQFIYPGPNTTFTFTNGSSLTLENIARVIGNFSDVANGQQFYSKFCSINFDNPTESIDVTQPAAHPLVASEYATPVITTSDSTLSGYYI…	759	741	16	0.0215924	NA	NA	Non-apoplastic,0.74	Non-effector,0.923	Extracellular	NA	mito: 6, nucl: 5, cyto: 2, cysk: 1	NA	NA	NA	NA	NA	NA	PTHR37049,PEPTIDASE S41 FAMILY PROTEIN,(93-731)	PF23658,CPAF-like PDZ domain,(222-342)	NA	NA	NA	NA	ClpP/crotonase(173-614)	NA
Blumeria graminis f. sp. triticale THUN-12	Bgtl THUN-12	Triticale	Monocot	CAD6502613.1	OG0006	MMNYSWVILLLQSVSVAAEYVSDSCLIALRSTTHISRRHTTIQDFCTSYCQDSTLIVPEQVKIACRDESNEFDQERVASACACEVAPTETTPTLVTQAQITSSPTVAEEKFVEPCALVSSSSAAHVATAPSTWPTISAHLAYECLNSVPLNKTAAVELVDAIEPYMEWQSDLAWKKDPPSDYGCPAHDVIAALDQVRKNLVENKYANEYVFQADLYQVFVQACDGHLILYPDALTKGFIFARQRSLISISEDGRPLPVIKLHTDVLSTPETAPIVAQINGVDAYTYVSNFSRNAPDYPDLDASYNSMFFSKASHAASGWEGFFSEGGRLQNIYPGPNTTFTFTNGSSLTLENIARVIGNFSDVANGQQFYSKFCSINSDNPTESIDVTQSAARPLVASE…	EYVSDSCLIALRSTTHISRRHTTIQDFCTSYCQDSTLIVPEQVKIACRDESNEFDQERVASACACEVAPTETTPTLVTQAQITSSPTVAEEKFVEPCALVSSSSAAHVATAPSTWPTISAHLAYECLNSVPLNKTAAVELVDAIEPYMEWQSDLAWKKDPPSDYGCPAHDVIAALDQVRKNLVENKYANEYVFQADLYQVFVQACDGHLILYPDALTKGFIFARQRSLISISEDGRPLPVIKLHTDVLSTPETAPIVAQINGVDAYTYVSNFSRNAPDYPDLDASYNSMFFSKASHAASGWEGFFSEGGRLQNIYPGPNTTFTFTNGSSLTLENIARVIGNFSDVANGQQFYSKFCSINSDNPTESIDVTQSAARPLVASEYPTPVITTSDSTLSGYYI…	759	741	16	0.0215924	NA	NA	Non-apoplastic,0.71	Non-effector,0.895	Extracellular	NA	nucl: 5, mito: 5, cyto: 2, chlo: 1, cysk: 1	NA	NA	NA	NA	NA	NA	PTHR37049,PEPTIDASE S41 FAMILY PROTEIN,(93-730)	PF23658,CPAF-like PDZ domain,(222-342)|PF03572,Peptidase family S41, Tail specific protease,(406-614)	NA	NA	NA	NA	ClpP/crotonase(173-614)	NA
Blumeria graminis f. sp. triticale THUN-12	Bgtl THUN-12	Triticale	Monocot	CAD6502617.1	OG0089	MKIQKLEWVVALLGISKLACASIVFKCDGVAITVDHIKTAYENSQSAPLSGYPMVMEIPYFGEPCYYTAYPILLNGETSIKSPNGHYFLAWKSSINWDVVSVKEGTEPCWMTPNFHGRTLDSIVTM	SIVFKCDGVAITVDHIKTAYENSQSAPLSGYPMVMEIPYFGEPCYYTAYPILLNGETSIKSPNGHYFLAWKSSINWDVVSVKEGTEPCWMTPNFHGRTLDSIVTM	126	105	3	0.0285714	FxC	FKC, 4	Apoplastic,0.59	Non-effector,0.545	Cytoplasm|Nucleus	NA	cyto: 7, extr: 4, chlo: 1, nucl: 1, cysk: 1	NA	NA	NA	NA	NA	NA	NA	NA	NA	NA	NA	NA	NA	NA
Blumeria graminis f. sp. triticale THUN-12	Bgtl THUN-12	Triticale	Monocot	CAD6502619.1	OG0089	MKTQSVKWLGALFCLSRLACADTIFLCGRIGITEEHIKTAYINSAISPIDGFPTVMKLPYIADNSDFTAYPIFLHGENRITSPFGHCFLVWSVNGINWGVVLYHVMGTQSCRMNPNYLGRTLISIVIKS	DTIFLCGRIGITEEHIKTAYINSAISPIDGFPTVMKLPYIADNSDFTAYPIFLHGENRITSPFGHCFLVWSVNGINWGVVLYHVMGTQSCRMNPNYLGRTLISIVIKS	129	108	3	0.0277778	FxC	FLC, 4	Apoplastic,0.63	Apoplastic,0.602	Cytoplasm|Nucleus	NA	cysk: 6, cyto: 4, extr: 2, chlo: 1, golg: 1	NA	NA	NA	NA	NA	NA	NA	NA	NA	NA	NA	NA	NA	NA
Blumeria graminis f. sp. triticale THUN-12	Bgtl THUN-12	Triticale	Monocot	CAD6502620.1	OG0089	MKIQNLEWLVALLGISKLACADIVFYCDGVAITEDHIKTAYGNSQSAPISGYPMVMEIPYYGEPCFYTAYPILLNGETSITSPRGHYFLVWKSAVNWDVVSVKASGTQPCRMAASFHGRTLDSIVTM	DIVFYCDGVAITEDHIKTAYGNSQSAPISGYPMVMEIPYYGEPCFYTAYPILLNGETSITSPRGHYFLVWKSAVNWDVVSVKASGTQPCRMAASFHGRTLDSIVTM	127	106	3	0.0283019	FxC	FYC, 4	Non-apoplastic,0.55	Apoplastic,0.543	Cytoplasm	NA	cyto: 9, extr: 3, chlo: 1, cysk: 1	NA	NA	NA	NA	NA	NA	NA	NA	NA	NA	NA	NA	NA	NA
Blumeria graminis f. sp. triticale THUN-12	Bgtl THUN-12	Triticale	Monocot	CAD6502624.1	OG0089	MKIQNLEWLVALLGISKLACADIVFYCDGLAITEDHIKTAYGNSQSAPINGYPTVMTIPYYNEPCDYTAYPILLNRETSITSPRGHYFLVWKSAVNWDVVFVKATGTESCWMAVPFLGRRLDSIVTM	DIVFYCDGLAITEDHIKTAYGNSQSAPINGYPTVMTIPYYNEPCDYTAYPILLNRETSITSPRGHYFLVWKSAVNWDVVFVKATGTESCWMAVPFLGRRLDSIVTM	127	106	3	0.0283019	FxC	FYC, 4	Non-apoplastic,0.5	Apoplastic,0.631	Extracellular	NA	cyto: 8, extr: 4, chlo: 1, cysk: 1	NA	NA	NA	NA	NA	NA	NA	NA	NA	NA	NA	NA	NA	NA
Blumeria graminis f. sp. triticale THUN-12	Bgtl THUN-12	Triticale	Monocot	CAD6502627.1	OG0179	MIFLDYALIIVTLILCPKVSASYPLYDCNGVKFTQDYVLETVKLAVRKFVPQAREHPLADNNAKYIYYPLLTSGELYFKGLKPEIYYVRIERAKRAFQVVMIKNLDHPPDCSVNANPPLCDFIESDSPEGWGSRIPGLRQLKKTFTGTS	SYPLYDCNGVKFTQDYVLETVKLAVRKFVPQAREHPLADNNAKYIYYPLLTSGELYFKGLKPEIYYVRIERAKRAFQVVMIKNLDHPPDCSVNANPPLCDFIESDSPEGWGSRIPGLRQLKKTFTGTS	149	128	3	0.0234375	YxC	YDC, 5	Non-apoplastic,0.85	Cytoplasmic,0.907 or Apoplastic,0.628	Golgi apparatus	NA	cyto: 7, extr: 4, chlo: 1, nucl: 1, cysk: 1	NA	NA	NA	NA	NA	NA	NA	NA	NA	NA	NA	NA	NA	CSEP0055
Blumeria graminis f. sp. triticale THUN-12	Bgtl THUN-12	Triticale	Monocot	CAD6502635.1	OG0438	MVSKIILAIFPVLFATYTSAVPLISVEGANFIESASGNRFQVVGVAYQPAGSSGYNPGSGVDPLSDGSTCLRDAALMQQLGINTVRVYNVDPKINHDLCASIFNQVGIYLMIDVNSPLSGENINRLEPWTSYYGAYLSRIFSVVEAFKNYPNTLLFFAGNEVVNDVETGESTPPYLRAVTRDLKNYISKNSKRKIPVGYSAADVRENLFDTWNYLLCSTTGEDDDPSRGDIFAVNSYSWCGDSSITESGYDTLLAGFANTSAPVFFSEYGCNTPAPRVFSEVPAIYGPVVSPVLSGGVVYEFSQEPANFGLVELKADGSAQVNSDFETLQKQFGKLDRKSIQGTKPEKNKSKPPVCSASLITSPKFNRSFKIPVPPPGAQELIDNGVPNPPVGKIIPVT…	VPLISVEGANFIESASGNRFQVVGVAYQPAGSSGYNPGSGVDPLSDGSTCLRDAALMQQLGINTVRVYNVDPKINHDLCASIFNQVGIYLMIDVNSPLSGENINRLEPWTSYYGAYLSRIFSVVEAFKNYPNTLLFFAGNEVVNDVETGESTPPYLRAVTRDLKNYISKNSKRKIPVGYSAADVRENLFDTWNYLLCSTTGEDDDPSRGDIFAVNSYSWCGDSSITESGYDTLLAGFANTSAPVFFSEYGCNTPAPRVFSEVPAIYGPVVSPVLSGGVVYEFSQEPANFGLVELKADGSAQVNSDFETLQKQFGKLDRKSIQGTKPEKNKSKPPVCSASLITSPKFNRSFKIPVPPPGAQELIDNGVPNPPVGKIIPVTNTAVKQKVLRSNGDPMTNLK…	524	504	6	0.0119048	NA	NA	Apoplastic,0.72	Non-effector,0.688	Cell membrane	Nucleus(RKSIQGTKPEKNKSK)	cyto: 5, chlo: 3, nucl: 3, extr: 1, cysk: 1, golg: 1	NA	NA	NA	NA	Glycosidases(1-323)	K22834,1,3-beta-glucanosyltransferase GAS3 [EC:2.4.1.-]	PTHR31468,1,3-BETA-GLUCANOSYLTRANSFERASE GAS1,(2-452)	PF03198,Glucanosyltransferase,(3-315)	NA	NA	NA	NA	(Trans)glycosidases(23-286)	NA
Blumeria graminis f. sp. triticale THUN-12	Bgtl THUN-12	Triticale	Monocot	CAD6502648.1	OG0359	MKLFSISGATTLFYILAPVTAMSDVKYPGLLRVPNPNNYFEFLCPSFITYNKPTLMDKIQMIRRVAGNPQMRDYHPKAFDFHQFNIPGEQLYYPLSAAGAMQDYLVFSTDYVIAGVVTRSILANSEEDYAPCDIIV	MSDVKYPGLLRVPNPNNYFEFLCPSFITYNKPTLMDKIQMIRRVAGNPQMRDYHPKAFDFHQFNIPGEQLYYPLSAAGAMQDYLVFSTDYVIAGVVTRSILANSEEDYAPCDIIV	136	115	2	0.0173913	FxC	FLC, 21	Apoplastic,0.55	Cytoplasmic,0.659	Cytoplasm|Nucleus	NA	cyto: 8, chlo: 4, nucl: 2	NA	NA	NA	NA	NA	NA	NA	NA	NA	NA	NA	NA	NA	CSEP0128
Blumeria graminis f. sp. triticale THUN-12	Bgtl THUN-12	Triticale	Monocot	CAD6502655.1	OG0090	MVCLLAILLYTGQRLAQKDRLVITSNDPNGPNYFIYEANHEQPFPVPGRGSGIYRTLVNVQEPGTYITVYCSIKATIDNLRGFVSGGLTSLPSGIDGRFGNDEKSENECFNHVNNLFFESNTGDATGRFEGSQVAELSPLPVSYLIKSRRCTKRLLISLAYQRRVLCADGHGLVTTYRDKNRPTIKFDEPVEIADAIFDGHFVMQLNVKKSQDVLVWNQGQLQRFTRHHSSSNWMRLTCNGNEPYSGWHITELIKSNNVQVRKFMNEFATLENTELSGSDCLLFQSKAFRKPKICRDYKLNHLQVSVNRLDPIPAEGSIAQIRITD	QKDRLVITSNDPNGPNYFIYEANHEQPFPVPGRGSGIYRTLVNVQEPGTYITVYCSIKATIDNLRGFVSGGLTSLPSGIDGRFGNDEKSENECFNHVNNLFFESNTGDATGRFEGSQVAELSPLPVSYLIKSRRCTKRLLISLAYQRRVLCADGHGLVTTYRDKNRPTIKFDEPVEIADAIFDGHFVMQLNVKKSQDVLVWNQGQLQRFTRHHSSSNWMRLTCNGNEPYSGWHITELIKSNNVQVRKFMNEFATLENTELSGSDCLLFQSKAFRKPKICRDYKLNHLQVSVNRLDPIPAEGSIAQIRITD	326	310	7	0.0225806	NA	NA	Non-apoplastic,0.72	Cytoplasmic,0.549	Cytoplasm	NA	cyto: 6, nucl: 5, chlo: 1, vacu: 1, cysk: 1	NA	NA	NA	NA	NA	NA	NA	NA	NA	NA	NA	NA	NA	NA
Blumeria graminis f. sp. triticale THUN-12	Bgtl THUN-12	Triticale	Monocot	CAD6502659.1	OG0090	MVCLLAILLYTGQRLAEKDRLLITTLEYNKPNYHIYKANLEQPFPVPGRGSGIYRTLVNVDEPGTYVTVYCSIKAPIDDLRRFVSKGLKSLPSRVDRRFDNDEKSENECFNHVNNLHLKSNGKAAKDGARVIQVQDPNPLPVSHLIKSHQCTKRLLISLAYLRRVLCAHGHGFLTTYSDENLPTIKFDEPVEIADAIFDGQFVIQLSKDGIQDVLAWSQGQLQSFKRYDSSSDWKLLTFTGNEPYSGWRITESIKSNNAQVRKFMNEFAKLENTKSVGLDCLMILFEASVIPKLCRDYKLEHLQVSVNRLDPIPAEGNIDRIIIRKPIEEDERRFIGQIS	EKDRLLITTLEYNKPNYHIYKANLEQPFPVPGRGSGIYRTLVNVDEPGTYVTVYCSIKAPIDDLRRFVSKGLKSLPSRVDRRFDNDEKSENECFNHVNNLHLKSNGKAAKDGARVIQVQDPNPLPVSHLIKSHQCTKRLLISLAYLRRVLCAHGHGFLTTYSDENLPTIKFDEPVEIADAIFDGQFVIQLSKDGIQDVLAWSQGQLQSFKRYDSSSDWKLLTFTGNEPYSGWRITESIKSNNAQVRKFMNEFAKLENTKSVGLDCLMILFEASVIPKLCRDYKLEHLQVSVNRLDPIPAEGNIDRIIIRKPIEEDERRFIGQIS	340	324	6	0.0185185	NA	NA	Non-apoplastic,0.99	Cytoplasmic,0.878	Cytoplasm|Nucleus	Nucleus(RRFVSKGLKSLPSRVDRR)	cyto: 10, nucl: 2, extr: 1, cysk: 1	NA	NA	NA	NA	NA	NA	NA	NA	NA	NA	NA	NA	NA	NA
Blumeria graminis f. sp. triticale THUN-12	Bgtl THUN-12	Triticale	Monocot	CAD6502660.1	OG0090	MVCLLAILLYTGQRLAQKHRLVITSTEPNRPNYHIYEANHEQPFPVPGRGSSIYRTLVTVDEPGTYVTVYCSIKATIDDLRGFVSGGLTSLPSRIDRRFDNDEKSENECLEYVNNLYFDSKRKAAKGGTRVIQVQDPNLLPVSHLIKTHQCTKRLLISLAYQRRVLCAHGHGFVTTYSDENLPTIKFDEPVEIADAIFDGQFVMQLSENGIRDVLVWNQGQLQSFTQRYPSGSWMERTYNGNEPHSGLHITELIKSSNAQVSKFMNEFATLEDTECGGSDCLWFQSKAFRKPKICRDRKFKHLQISVKKFDPIPAEGNIAHIRLTKPNDEDQGIIVRSIS	QKHRLVITSTEPNRPNYHIYEANHEQPFPVPGRGSSIYRTLVTVDEPGTYVTVYCSIKATIDDLRGFVSGGLTSLPSRIDRRFDNDEKSENECLEYVNNLYFDSKRKAAKGGTRVIQVQDPNLLPVSHLIKTHQCTKRLLISLAYQRRVLCAHGHGFVTTYSDENLPTIKFDEPVEIADAIFDGQFVMQLSENGIRDVLVWNQGQLQSFTQRYPSGSWMERTYNGNEPHSGLHITELIKSSNAQVSKFMNEFATLEDTECGGSDCLWFQSKAFRKPKICRDRKFKHLQISVKKFDPIPAEGNIAHIRLTKPNDEDQGIIVRSIS	340	324	7	0.0216049	NA	NA	Non-apoplastic,0.98	Cytoplasmic,0.73	Cytoplasm|Nucleus	NA	nucl: 6, cyto: 4, plas: 1.5, golg_plas: 1.5, mito: 1, pero: 1	NA	NA	NA	NA	NA	NA	NA	NA	NA	NA	NA	NA	NA	NA
Blumeria graminis f. sp. triticale THUN-12	Bgtl THUN-12	Triticale	Monocot	CAD6502661.1	OG0090	MVCLLAILLYTGQKLAQKDRLVITSTELRSPNYFIYEANHEQPFPVPGRGSGIYRTLVTVDEPGTYVTVYCSIKATIDDLRGFVSGGLTSLPSHVDGRFGNDEKSEDECFNYVNNLFFESNREAVTGRFEEAEVAEAGLLPVSNLIKSHQCTKRLLISLAYQRRVLCAHGHGFVTTYSDENLPTIKFDEPVAIADAIFDGQFVMQLDGKNSQDVLAWNQGQLRSFTRRHSSSDWTERTYIGNEQYSGRHITVLIKSNSAQVSKFMNQFTKFENTKFGGSNCFGFRSKVFRKPTLCRKFKLRHLRVRVNRLDPIPAKGKIARIRITNPNDENQARLTRSIS	QKDRLVITSTELRSPNYFIYEANHEQPFPVPGRGSGIYRTLVTVDEPGTYVTVYCSIKATIDDLRGFVSGGLTSLPSHVDGRFGNDEKSEDECFNYVNNLFFESNREAVTGRFEEAEVAEAGLLPVSNLIKSHQCTKRLLISLAYQRRVLCAHGHGFVTTYSDENLPTIKFDEPVAIADAIFDGQFVMQLDGKNSQDVLAWNQGQLRSFTRRHSSSDWTERTYIGNEQYSGRHITVLIKSNSAQVSKFMNQFTKFENTKFGGSNCFGFRSKVFRKPTLCRKFKLRHLRVRVNRLDPIPAKGKIARIRITNPNDENQARLTRSIS	340	324	6	0.0185185	NA	NA	Non-apoplastic,0.74	Cytoplasmic,0.627	Cytoplasm	NA	nucl: 5, cyto: 5, pero: 2, chlo: 1, vacu: 1	NA	NA	NA	NA	NA	NA	NA	NA	NA	NA	NA	NA	NA	NA
Blumeria graminis f. sp. triticale THUN-12	Bgtl THUN-12	Triticale	Monocot	CAD6502670.1	OG0032	MRLLYICLVVGAKAQSNDILGYVDQLIGSSNGGNVFAGATLPYGMAKAVADTDSPSNQGGFTLDNSNVTGFSSLHDSGTGGSPSLGNFALFPFSGCAGDDVNGCIYPKNQRKTTFNNASLKATPGYFGLELASGVKVDMTTSQHTSLFRFQFPPGNMSESPLILMDLTDLSNSRQDNGSVSVDPSNSRMMGKAEFKPSFGIGSYVAYFCADFSGSTIRDNGIFVNSRASTEVKDLTISRSINGFPLPGGAFVRFTPGTTNVLARVGVSFISSERACKSAETEIPEYDFTSTLTTAENMWRDKMSPIKVDSTGTDMSLVKNFYSGIYRTMVNPQDYTGENPLWQSDEPYFDSFYCIWDLFRSQMPFLTILDPESIAKQIRSLIDTYRHEGWLPDCRMSLC…	QSNDILGYVDQLIGSSNGGNVFAGATLPYGMAKAVADTDSPSNQGGFTLDNSNVTGFSSLHDSGTGGSPSLGNFALFPFSGCAGDDVNGCIYPKNQRKTTFNNASLKATPGYFGLELASGVKVDMTTSQHTSLFRFQFPPGNMSESPLILMDLTDLSNSRQDNGSVSVDPSNSRMMGKAEFKPSFGIGSYVAYFCADFSGSTIRDNGIFVNSRASTEVKDLTISRSINGFPLPGGAFVRFTPGTTNVLARVGVSFISSERACKSAETEIPEYDFTSTLTTAENMWRDKMSPIKVDSTGTDMSLVKNFYSGIYRTMVNPQDYTGENPLWQSDEPYFDSFYCIWDLFRSQMPFLTILDPESIAKQIRSLIDTYRHEGWLPDCRMSLCKGITQGGSNADVVL…	830	816	11	0.0134804	NA	NA	Non-apoplastic,0.54	Non-effector,0.934	Cytoplasm|Extracellular|Lysosome/Vacuole	Chloroplast(0.853|68-108)	nucl: 13, vacu: 1	NA	NA	NA	Alpha-1,2-mannosidase family protein(7-315)|Glycosyl hydrolase family 92(343-439)|Alpha-1,2-mannosidase family protein(440-627)|Alpha-1,2-mannosidase subfamily(621-757)	Glycoside hydrolase-type carbohydrate-binding(8-342)|GH92 mannosidase domain(297-756)	NA	PTHR12143,PEPTIDE N-GLYCANASE PNGASE -RELATED,(3-761)	PF17678,Glycosyl hydrolase family 92 N-terminal domain,(8-254)|PF07971,Glycosyl hydrolase family 92 catalytic domain,(261-753)	NA	NA	NA	NA	Six-hairpin glycosidases(262-751)	NA
Blumeria graminis f. sp. triticale THUN-12	Bgtl THUN-12	Triticale	Monocot	CAD6502772.1	OG0555	MRPSSLLICLGIWLPSCVSELEFGNYRCGNGVTVRDYNIRMAFVAAQRRISGLSANEHQVLQDLLYTGVLARSANEALYQWEVDVPDSSGSSNYRYKYKITFNVSYEIRWIIYYRENGNTFTEVDCCTRL	LEFGNYRCGNGVTVRDYNIRMAFVAAQRRISGLSANEHQVLQDLLYTGVLARSANEALYQWEVDVPDSSGSSNYRYKYKITFNVSYEIRWIIYYRENGNTFTEVDCCTRL	130	110	3	0.0272727	YxC	YRC, 6	Non-apoplastic,0.59	Apoplastic,0.795 or Cytoplasmic,0.75	Extracellular	NA	chlo: 8, cyto: 5, extr: 1	NA	NA	NA	NA	NA	NA	NA	NA	NA	NA	NA	NA	NA	NA
Blumeria graminis f. sp. triticale THUN-12	Bgtl THUN-12	Triticale	Monocot	CAD6502777.1	OG0091	MSKYTFLVAFLAVLSHADLNEVQDIQLTQVPIGLEVQWENKHMAVEEHHIHEFDRPSFFTLHDYDSNGHWDIYEILKTYGMDDPSARDVPDMKKNEITRTILALIDKNANNIIEKSEFLEFEGSLPEFGLGPGHHWDMETEYEIHHWEKYHDENTKEEDLTHQEDIEHFKLHDELEDEALRQAGLDKLTIVEQNIPAKFKRNK	DLNEVQDIQLTQVPIGLEVQWENKHMAVEEHHIHEFDRPSFFTLHDYDSNGHWDIYEILKTYGMDDPSARDVPDMKKNEITRTILALIDKNANNIIEKSEFLEFEGSLPEFGLGPGHHWDMETEYEIHHWEKYHDENTKEEDLTHQEDIEHFKLHDELEDEALRQAGLDKLTIVEQNIPAKFKRNK	203	186	0	0	NA	NA	Non-apoplastic,0.9	Cytoplasmic,0.808	Cytoplasm	NA	nucl: 4, cysk: 4, cyto: 3.5, cyto_E.R.: 2.5, extr: 1, golg: 1	NA	NA	NA	NA	NA	NA	PTHR19237,NUCLEOBINDIN,(21-167)	NA	NA	PS00018,EF-hand calcium-binding domain.(89-101)	NA	NA	EF-hand(23-104)	NA
Blumeria graminis f. sp. triticale THUN-12	Bgtl THUN-12	Triticale	Monocot	CAD6502800.1	OG0092	MYGPLFILYFAATAVSLINSSGQNAASCVGDDCVKQLVEARRAMQQTHPTESDCNTFKQITATAPVQNATATKSPEVATTVSKDPECTDSSEIPSYTSTCNDEYDCSSSTSCTETTGTTLTIPVMPTQNSTILPTLTTITTTSTTTSEASPTCTADKMNDPQNCGACGHVCPTGLCEAGSCTSSQCQAQACGSISQCKEGGDCYCFSSSATMEGNGGFCGKNAACSGLTACATDSDCSAGSSGNICAISTCCPKKSSELPGVCLEGQCSNNSNKLISMARSRMISGGTAAF	SGQNAASCVGDDCVKQLVEARRAMQQTHPTESDCNTFKQITATAPVQNATATKSPEVATTVSKDPECTDSSEIPSYTSTCNDEYDCSSSTSCTETTGTTLTIPVMPTQNSTILPTLTTITTTSTTTSEASPTCTADKMNDPQNCGACGHVCPTGLCEAGSCTSSQCQAQACGSISQCKEGGDCYCFSSSATMEGNGGFCGKNAACSGLTACATDSDCSAGSSGNICAISTCCPKKSSELPGVCLEGQCSNNSNKLISMARSRMISGGTAAF	291	271	27	0.099631	NA	NA	Apoplastic,0.74	Apoplastic,0.779	Extracellular	NA	nucl: 8, chlo: 5, mito: 1	NA	NA	NA	NA	NA	NA	NA	NA	NA	NA	NA	NA	NA	NA
Blumeria graminis f. sp. triticale THUN-12	Bgtl THUN-12	Triticale	Monocot	CAD6502815.1	OG0180	MRFLLAFALMTIGLMALPIGPNVDHRSSNKTIGTKILETLDGFRFEDKVETLVDSMKGTIENAMEKVSTIIPVPVEKKAGSGRKMSTLSKLFGPAIGQFSHSNKTKRFLQQDPPSYQLDGKPYFSLLQQ	SSNKTIGTKILETLDGFRFEDKVETLVDSMKGTIENAMEKVSTIIPVPVEKKAGSGRKMSTLSKLFGPAIGQFSHSNKTKRFLQQDPPSYQLDGKPYFSLLQQ	129	103	0	0	NA	NA	Non-apoplastic,0.83	Cytoplasmic,0.989	Cytoplasm	NA	nucl: 6, cyto_nucl: 6, chlo: 4, extr: 2	NA	NA	NA	NA	NA	NA	NA	NA	NA	NA	NA	NA	NA	NA
Blumeria graminis f. sp. triticale THUN-12	Bgtl THUN-12	Triticale	Monocot	CAD6502823.1	OG0204	MQSNRLLSCLGIWIISIIGVVQCVSKYNCGNNEVLSNNEVQYVYNQALPIINQKSMQGIPLSDIKYTGNLCGLPEPIYHWFVKFSRDNYSQVVMSHFLLISADGELQGVISTGWKMELGQEDTWCGEA	VSKYNCGNNEVLSNNEVQYVYNQALPIINQKSMQGIPLSDIKYTGNLCGLPEPIYHWFVKFSRDNYSQVVMSHFLLISADGELQGVISTGWKMELGQEDTWCGEA	128	105	3	0.0285714	YxC	YNC, 4	Non-apoplastic,0.51	Apoplastic,0.806 or Cytoplasmic,0.535	Cytoplasm	NA	nucl: 6, chlo: 4, extr: 4	NA	NA	NA	NA	NA	NA	NA	NA	NA	NA	NA	NA	NA	CSEP0105
Blumeria graminis f. sp. triticale THUN-12	Bgtl THUN-12	Triticale	Monocot	CAD6502825.1	OG0205	MHSNRLISCLGIWLISIIAVVQCFTNYNCGNGVEITATEALRVHGQAMSYLADVAANIRPAIKVPYRGTIKNLPTPTYFWHIKSLANHQGEVVVNYFMLTSSTGEFLMIISTGWMKEIGEDDTWCPGT	FTNYNCGNGVEITATEALRVHGQAMSYLADVAANIRPAIKVPYRGTIKNLPTPTYFWHIKSLANHQGEVVVNYFMLTSSTGEFLMIISTGWMKEIGEDDTWCPGT	128	105	2	0.0190476	YxC	YNC, 4	Apoplastic,0.69	Non-effector,0.532	Cytoplasm	NA	cysk: 9, cyto: 4, golg: 1	NA	NA	NA	NA	NA	NA	NA	NA	NA	NA	NA	NA	NA	CSEP0105
Blumeria graminis f. sp. triticale THUN-12	Bgtl THUN-12	Triticale	Monocot	CAD6502827.1	OG0176	MHSIRLLSSLGLWLVSTIAVVQCYRDYNCAQDMVISSADVRAAHKRAVSRINNPSTDNKFPINIQYRGNITPTANPAYYWYVTQLTDSQGRAGMKYYLLTSASGDILGMISTGWGRYLGTSDTWCTKA	YRDYNCAQDMVISSADVRAAHKRAVSRINNPSTDNKFPINIQYRGNITPTANPAYYWYVTQLTDSQGRAGMKYYLLTSASGDILGMISTGWGRYLGTSDTWCTKA	128	105	2	0.0190476	YxC	YNC, 4	Apoplastic,0.81	Apoplastic,0.859	Extracellular	NA	cyto: 5, chlo: 4, nucl: 2, mito: 2, extr: 1	NA	NA	NA	NA	NA	NA	NA	NA	NA	NA	NA	NA	NA	CSEP0105
Blumeria graminis f. sp. triticale THUN-12	Bgtl THUN-12	Triticale	Monocot	CAD6502828.1	OG0205	MHSNCLISCLGIWLISIIAVVQCYTNYKCGNGVEITENQARIAHGNAMKYLSEVAAFKKPLIESNYRGNIGHLPFPTYFWYITHSLDLQGQVVMKYYLLTSSKGEFLMIISTGWMKEIGEEDTWCPGT	YTNYKCGNGVEITENQARIAHGNAMKYLSEVAAFKKPLIESNYRGNIGHLPFPTYFWYITHSLDLQGQVVMKYYLLTSSKGEFLMIISTGWMKEIGEEDTWCPGT	128	105	2	0.0190476	YxC	YKC, 4	Non-apoplastic,0.52	Cytoplasmic,0.762	Cytoplasm	NA	cysk: 6, cyto: 5, nucl: 1, extr: 1, golg: 1	NA	NA	NA	NA	NA	NA	NA	NA	NA	NA	NA	NA	NA	CSEP0105
Blumeria graminis f. sp. triticale THUN-12	Bgtl THUN-12	Triticale	Monocot	CAD6502854.1	OG0019	MHLPAYVITALFFGSAHALLKGFNAQIRTAKGACKTKADWIVDFNTIKSFPGDFDSIRLFSVKDCNALGSIAPAAIATGGKVFAGVSAQNPEIFEAEKSRLLEAVKKHGFRWLGAVSVGSGELDNDVLTADGLVEKIKDIRHMLSGVPGYTENVPVGHVDSWIAWNQNSNTPVIQACDFIGTNTYPRIQADNSDSIRGGVQSFYNSLNDMLRRISETGSRASVWVTEGEWPSAPYLENQREPDVVVAEVNWKIIACEVFRRYSTFWNYLQHQGNPKFGVLDSNGTPLYDLSC	LLKGFNAQIRTAKGACKTKADWIVDFNTIKSFPGDFDSIRLFSVKDCNALGSIAPAAIATGGKVFAGVSAQNPEIFEAEKSRLLEAVKKHGFRWLGAVSVGSGELDNDVLTADGLVEKIKDIRHMLSGVPGYTENVPVGHVDSWIAWNQNSNTPVIQACDFIGTNTYPRIQADNSDSIRGGVQSFYNSLNDMLRRISETGSRASVWVTEGEWPSAPYLENQREPDVVVAEVNWKIIACEVFRRYSTFWNYLQHQGNPKFGVLDSNGTPLYDLSC	292	274	5	0.0182482	NA	NA	Non-apoplastic,0.5	Non-effector,0.793	Extracellular	NA	chlo: 5, nucl: 3, cyto: 3, mito: 1, extr: 1, pero: 1	GH17,Glycoside Hydrolase Family 17	NA	3.2.1.39,glucan endo-1,3-beta-D-glucosidase|3.2.1.58,glucan 1,3-beta-glucosidase	NA	NA	NA	PTHR16631,GLUCAN 1,3-BETA-GLUCOSIDASE,(3-274)	NA	NA	NA	NA	NA	(Trans)glycosidases(16-274)	BEC1005
Blumeria graminis f. sp. triticale THUN-12	Bgtl THUN-12	Triticale	Monocot	CAD6502855.1	OG0439	MRFSCLAVVLQSASIFVTTLGAHTTRHIDEKSKAFDCGEQVLKQENYAGLEKSEITPMEIPLSWNLREGFRRAMEDTIDERIVLYGDSEHKKLKFFKLNALSKDYEEDNYIVYKRYYLILDQSNRVSGIIERKYEIYLGSIWQNPPREKFWMCKVGSGDTQDLSV	AHTTRHIDEKSKAFDCGEQVLKQENYAGLEKSEITPMEIPLSWNLREGFRRAMEDTIDERIVLYGDSEHKKLKFFKLNALSKDYEEDNYIVYKRYYLILDQSNRVSGIIERKYEIYLGSIWQNPPREKFWMCKVGSGDTQDLSV	165	144	2	0.0138889	FxC	FDC, 14	Non-apoplastic,0.94	Cytoplasmic,0.869	Cytoplasm	NA	cyto: 8, nucl: 3, mito: 1, plas: 1, pero: 1	NA	NA	NA	NA	NA	NA	NA	NA	NA	NA	NA	NA	NA	NA
Blumeria graminis f. sp. triticale THUN-12	Bgtl THUN-12	Triticale	Monocot	CAD6502856.1	OG0439	MRFSCLAVVLQSASIFVTTLGAHTTRHIDEKSKAFDCGEQVLKQENYAGLEKSEITKENNPLFWTLRNGFRRAMEDTIDERIVLYGDSEHKKLKFFKLNALSKGYNENKNRIYESYYLILDESNCVSGIIKRKYETRLEWNWTEIPLETFWMCKVG	AHTTRHIDEKSKAFDCGEQVLKQENYAGLEKSEITKENNPLFWTLRNGFRRAMEDTIDERIVLYGDSEHKKLKFFKLNALSKGYNENKNRIYESYYLILDESNCVSGIIKRKYETRLEWNWTEIPLETFWMCKVG	156	135	3	0.0222222	FxC	FDC, 14	Non-apoplastic,0.76	Cytoplasmic,0.858	Nucleus	NA	cyto: 8, nucl: 3, mito: 1, plas: 1, cysk: 1	NA	NA	NA	NA	NA	NA	NA	NA	NA	NA	NA	NA	NA	NA
Blumeria graminis f. sp. triticale THUN-12	Bgtl THUN-12	Triticale	Monocot	CAD6502884.1	OG0360	MKFFNAPLTAALTGLLLLVPTAHGLFEFKCNSGEIVSENLVRSNGGAASFYECREGDPAPPAGEWFGVK	LFEFKCNSGEIVSENLVRSNGGAASFYECREGDPAPPAGEWFGVK	69	45	2	0.0444444	FxC	FKC, 4	Non-apoplastic,0.59	Cytoplasmic,0.703	Cytoplasm	NA	chlo: 7, nucl: 4, cyto: 1, mito: 1, extr: 1	NA	NA	NA	NA	NA	NA	NA	NA	NA	NA	NA	NA	NA	NA
Blumeria graminis f. sp. triticale THUN-12	Bgtl THUN-12	Triticale	Monocot	CAD6502886.1	OG0556	MKSFTLASITAMVSMYTQAFALEYYSCNGKHINYFILVDYVALMYNKLCERNGASYSAAPGPNTAQISFSYKFDYPLDAGSDFKAIVRVEFDNSKNILEVIAATGAETYICYPVD	LEYYSCNGKHINYFILVDYVALMYNKLCERNGASYSAAPGPNTAQISFSYKFDYPLDAGSDFKAIVRVEFDNSKNILEVIAATGAETYICYPVD	115	94	3	0.0319149	YxC	YSC, 4	Apoplastic,0.68	Cytoplasmic,0.904 or Apoplastic,0.856	Cytoplasm	NA	cyto: 8, chlo: 4, extr: 1, golg: 1	NA	NA	NA	NA	NA	NA	NA	NA	NA	NA	NA	NA	NA	NA
Blumeria graminis f. sp. triticale THUN-12	Bgtl THUN-12	Triticale	Monocot	CAD6502887.1	OG0238	MKYITFASIMAMLSIFTHAFAEDYYVCNGKRIPYDTIKLNVALCHKIVFGSGDRFFIRPSRDKTSTANFGYIFDYDTYNESWIVAEFDSSKKIISVQATISGEVYSCHAETIEQ	EDYYVCNGKRIPYDTIKLNVALCHKIVFGSGDRFFIRPSRDKTSTANFGYIFDYDTYNESWIVAEFDSSKKIISVQATISGEVYSCHAETIEQ	114	93	3	0.0322581	YxC	YVC, 4	Non-apoplastic,0.81	Cytoplasmic,0.959 or Apoplastic,0.714	Cytoplasm|Nucleus	NA	cyto: 9, extr: 3, chlo: 1, nucl: 1	NA	NA	NA	NA	NA	NA	NA	NA	NA	NA	NA	NA	NA	NA
Blumeria graminis f. sp. triticale THUN-12	Bgtl THUN-12	Triticale	Monocot	CAD6502893.1	OG0557	MKNLSLISIVVFLSNLMPALANQDYLCNGLPIKWDEISDKVDEKYNELIVDPWHYDRSGGDQFGEVVFSKHYTNDSPSLLLTVKFTKDKTVTKVTAIIHDVHYECRPEERYERASRG	NQDYLCNGLPIKWDEISDKVDEKYNELIVDPWHYDRSGGDQFGEVVFSKHYTNDSPSLLLTVKFTKDKTVTKVTAIIHDVHYECRPEERYERASRG	117	96	2	0.0208333	YxC	YLC, 4	Non-apoplastic,0.88	Cytoplasmic,0.924	Cytoplasm	NA	cyto: 13, golg: 1	NA	NA	NA	NA	NA	NA	NA	NA	NA	NA	NA	NA	NA	NA
Blumeria graminis f. sp. triticale THUN-12	Bgtl THUN-12	Triticale	Monocot	CAD6502918.1	OG0108	MRPFQLLSAIAIFLSLETVEAAAYWNCNGTPIPDERARSAARLAFSFVPNTVHGCPSVYRVEYPGVEFGTLRTFPIKNSDESWQGGNVDYYVLANIGLSVMEVFVVEANNKRCTKVAG	AAYWNCNGTPIPDERARSAARLAFSFVPNTVHGCPSVYRVEYPGVEFGTLRTFPIKNSDESWQGGNVDYYVLANIGLSVMEVFVVEANNKRCTKVAG	118	97	3	0.0309278	WxC	WNC, 4	Apoplastic,0.61	Apoplastic,0.845	Extracellular	NA	cyto: 6, chlo: 4, extr: 4	NA	NA	NA	NA	NA	NA	NA	NA	NA	NA	NA	NA	NA	AVRPM2(BgtE-5845)|BEC1011(CSEP0264)|BEC1054(CSEP0064)|BgtE-5843
Blumeria graminis f. sp. triticale THUN-12	Bgtl THUN-12	Triticale	Monocot	CAD6502920.1	OG0108	MRPFQLLSAIAVFIGLETVEAAAYWNCNGTPIPDDKVRDAVNLAFYYAPGSFHDYPSVSSARYRGAGRKQVRQFPLTTSIGNWQGGEVDFYILTNIDASFLEVFSSKGTGHKCTYFEG	AAYWNCNGTPIPDDKVRDAVNLAFYYAPGSFHDYPSVSSARYRGAGRKQVRQFPLTTSIGNWQGGEVDFYILTNIDASFLEVFSSKGTGHKCTYFEG	118	97	2	0.0206186	WxC	WNC, 4	Apoplastic,0.71	Apoplastic,0.753	Cytoplasm	NA	chlo: 7, cyto: 5, nucl: 2	NA	NA	NA	NA	NA	NA	NA	NA	NA	NA	NA	NA	NA	AVRPM2(BgtE-5845)|BEC1011(CSEP0264)|BEC1054(CSEP0064)|BgtE-5843
Blumeria graminis f. sp. triticale THUN-12	Bgtl THUN-12	Triticale	Monocot	CAD6502922.1	OG0108	MRPFQLLSAIAVFNSLKTVAGEAYWNCNGTPILYVIVRDAVELAFTLQPGSISGYPSIYRLPPPLPGLGQLRQFPVIASGATWLGSLFDSLPPMKTR	EAYWNCNGTPILYVIVRDAVELAFTLQPGSISGYPSIYRLPPPLPGLGQLRQFPVIASGATWLGSLFDSLPPMKTR	97	76	1	0.0131579	WxC	WNC, 4	Non-apoplastic,0.67	Non-effector,0.639	Nucleus	NA	chlo: 7, cyto: 3.5, cyto_E.R.: 2.5, extr: 1, cysk: 1, golg: 1	NA	NA	NA	NA	NA	NA	NA	NA	NA	NA	NA	NA	NA	AVRPM2(BgtE-5845)|BEC1011(CSEP0264)|BEC1054(CSEP0064)|BgtE-5843
Blumeria graminis f. sp. triticale THUN-12	Bgtl THUN-12	Triticale	Monocot	CAD6502952.1	OG0135	MFSPLVHLTLSLLCYSVSAIWPDPQEYTTGSNVLWLSPKVTVAYNRLNVSEASSPQTFGDRIDVMEAVNRTLETILKQSIVPWKFHPRNELEKFEPNLEASRTYIKHLGVTQTGQTNSSVKGPNEVDESYKISIAEDGRSEISAETTHGILRALETMTQLFYKHSSDKGVYTNQAPIMVVDAPKFSHRGLNMDVARNWFPVKDILRTIDALSMNKFNRLHIHMTDSQSWPIEIPSMPDLTKKGSYATGLSYSPENIATIHKYGLQRGVQVILEFDMPGHTASIAYAYPNLIAGFRAVPWSTYCAEPPCGSLKLNSKPVDEFVSKLMADVLPRISPHASYFHTGGDEVNKQVYLLDETVGSNETSVIQPFLQKFVDRVHNQVRAAGLTPIVWEEMALDWN…	IWPDPQEYTTGSNVLWLSPKVTVAYNRLNVSEASSPQTFGDRIDVMEAVNRTLETILKQSIVPWKFHPRNELEKFEPNLEASRTYIKHLGVTQTGQTNSSVKGPNEVDESYKISIAEDGRSEISAETTHGILRALETMTQLFYKHSSDKGVYTNQAPIMVVDAPKFSHRGLNMDVARNWFPVKDILRTIDALSMNKFNRLHIHMTDSQSWPIEIPSMPDLTKKGSYATGLSYSPENIATIHKYGLQRGVQVILEFDMPGHTASIAYAYPNLIAGFRAVPWSTYCAEPPCGSLKLNSKPVDEFVSKLMADVLPRISPHASYFHTGGDEVNKQVYLLDETVGSNETSVIQPFLQKFVDRVHNQVRAAGLTPIVWEEMALDWNLTLHSDVVVQTWLSDKSTS…	574	555	7	0.0126126	NA	NA	Non-apoplastic,0.9	Non-effector,0.861	Cytoplasm|Extracellular	NA	cyto: 9, nucl: 4, chlo: 1	GH20,Glycoside Hydrolase Family 20	cd06562,GH20_HexA_HexB-like,Glycosyl hydrolase family 20 (GH20) catalytic domain of N-acetyl-beta-D-hexosaminidase A (HexA) and beta-N-acetylhexosaminidase B (HexB),(166-534)	3.2.1.52,beta-N-acetylhexosaminidase	Beta-hexosaminidase(164-555)	Beta-hexosaminidase-like, domain 2(1-160)|Glycosidases(164-554)	K12373,hexosaminidase [EC:3.2.1.52]	PTHR22600,BETA-HEXOSAMINIDASE,(1-547)	PF14845,beta-acetyl hexosaminidase like,(1-141)|PF00728,Glycosyl hydrolase family 20, catalytic domain,(166-505)	Glycosyl hydrolase family 20(121-141)|Glycosyl hydrolase family 20(160-177)|Glycosyl hydrolase family 20(189-210)|Glycosyl hydrolase family 20(243-260)|Glycosyl hydrolase family 20(292-310)|Glycosyl hydrolase family 20(316-329)|Glycosyl hydrolase family 20(470-486)|Glycosyl hydrolase family 20(487-504)	NA	NA	NA	beta-N-acetylhexosaminidase-like domain(1-165)|(Trans)glycosidases(166-509)	NA
Blumeria graminis f. sp. triticale THUN-12	Bgtl THUN-12	Triticale	Monocot	CAD6502958.1	OG0361	MNCIYAVLFLAGENALMTDRLVLLYHHENPFYGVYRPHPETLFPSPSPQHNLIISANKVTGPGTYNTLYCSLTLENPMIKDIISQGLTTLSDKEVLPLDKGDYKLDKCQRQIITLSRQAIHSRPKTLNQLLKLKKCTVSHVITLAHEGKIFLNGYNNFNAPKPAQGTFSLDIDWELPVKSIVSSDDFMYSPTENTGLVLAWIQGQLHVFKRDSIWRRWIQYTKIGAEVENVATIIPALLAMNLAYFRATIATNGNDIKSEINQPITSEINFAGAEWKSPLVDVLVSKTLKGSLPAYHISRETRFTLSHDTFETFPHSMSGVLS	TDRLVLLYHHENPFYGVYRPHPETLFPSPSPQHNLIISANKVTGPGTYNTLYCSLTLENPMIKDIISQGLTTLSDKEVLPLDKGDYKLDKCQRQIITLSRQAIHSRPKTLNQLLKLKKCTVSHVITLAHEGKIFLNGYNNFNAPKPAQGTFSLDIDWELPVKSIVSSDDFMYSPTENTGLVLAWIQGQLHVFKRDSIWRRWIQYTKIGAEVENVATIIPALLAMNLAYFRATIATNGNDIKSEINQPITSEINFAGAEWKSPLVDVLVSKTLKGSLPAYHISRETRFTLSHDTFETFPHSMSGVLS	323	306	3	0.00980392	NA	NA	Non-apoplastic,0.51	Non-effector,0.71	Cytoplasm	NA	cyto: 5, plas: 2, chlo: 1, nucl: 1, mito: 1, extr: 1, pero: 1, cysk: 1, golg: 1	NA	NA	NA	NA	NA	NA	NA	NA	NA	NA	NA	NA	NA	NA
Blumeria graminis f. sp. triticale THUN-12	Bgtl THUN-12	Triticale	Monocot	CAD6503009.1	OG0440	MHCLLAILLLTGNEAIRNDRLAIMNLGRTNENYQIYDPRGKQQFRGVESGSDVMMATSHTVGPGTYLTVYCSPSQSFEELKDYATEGAEPLQNLSGLGFHQDIAEEVDCLNTIQQRFKLAWNRIGIHINELLNTKRCSKSAIYSLGLRNEFYIMSVIGETLTLHNKNQMAVITDNRYDMSDVVLNGKLACRLKYPSYDRGLAWHQGYLNIFQKQYPKNVWYPMKRTMQGLADYAYIIDFIGNLYVEIDLIRDKILGGGLVPGPPSMSYRSFGSSKYPTLQQTIQELLQKLGDKNLRLVESDVEGSIGPFVGGEKR	IRNDRLAIMNLGRTNENYQIYDPRGKQQFRGVESGSDVMMATSHTVGPGTYLTVYCSPSQSFEELKDYATEGAEPLQNLSGLGFHQDIAEEVDCLNTIQQRFKLAWNRIGIHINELLNTKRCSKSAIYSLGLRNEFYIMSVIGETLTLHNKNQMAVITDNRYDMSDVVLNGKLACRLKYPSYDRGLAWHQGYLNIFQKQYPKNVWYPMKRTMQGLADYAYIIDFIGNLYVEIDLIRDKILGGGLVPGPPSMSYRSFGSSKYPTLQQTIQELLQKLGDKNLRLVESDVEGSIGPFVGGEKR	315	300	4	0.0133333	NA	NA	Non-apoplastic,0.8	Cytoplasmic,0.61	Cytoplasm	NA	cyto: 9, cyto_nucl: 6.5, nucl: 2, plas: 1.5, golg_plas: 1.5, mito: 1	NA	NA	NA	NA	NA	NA	NA	NA	NA	NA	NA	NA	NA	Bh9o9
Blumeria graminis f. sp. triticale THUN-12	Bgtl THUN-12	Triticale	Monocot	CAD6503121.1	OG0067	MILYPSLIVLIACFSSRSLVLALSNQDIHDDTSISSLLNSADKHLRTGEINSALEYYDVAISRDPQNYITYFKRGTAYLSLGKINQASADFSKSLTIKPGFEGALLQMAKIKARSGDWDGSEADFKAHKNSVTDLAELLEAKKAAHSAEQAENSKNWDECVRNADTAILVASKMARLRQTRAHCRFEKGEFETGMVDLQHLLQLQPGMTDPHIKISALNFYGFSDTKRGIDQLRKCLHSDPESKPCKTLYRQEKKLDVKIEQVKKNLKMKQFITAVKVLLPTGDDVGLVQEVKDEVADLVKSGGLTKNSPNGLVDLVVQMTCEAYYKESTIQQKIAKALPWCDEAIKSQEHFLYGMLAQAQDLVNKEAFEAAINSLQDILEHHPDSEEAKQKMQETQLQ…	LSNQDIHDDTSISSLLNSADKHLRTGEINSALEYYDVAISRDPQNYITYFKRGTAYLSLGKINQASADFSKSLTIKPGFEGALLQMAKIKARSGDWDGSEADFKAHKNSVTDLAELLEAKKAAHSAEQAENSKNWDECVRNADTAILVASKMARLRQTRAHCRFEKGEFETGMVDLQHLLQLQPGMTDPHIKISALNFYGFSDTKRGIDQLRKCLHSDPESKPCKTLYRQEKKLDVKIEQVKKNLKMKQFITAVKVLLPTGDDVGLVQEVKDEVADLVKSGGLTKNSPNGLVDLVVQMTCEAYYKESTIQQKIAKALPWCDEAIKSQEHFLYGMLAQAQDLVNKEAFEAAINSLQDILEHHPDSEEAKQKMQETQLQLRRQKAKDYYKVLEVSRDADAA…	522	500	6	0.012	NA	NA	Non-apoplastic,0.99	Cytoplasmic,0.722	Cytoplasm|Nucleus	Nucleus(KKLDVKIEQVKKNLK,RAHHPDKAHKRGIKKE,RRMVRAHHPDKAHKRGIKK)	nucl: 8, cyto: 3, plas: 1, vacu: 1, pero: 1	NA	cd06257,DnaJ,DnaJ domain or J-domain,(385-443)	NA	DnaJ and TPR domain protein(12-382)	Tetratricopeptide repeat domain(11-382)|Chaperone DnaJ-domain superfamily(383-499)	K09523,DnaJ homolog subfamily C member 3	PTHR44140,LD25575P,(8-493)	PF13181,Tetratricopeptide repeat,(48-77)|PF00226,DnaJ domain,(385-451)	DnaJ domain(387-405)|DnaJ domain(405-420)|DnaJ domain(426-446)	NA	TPR repeat(12-45)|TPR repeat(46-79)|dnaJ domain(385-454)	Tetratricopeptide repeat(12-45)|Tetratricopeptide repeat(46-79)|Tetratricopeptide repeat(153-186)|DnaJ domain(384-446)	TPR-like(9-108)|TPR-like(152-384)|Chaperone J-domain(380-476)	NA
Blumeria graminis f. sp. triticale THUN-12	Bgtl THUN-12	Triticale	Monocot	CAD6503241.1	OG0027	MFISSFYRVFRLVFIVVPLIGNYAAAQCPDYAIYSQTTHDPLSTGNLKLPYMRPDPACRKFNSSQVEDTIVRMKSVIKDPDLYRLFENTFPNSLDTAVKWRGFAANNDKEELTFLITGDINAMWLRDSANQMQSYMSLLKADGGPNSLASLFRGVINLQARYIIAAPFCNSFQPPAESGLTQTRNQDRPDEVTPKPHDIVFECKYELDSLAAFLEISSSYYEATGDIQFFRDFQWVSAVNTIMSTTEMLLGGTYSANGSINMSPYTWQRFTKSATETQSNSGRGNPVQGNTGLIRSAFRPGDDATTFQLFIPANMMFASYLESASNIMAAHGAQEQLSTRMSDFSRRIRDAISKHGIVNDAKYGDIYAYEVDGFGSANLMDDANIPSLLSAPFIRYIKN…	QCPDYAIYSQTTHDPLSTGNLKLPYMRPDPACRKFNSSQVEDTIVRMKSVIKDPDLYRLFENTFPNSLDTAVKWRGFAANNDKEELTFLITGDINAMWLRDSANQMQSYMSLLKADGGPNSLASLFRGVINLQARYIIAAPFCNSFQPPAESGLTQTRNQDRPDEVTPKPHDIVFECKYELDSLAAFLEISSSYYEATGDIQFFRDFQWVSAVNTIMSTTEMLLGGTYSANGSINMSPYTWQRFTKSATETQSNSGRGNPVQGNTGLIRSAFRPGDDATTFQLFIPANMMFASYLESASNIMAAHGAQEQLSTRMSDFSRRIRDAISKHGIVNDAKYGDIYAYEVDGFGSANLMDDANIPSLLSAPFIRYIKNDDPVYQNTRRFILSSDNPYFMRGPVL…	517	491	5	0.0101833	NA	NA	Non-apoplastic,0.55	Non-effector,0.911	Cytoplasm	NA	cyto: 10, chlo: 3, nucl: 1	NA	NA	NA	NA	Six-hairpin glycosidase-like superfamily(37-491)	K09704,uncharacterized protein	PTHR31047,MEIOTICALLY UP-REGULATED GENE 157 PROTEIN,(1-490)	PF06824,Metal-independent alpha-mannosidase (GH125),(53-476)	NA	NA	NA	Metal-independent alpha-mannosidase(53-477)	Six-hairpin glycosidases(23-489)	NA
Blumeria graminis f. sp. triticale THUN-12	Bgtl THUN-12	Triticale	Monocot	CAD6503253.1	OG0093	MNLLILQLLFIIWPRVALSNCTSDIAIDAYQDRVSKKNNWHLYTFDDGTTSGFTRVLSKKKVFFEATSARSYVFTEFPCQNLTGTSYDALTFSLRGPEDASYVLELQTSASCSTKEYASNFVSLTGVTSVAQTFTIPLSLFEGANLEAIKSIVFQDLTLGDWEIGETELSCTETTAHSISSDARNSSNTTNSLSSTTTQQTLKRQNPEPCESLLIDDFASQSRLTFLFYNAKLFPSSDDATMKPVAGRVDTQTSVIVADNHVTLTPANDKSYWFTQLGCLKATNTWGGIGMTIKAARGTTLRLEIGSDPSCTNTNPKNVAVSSTQLGWNFDGTEKYYQIPFSKFPGLDTDHLVTLLFSEMSKSVTLGPIALYCGTSGSAYTIPMMTEPVESDEKIPTTR…	NCTSDIAIDAYQDRVSKKNNWHLYTFDDGTTSGFTRVLSKKKVFFEATSARSYVFTEFPCQNLTGTSYDALTFSLRGPEDASYVLELQTSASCSTKEYASNFVSLTGVTSVAQTFTIPLSLFEGANLEAIKSIVFQDLTLGDWEIGETELSCTETTAHSISSDARNSSNTTNSLSSTTTQQTLKRQNPEPCESLLIDDFASQSRLTFLFYNAKLFPSSDDATMKPVAGRVDTQTSVIVADNHVTLTPANDKSYWFTQLGCLKATNTWGGIGMTIKAARGTTLRLEIGSDPSCTNTNPKNVAVSSTQLGWNFDGTEKYYQIPFSKFPGLDTDHLVTLLFSEMSKSVTLGPIALYCGTSGSAYTIPMMTEPVESDEKIPTTRGQSMLLIDTFMNKDSNSLG…	778	759	12	0.0158103	NA	NA	Apoplastic,0.65	Non-effector,0.818	Extracellular	NA	nucl: 7, cyto: 5, vacu: 1, pero: 1	NA	cd10917,CE4_NodB_like_6s_7s,Catalytic NodB homology domain of rhizobial NodB-like proteins,(558-738)	NA	NA	Glycoside hydrolase/deacetylase(543-754)	K22278,peptidoglycan-N-acetylglucosamine deacetylase [EC:3.5.1.104]	PTHR46471,CHITIN DEACETYLASE,(72-755)	PF01522,Polysaccharide deacetylase,(555-673)	NA	NA	NodB homology domain(558-745)	NA	Glycoside hydrolase/deacetylase(539-753)	NA
Blumeria graminis f. sp. triticale THUN-12	Bgtl THUN-12	Triticale	Monocot	CAD6503364.1	OG0068	MLSAVSIFLSVFQLINASPAIFSVYDDLLAFPKYEIVISETYISNTEASALLSKTSPLTLPQSSKPSESTTSFSDQTDEPKSTNSDLHVSHELIYFHQEPYLCKIPLLETPMRNETLEQETRAAERQELARATVRGWELLQELEDECLYFISGWWSYSFCHNSEVTQFHQLAPQPGKIGPPKRDPSTKQFVLGRVTTQDNDRAISWKKSNRNAEMNTRKSTPRMELQAKGGTRYLVQRLEGGTICDLTGKPRKIEVQFHCSPTATDRIGYIKELVTCSYLMAIYTPRLCDDVAFLPPKENKAHTITCHTVVPDKDLAKMVELQAAGTQLGPESPEAETVEPPKIVGGIVLGAGKWINIDSERMPIPDDFSDEFSQQDDAIVEIIARAKSKTEGGQVEVA…	SPAIFSVYDDLLAFPKYEIVISETYISNTEASALLSKTSPLTLPQSSKPSESTTSFSDQTDEPKSTNSDLHVSHELIYFHQEPYLCKIPLLETPMRNETLEQETRAAERQELARATVRGWELLQELEDECLYFISGWWSYSFCHNSEVTQFHQLAPQPGKIGPPKRDPSTKQFVLGRVTTQDNDRAISWKKSNRNAEMNTRKSTPRMELQAKGGTRYLVQRLEGGTICDLTGKPRKIEVQFHCSPTATDRIGYIKELVTCSYLMAIYTPRLCDDVAFLPPKENKAHTITCHTVVPDKDLAKMVELQAAGTQLGPESPEAETVEPPKIVGGIVLGAGKWINIDSERMPIPDDFSDEFSQQDDAIVEIIARAKSKTEGGQVEVATEADLKKLDLDPEMIET…	471	454	8	0.0176211	NA	NA	Non-apoplastic,0.99	Cytoplasmic,0.676	Endoplasmic reticulum	Nucleus(KPRK)	E.R.: 10, nucl: 4	NA	NA	NA	NA	Mannose-6-phosphate receptor binding domain superfamily(127-268)	K10088,protein OS-9	PTHR15414,OS-9-RELATED,(6-395)	PF07915,Glucosidase II beta subunit-like protein,(128-228)	NA	NA	MRH domain(128-274)	NA	Mannose 6-phosphate receptor domain(216-272)	NA
Blumeria graminis f. sp. triticale THUN-12	Bgtl THUN-12	Triticale	Monocot	CAD6503380.1	OG0002	MQYSSAILIAAFAVTSVFTHGVLDSVEGANGVTMPGLSVADGTPRDCASPRCGSEADTSIIRQREMGSNKATALGRTQGGGPVDASKMMAMFMGGGGNATATKEARDIHAANVLRRSLGERAANGGTKTPKGTLETGVKAAAGAGAASGMPTCSDDGKVKMTYHQVNQDGAGPLTAMVDATSGGTDPAAFKSAQVTQNVPGIGIGGLSAAAVMDFPVEVQMPAGMTCSGTVGDAQNVCIVRMQNAAAAGPFGGSVAVTQSPAAKKRAIEFNLSKRHFARALAKRNAEDDAAAAAAIAELEKIGSATKDEQADKEDTDATPLTQKSA	ANGVTMPGLSVADGTPRDCASPRCGSEADTSIIRQREMGSNKATALGRTQGGGPVDASKMMAMFMGGGGNATATKEARDIHAANVLRRSLGERAANGGTKTPKGTLETGVKAAAGAGAASGMPTCSDDGKVKMTYHQVNQDGAGPLTAMVDATSGGTDPAAFKSAQVTQNVPGIGIGGLSAAAVMDFPVEVQMPAGMTCSGTVGDAQNVCIVRMQNAAAAGPFGGSVAVTQSPAAKKRAIEFNLSKRHFARALAKRNAEDDAAAAAAIAELEKIGSATKDEQADKEDTDATPLTQKSA	326	298	5	0.0167785	NA	NA	Apoplastic,0.68	Non-effector,0.574	Extracellular	Mitochondria(0.817|34-66)	nucl: 7, cyto: 4, extr: 2, chlo: 1	NA	NA	NA	NA	NA	NA	PTHR34618,SURFACE PROTEIN MAS1, PUTATIVE-RELATED,(1-285)	PF11327,Egh16-like virulence factor,(2-224)	NA	NA	NA	NA	NA	EpCSP083|PEC1666|PEC1961|PEC2158|PEC5191
Blumeria graminis f. sp. triticale THUN-12	Bgtl THUN-12	Triticale	Monocot	CAD6503390.1	OG0441	MQLPKPILMLALLCQLVASVESQDTDLEFKCGSSNISMKRKEMQISMDRVARRSHTYFNECGITQLILSCSLEDAMVKRYDGPDFTAPSGSILLKTPVKVNHALRNFKGLTWVVLSCNKLTCEFKGVIRKTYVDMKHRTCDGISRVKAGPNSPTTHV	QDTDLEFKCGSSNISMKRKEMQISMDRVARRSHTYFNECGITQLILSCSLEDAMVKRYDGPDFTAPSGSILLKTPVKVNHALRNFKGLTWVVLSCNKLTCEFKGVIRKTYVDMKHRTCDGISRVKAGPNSPTTHV	157	135	6	0.0444444	FxC	FKC, 7	Non-apoplastic,0.68	Cytoplasmic,0.977 or Apoplastic,0.509	Extracellular	NA	chlo: 7, extr: 3, nucl: 2, cyto: 1, mito: 1	NA	NA	NA	NA	NA	NA	NA	NA	NA	NA	NA	NA	NA	NA
Blumeria graminis f. sp. triticale THUN-12	Bgtl THUN-12	Triticale	Monocot	CAD6503403.1	OG0127	MITRFCAIALALNLCHGTNALSLAPTEKLDASRYIVRRQNPSLQSGSLPVRRNILEFQNDRVSWPLFIQALKRLQAKEESDPYSYFQLAGIHGRPYIGWNGDSKILGTNDLGYCVHNTVLFLPWHRPYMSMIEQLLVIEAQEVAKLYPDNTIYLEAAARLRFPYWDWAANPALPDIVNQPQIQIESWNGTQLVDNPLYEYKFQSPLDRDLFPSNSSDGWFAFYRHTVRGVNTRNPKEVSHPDVVNTSLQRGNLRANTWRALARSTTFNIFSSTSTPGSSIEAVHNTVHSAIGARYGHMSYLSYAAYDPLFWLHHANIDRLFALWQVLHPESFVQPEEDVFGNFITLPHTIVDVNTSLRPFREERSGEWWTSNSARYIDTFSYTYPELQGNRTSDQLKAN…	LSLAPTEKLDASRYIVRRQNPSLQSGSLPVRRNILEFQNDRVSWPLFIQALKRLQAKEESDPYSYFQLAGIHGRPYIGWNGDSKILGTNDLGYCVHNTVLFLPWHRPYMSMIEQLLVIEAQEVAKLYPDNTIYLEAAARLRFPYWDWAANPALPDIVNQPQIQIESWNGTQLVDNPLYEYKFQSPLDRDLFPSNSSDGWFAFYRHTVRGVNTRNPKEVSHPDVVNTSLQRGNLRANTWRALARSTTFNIFSSTSTPGSSIEAVHNTVHSAIGARYGHMSYLSYAAYDPLFWLHHANIDRLFALWQVLHPESFVQPEEDVFGNFITLPHTIVDVNTSLRPFREERSGEWWTSNSARYIDTFSYTYPELQGNRTSDQLKANVTAAINRLYQPTNSARKRFI…	584	564	1	0.00177305	NA	NA	Non-apoplastic,0.77	Non-effector,0.86	Extracellular	NA	cyto: 10, nucl: 2, mito: 1, vacu: 1	NA	NA	1.14.18.1,tyrosinase	NA	Di-copper centre-containing domain superfamily(17-389)	K00505,tyrosinase [EC:1.14.18.1]	PTHR11474,TYROSINASE FAMILY MEMBER,(29-378)	PF00264,Common central domain of tyrosinase,(63-305)|PF18132,Tyrosinase C-terminal domain,(414-533)	Tyrosinase copper-binding domain(96-113)|Tyrosinase copper-binding domain(142-147)|Tyrosinase copper-binding domain(263-274)|Tyrosinase copper-binding domain(286-304)	PS00497,Tyrosinase CuA-binding region signature.(96-113)|PS00498,Tyrosinase and hemocyanins CuB-binding region signature.(287-298)	NA	NA	Di-copper centre-containing domain(25-368)	NA
Blumeria graminis f. sp. triticale THUN-12	Bgtl THUN-12	Triticale	Monocot	CAD6503410.1	OG0285	MQFLTIFLATMVSGLMALPQSLVVGQPADRHFTNDRTSHKLEKLYSNQNVDVVEKDANGTHVTELSSVNKVEDKVLHVVLNSNLTNSTTTVVSPIVE	QPADRHFTNDRTSHKLEKLYSNQNVDVVEKDANGTHVTELSSVNKVEDKVLHVVLNSNLTNSTTTVVSPIVE	97	72	0	0	NA	NA	Apoplastic,0.55	Cytoplasmic,0.961	Extracellular	NA	cyto: 10, extr: 2, nucl: 1, mito: 1	NA	NA	NA	NA	NA	NA	NA	NA	NA	NA	NA	NA	NA	NA
Blumeria graminis f. sp. triticale THUN-12	Bgtl THUN-12	Triticale	Monocot	CAD6503422.1	OG0069	MRLTIWNLLGLSGLAVASCPYMSGEDQEYHASHIQARGTDSEFLDQFKVEDSNSYLTTDAGGPIQDDASLKAGERGPTLLEDFIFRQKIQHFDHERVPERAVHARGAGAYGTFTSYADWSNITAASFLNSKGKETPVFVRFSTVAGSRGSADTVRDVHGFATRFYTDEGNFDIVGNNIPVFFIQDAILFPDLVHAVKPSPDSEIPQAATGHDSAWDFFSQQPSTLHTLFWAMSGHGIPRSYRHMDGFGVHTMRLVTDDGKSKLVKWHWKTKQGKASLVWEEAQILAGKNPDFHRQDLWDDINAGNGPEWELGVQIVDEEDVQAFGFDMLDPTKFLPEELVPVTILGKMKLTDNPTNYFAETEQVMFQPGHIVRGVDFSDDPLLQGRIYSYLDTQLNRNG…	SCPYMSGEDQEYHASHIQARGTDSEFLDQFKVEDSNSYLTTDAGGPIQDDASLKAGERGPTLLEDFIFRQKIQHFDHERVPERAVHARGAGAYGTFTSYADWSNITAASFLNSKGKETPVFVRFSTVAGSRGSADTVRDVHGFATRFYTDEGNFDIVGNNIPVFFIQDAILFPDLVHAVKPSPDSEIPQAATGHDSAWDFFSQQPSTLHTLFWAMSGHGIPRSYRHMDGFGVHTMRLVTDDGKSKLVKWHWKTKQGKASLVWEEAQILAGKNPDFHRQDLWDDINAGNGPEWELGVQIVDEEDVQAFGFDMLDPTKFLPEELVPVTILGKMKLTDNPTNYFAETEQVMFQPGHIVRGVDFSDDPLLQGRIYSYLDTQLNRNGGPNFEQLPVNRPRTKVH…	718	701	1	0.00142653	NA	NA	Non-apoplastic,0.6	Non-effector,0.841	Cytoplasm	NA	cyto: 8, nucl: 4, chlo: 1, vacu: 1	NA	cd03132,GATase1_catalase,Type 1 glutamine amidotransferase (GATase1)-like domain found in at the C-terminal of several large catalases,(552-700)	1.11.1.6,catalase	Catalase(4-450)	Catalase core domain(4-450)|Catalase, mono-functional, haem-containing, clade 2, helical domain(452-549)|Class I glutamine amidotransferase-like(550-701)	K03781,catalase [EC:1.11.1.6]	PTHR42821,CATALASE,(14-699)	PF00199,Catalase core domain,(40-424)|PF06628,Catalase-related immune-responsive,(457-518)|PF18011,C-terminal domain found in long catalases,(552-698)	Catalase(52-75)|Catalase(115-133)|Catalase(136-153)|Catalase(155-173)|Catalase(324-351)|Catalase(356-382)	PS00438,Catalase proximal active site signature.(75-91)	catalase family(36-526)	Catalase core domain(40-427)	Heme-dependent catalase-like(18-547)	NA
Blumeria graminis f. sp. triticale THUN-12	Bgtl THUN-12	Triticale	Monocot	CAD6503455.1	OG0286	MRLISSILLAAFLSTQVFAEPGAEAEKSPEIKVQTFSCGKILKVKSSNIQNALQFINKKYEKASGACQKKSNCLKKWYYKYRKYDEYTGNSFSKIGKDDILLRKSISVKTKRRRFQNRFYVIARCSPNTNCQYKGIVRKPYFRKRDFLCHKTIDGKMASKIPDGFPQPSAPTSPDGKEIEVVPLTPKPAFSPSDTSKSTSNV	EPGAEAEKSPEIKVQTFSCGKILKVKSSNIQNALQFINKKYEKASGACQKKSNCLKKWYYKYRKYDEYTGNSFSKIGKDDILLRKSISVKTKRRRFQNRFYVIARCSPNTNCQYKGIVRKPYFRKRDFLCHKTIDGKMASKIPDGFPQPSAPTSPDGKEIEVVPLTPKPAFSPSDTSKSTSNV	202	183	6	0.0327869	FxC	FSC, 17	Non-apoplastic,0.75	Cytoplasmic,0.957	Extracellular	Nucleus(KRRR,KKSNCLKKWYYKYRKY)	nucl: 6, extr: 5, chlo: 2, cyto: 1	NA	NA	NA	NA	NA	NA	NA	NA	NA	NA	NA	NA	NA	NA
Blumeria graminis f. sp. triticale THUN-12	Bgtl THUN-12	Triticale	Monocot	CAD6503456.1	OG0287	MQLTFVIVFVAFLSAQVFAQHKAEKVQKYDCGKRLRVKSSQIDRAVNVMDTVFNYSMSSCSIKPNLLNKCCKICVNYLKYQGTHFHVSGNNEILLKKLIRFKIFRKKPLNLYYAVAQCSRVYGCLFLGIIRRPLYNSKEIKCSLMLKDKPASMLPIGFPQPATPPDFRE	QHKAEKVQKYDCGKRLRVKSSQIDRAVNVMDTVFNYSMSSCSIKPNLLNKCCKICVNYLKYQGTHFHVSGNNEILLKKLIRFKIFRKKPLNLYYAVAQCSRVYGCLFLGIIRRPLYNSKEIKCSLMLKDKPASMLPIGFPQPATPPDFRE	169	150	8	0.0533333	YxC	YDC, 10	Apoplastic,0.59	Cytoplasmic,0.953 or Apoplastic,0.575	Cytoplasm	NA	cyto: 9, chlo: 2, nucl: 1, mito: 1, extr: 1	NA	NA	NA	NA	NA	NA	NA	NA	NA	NA	NA	NA	NA	NA
Blumeria graminis f. sp. triticale THUN-12	Bgtl THUN-12	Triticale	Monocot	CAD6503485.1	OG0288	MKVQSFTGPIVFLSALLSGCAAAPYNCNGIEINMNDVSKTFGLVHSGRYESQLLKISLGELYSYQNVYLFPMSFDDNSKVRQGEEIYLVMSLQKSEYGAVQKIGSNYSKCT	CAAAPYNCNGIEINMNDVSKTFGLVHSGRYESQLLKISLGELYSYQNVYLFPMSFDDNSKVRQGEEIYLVMSLQKSEYGAVQKIGSNYSKCT	111	92	3	0.0326087	YxC	YNC, 6	Non-apoplastic,0.58	Apoplastic,0.896 or Cytoplasmic,0.891	Cytoplasm	NA	chlo: 5, extr: 4, nucl: 3, cyto: 2	NA	NA	NA	NA	NA	NA	NA	NA	NA	NA	NA	NA	NA	NA
Blumeria graminis f. sp. triticale THUN-12	Bgtl THUN-12	Triticale	Monocot	CAD6503486.1	OG0151	MLSAKNLILAASALACVNATIVRYSMDQGAVCDSQAYTGSMILEVFSRYCKYEGNRWILSGNSLIERYMAEDQTMLVYLPLPMIGSGGNMDYRQVTDRFIVVDSGCNYYHVTRLSKMVGGGQNELGNLVYICYPPMN	TIVRYSMDQGAVCDSQAYTGSMILEVFSRYCKYEGNRWILSGNSLIERYMAEDQTMLVYLPLPMIGSGGNMDYRQVTDRFIVVDSGCNYYHVTRLSKMVGGGQNELGNLVYICYPPMN	137	118	4	0.0338983	NA	NA	Apoplastic,0.68	Cytoplasmic,0.707	Cytoplasm	NA	chlo: 9, plas: 2, nucl: 1, extr: 1, cysk: 1	NA	NA	NA	NA	NA	NA	NA	NA	NA	NA	NA	NA	NA	BEC5(CSEP0004)
Blumeria graminis f. sp. triticale THUN-12	Bgtl THUN-12	Triticale	Monocot	CAD6503488.1	OG0151	MLSAKNLILAASALACVNATIVRYSMDQGAVCDSHTYTRSMILEVYSRYCKYEGNRWKLGEYNFMERYMAEDQTKLVYLPLPMIGSDGNLDYGQSTDRFVVVDSDCSYYHVTRVRQMGRGGENEVGSLIYICYPPMI	TIVRYSMDQGAVCDSHTYTRSMILEVYSRYCKYEGNRWKLGEYNFMERYMAEDQTKLVYLPLPMIGSDGNLDYGQSTDRFVVVDSDCSYYHVTRVRQMGRGGENEVGSLIYICYPPMI	137	118	4	0.0338983	NA	NA	Non-apoplastic,0.73	Cytoplasmic,0.824	Cytoplasm|Nucleus	NA	chlo: 5, cyto: 5, extr: 2, cysk: 2	NA	NA	NA	NA	NA	NA	NA	NA	NA	NA	NA	NA	NA	BEC5(CSEP0004)
Blumeria graminis f. sp. triticale THUN-12	Bgtl THUN-12	Triticale	Monocot	CAD6503489.1	OG0151	MLSAKNLILAASALACVNATIVRYSMDQGAICDSHTYTGSMIREVYRRYCKYEGNRWKLGEYVLIERFMAEDQTKLVYLPLPMIGSDGNLDYGQSTDRFVVVDSDCSYYHVTRLRHMGRGGENEVGSLSYTCYPPMI	TIVRYSMDQGAICDSHTYTGSMIREVYRRYCKYEGNRWKLGEYVLIERFMAEDQTKLVYLPLPMIGSDGNLDYGQSTDRFVVVDSDCSYYHVTRLRHMGRGGENEVGSLSYTCYPPMI	137	118	4	0.0338983	NA	NA	Non-apoplastic,0.76	Cytoplasmic,0.912	Cytoplasm|Nucleus	NA	cyto: 9, cysk: 2, chlo: 1, nucl: 1, extr: 1	NA	NA	NA	NA	NA	NA	NA	NA	NA	NA	NA	NA	NA	BEC5(CSEP0004)
Blumeria graminis f. sp. triticale THUN-12	Bgtl THUN-12	Triticale	Monocot	CAD6503506.1	OG0362	MLFSQTISLIFLLAPSVLAEKYDKITPDFVKTVTSLKFGVDCGTHVYTDLQLKKLAFSSLRTERLVKYCTLKSGCFKKLDYRKKYMSYVQNSYFPIESYYIRVRSTGGILKGRFAKNNIIVVANDGTIQGVLTTKDKAWVNCPNREKVGTISEAQRLDLLKTEQKIKSQSSAKPADGVKIAQTAEMAKIYPAESDEKSSVPRGTSSPRGASSPRAAEKSAQDNVPTDPSTSGSNE	EKYDKITPDFVKTVTSLKFGVDCGTHVYTDLQLKKLAFSSLRTERLVKYCTLKSGCFKKLDYRKKYMSYVQNSYFPIESYYIRVRSTGGILKGRFAKNNIIVVANDGTIQGVLTTKDKAWVNCPNREKVGTISEAQRLDLLKTEQKIKSQSSAKPADGVKIAQTAEMAKIYPAESDEKSSVPRGTSSPRGASSPRAAEKSAQDNVPTDPSTSGSNE	235	216	4	0.0185185	NA	NA	Non-apoplastic,0.77	Cytoplasmic,0.961	Cytoplasm	Mitochondria(0.91|31-55)	chlo: 7, nucl: 3, extr: 2, cyto: 1, golg: 1	NA	NA	NA	NA	NA	NA	NA	NA	NA	NA	NA	NA	NA	CSEP0007
Blumeria graminis f. sp. triticale THUN-12	Bgtl THUN-12	Triticale	Monocot	CAD6503516.1	OG0442	MRLLNPIFLVAYVLPLACAMPVVDRERTFRGNGDISIKESNILAGLRRIYITYGRLTSIIEDDNNFTDFVFHEGVTVNLFRGTNFRGNPPVKYLFKTIIQPNEWQSNLRGLYWVVASCENNICTLRGIVRKGNISMEYTVFNEVNEGLPSLSYPEY	MPVVDRERTFRGNGDISIKESNILAGLRRIYITYGRLTSIIEDDNNFTDFVFHEGVTVNLFRGTNFRGNPPVKYLFKTIIQPNEWQSNLRGLYWVVASCENNICTLRGIVRKGNISMEYTVFNEVNEGLPSLSYPEY	156	137	2	0.0145985	NA	NA	Non-apoplastic,0.66	Cytoplasmic,0.743 or Apoplastic,0.739	Cytoplasm	NA	cyto: 6, nucl: 2.5, cysk_nucl: 2.5, extr: 2, cysk: 1.5, chlo: 1, golg: 1	NA	NA	NA	NA	NA	NA	NA	NA	NA	NA	NA	NA	NA	NA
Blumeria graminis f. sp. triticale THUN-12	Bgtl THUN-12	Triticale	Monocot	CAD6503529.1	OG0289	MRISSSIFLLSLLYLPFSSAVLGRSNANFQCGVKVSVKKLAIKTYMNKILRIRSGLNGKCNGRQCLKLILGEETAPLLDLEIGKFVGPGVTCLEPVPVSTSKPVAGLQFLLALTCSTSCQSVQLIQQDTRDIDKKTSLACVNLSKGKKVKRSLRKQRPL	VLGRSNANFQCGVKVSVKKLAIKTYMNKILRIRSGLNGKCNGRQCLKLILGEETAPLLDLEIGKFVGPGVTCLEPVPVSTSKPVAGLQFLLALTCSTSCQSVQLIQQDTRDIDKKTSLACVNLSKGKKVKRSLRKQRPL	159	139	7	0.0503597	FxC	FQC, 9	Non-apoplastic,0.55	Cytoplasmic,0.945 or Apoplastic,0.545	Nucleus	Nucleus(KGKKVKRSLRKQRPL,KKTSLACVNLSKGKKVKRS)	chlo: 14	NA	NA	NA	NA	NA	NA	NA	NA	NA	NA	NA	NA	NA	NA
Blumeria graminis f. sp. triticale THUN-12	Bgtl THUN-12	Triticale	Monocot	CAD6503530.1	OG0443	MRISSSVILLSFLSPLLVSAAGSIKETRTFTCLRKVTVKTAAITKFVTTLSQSHNEKPSLCYRAKCLKLITGGTTKILNDENIKNFMPVGTTYMEALEAKTVRPFPGAEFYVTITCAVDCHPFQVILRNTLNNSVRLCTPDTVKRKTKRSSKKKRSV	AGSIKETRTFTCLRKVTVKTAAITKFVTTLSQSHNEKPSLCYRAKCLKLITGGTTKILNDENIKNFMPVGTTYMEALEAKTVRPFPGAEFYVTITCAVDCHPFQVILRNTLNNSVRLCTPDTVKRKTKRSSKKKRSV	157	137	6	0.0437956	FxC	FTC, 10	Non-apoplastic,0.51	Cytoplasmic,0.889 or Apoplastic,0.6	Nucleus	Nucleus(KRKTKRSSKKKRSV)	chlo: 8, vacu: 2, nucl: 1, cyto: 1, mito: 1, extr: 1	NA	NA	NA	NA	NA	NA	NA	NA	NA	NA	NA	NA	NA	NA
Blumeria graminis f. sp. triticale THUN-12	Bgtl THUN-12	Triticale	Monocot	CAD6503532.1	OG0363	MRRSIFTFLSTHLLAVLILVSRGEVAAREYHCDKQISIEIKYIRKSLETIYRVHEKVLSECLNNTACENVVRYYGSFVNLYNGHDFNVDKTRRNLFKTSVPAKFRHRFKGSPYSVVASCKMGSECTFLGIVYKVPSETSKIVYNDVKCSDIKIYPLDIHFPLRLPRTSSKRF	REYHCDKQISIEIKYIRKSLETIYRVHEKVLSECLNNTACENVVRYYGSFVNLYNGHDFNVDKTRRNLFKTSVPAKFRHRFKGSPYSVVASCKMGSECTFLGIVYKVPSETSKIVYNDVKCSDIKIYPLDIHFPLRLPRTSSKRF	172	145	6	0.0413793	YxC	YHC, 3	Non-apoplastic,0.6	Cytoplasmic,0.951 or Apoplastic,0.636	Extracellular	Nucleus(RRNLFKTSVPAKFRHRFK)	cyto: 9, chlo: 2, extr: 2, plas: 1	NA	NA	NA	NA	NA	NA	NA	NA	NA	NA	NA	NA	NA	NA
Blumeria graminis f. sp. triticale THUN-12	Bgtl THUN-12	Triticale	Monocot	CAD6503534.1	OG0444	MQLSSSVILLSLLFPSFSQAMLQAGQSGYYCGKSVLFSSANLESKKRALNQVSMSSPKNACTQDRCVVKVTGNTPKLTPVNKQMSEVLDVGTTYMKPLKAIGGTQSVDMVYYLAITCAINICHRYQIIQKSMDGSRARVCTPSMESQRSFRTVPRAID	MLQAGQSGYYCGKSVLFSSANLESKKRALNQVSMSSPKNACTQDRCVVKVTGNTPKLTPVNKQMSEVLDVGTTYMKPLKAIGGTQSVDMVYYLAITCAINICHRYQIIQKSMDGSRARVCTPSMESQRSFRTVPRAID	158	138	6	0.0434783	YxC	YYC, 9	Non-apoplastic,0.5	Cytoplasmic,0.843	Cytoplasm|Nucleus	NA	chlo: 12, nucl: 1, extr: 1	NA	NA	NA	NA	NA	NA	NA	NA	NA	NA	NA	NA	NA	NA
Blumeria graminis f. sp. triticale THUN-12	Bgtl THUN-12	Triticale	Monocot	CAD6503553.1	OG0058	MFQLSILAVTTTVLLALPANADLYPKSSAVLSIDSKIYENHISKSNHTTILEFYAPWCGHCKNLQPAYEKAAERLKGLANVAAVNCDKESNKGFCARFGIEGFPTIKIIKPGKTPGKPRVEEYNGPRSAKGIVETVVQNIPNLVKTLHRETAEEWIKTTNESPRAILFTEKPKVSGLWKAIAIEFKGNVQFAQLQTDLNEDSQAKLYEITKLPTVLLLKPGAEVEKLRYDGEIKREKLVEFLSQVATPNPDPAPVTAKKDSTKADEAETTPPTTAQKPASTTEPAPTIPALLQETELNTECLGTKTGTCILVLLSGTPDKEAIENIGFISELAHKYKKLNRVLFPFYILPEMNPKYATMAKELSLDDKLSVIAVNGKRMWWRQMHQPEDSSTKALGKTL…	DLYPKSSAVLSIDSKIYENHISKSNHTTILEFYAPWCGHCKNLQPAYEKAAERLKGLANVAAVNCDKESNKGFCARFGIEGFPTIKIIKPGKTPGKPRVEEYNGPRSAKGIVETVVQNIPNLVKTLHRETAEEWIKTTNESPRAILFTEKPKVSGLWKAIAIEFKGNVQFAQLQTDLNEDSQAKLYEITKLPTVLLLKPGAEVEKLRYDGEIKREKLVEFLSQVATPNPDPAPVTAKKDSTKADEAETTPPTTAQKPASTTEPAPTIPALLQETELNTECLGTKTGTCILVLLSGTPDKEAIENIGFISELAHKYKKLNRVLFPFYILPEMNPKYATMAKELSLDDKLSVIAVNGKRMWWRQMHQPEDSSTKALGKTLENWISSIQLGEGEKLKLPSGL…	459	438	6	0.0136986	NA	NA	Non-apoplastic,0.92	Cytoplasmic,0.831	Endoplasmic reticulum	NA	E.R.: 9, cyto: 4, golg: 1	NA	cd03002,PDI_a_MPD1_like,PDI family, MPD1-like subfamily; composed of eukaryotic proteins similar to Saccharomyces cerevisiae MPD1 protein,(9-116)|cd02947,TRX_family,TRX family,(165-221)	5.3.4.1,protein disulfide-isomerase	NA	Glutaredoxin(1-120)|Glutaredoxin(122-256)	K09584,protein disulfide-isomerase A6 [EC:5.3.4.1]	PTHR45815,PROTEIN DISULFIDE-ISOMERASE A6,(2-419)	PF00085,Thioredoxin,(10-115)|PF00085,Thioredoxin,(154-222)|PF24541,PDIA6-like, C-terminal thioredoxin-like domain,(256-390)	Thioredoxin family(28-36)|Thioredoxin family(36-45)|Thioredoxin family(78-89)	PS00194,Thioredoxin family active site.(29-47)	Thioredoxin domain(1-121)	NA	Thioredoxin-like(5-120)|Thioredoxin-like(119-225)	NA
Blumeria graminis f. sp. triticale THUN-12	Bgtl THUN-12	Triticale	Monocot	CAD6503585.1	OG0290	MSPRKYLVLVALGLFHTVNGNWSIYRGANCLGDQYFHNNLINIIGHYCDWDRNNQWKLKSKEHPKSFAHDRSGSLLYFINLPRNDPYSVIFYGERTLHYIALNEDCEFHFASTFSEYPSTDEQLILDDLFMCEPIS	NWSIYRGANCLGDQYFHNNLINIIGHYCDWDRNNQWKLKSKEHPKSFAHDRSGSLLYFINLPRNDPYSVIFYGERTLHYIALNEDCEFHFASTFSEYPSTDEQLILDDLFMCEPIS	136	116	4	0.0344828	NA	NA	Non-apoplastic,0.79	Cytoplasmic,0.798 or Apoplastic,0.652	Cytoplasm	NA	nucl: 6, cyto: 5, extr: 2, mito: 1	NA	NA	NA	NA	NA	NA	NA	NA	NA	NA	NA	NA	NA	NA
Blumeria graminis f. sp. triticale THUN-12	Bgtl THUN-12	Triticale	Monocot	CAD6503590.1	OG0445	MRLSNLLIILAVAIVKPAYGTLDISTGVYCIGVEYTYGELEHARRENCDYVKRKLSGLRAQAKKDKERLKKNLERDKKTSEKIDRALQSGQLPADVPSFYSMSTFEITPDQQSIRPVIDTRTKETSGSTYFAHGPGYTPPLPTVDIPTEVPITLPQKGEGTVQLSMNEKCKVENVIQFRDGAEPYICLTPDQVNRTRERIQEGRQTLASMRFSRR	TLDISTGVYCIGVEYTYGELEHARRENCDYVKRKLSGLRAQAKKDKERLKKNLERDKKTSEKIDRALQSGQLPADVPSFYSMSTFEITPDQQSIRPVIDTRTKETSGSTYFAHGPGYTPPLPTVDIPTEVPITLPQKGEGTVQLSMNEKCKVENVIQFRDGAEPYICLTPDQVNRTRERIQEGRQTLASMRFSRR	215	195	4	0.0205128	NA	NA	Non-apoplastic,0.88	Cytoplasmic,0.841	Cytoplasm	Nucleus(KKDKERLKKNLERDKKT,KRKLSGLRAQAKKDKERLK,RKLSGLRAQAKKDKERLKKNLERDKK)	nucl: 8, cyto: 2, extr: 2, plas: 1, cysk: 1	NA	NA	NA	NA	NA	NA	NA	NA	NA	NA	NA	NA	NA	NA
Blumeria graminis f. sp. triticale THUN-12	Bgtl THUN-12	Triticale	Monocot	CAD6503604.1	OG0239	MTPLKYLALIAFTIVHEVNGMGILSNGINCDGVEYSGQNLEQYLNTLCSSQAQGLYGLNHHSYPRQTFGLGTGLILFLINLPTISSGGTMHYNIPSKHYLAVNEHCVFYYGATITQPLQGNQQVASDQIERCEPLT	MGILSNGINCDGVEYSGQNLEQYLNTLCSSQAQGLYGLNHHSYPRQTFGLGTGLILFLINLPTISSGGTMHYNIPSKHYLAVNEHCVFYYGATITQPLQGNQQVASDQIERCEPLT	136	116	4	0.0344828	NA	NA	Apoplastic,0.62	Apoplastic,0.749 or Cytoplasmic,0.501	Cytoplasm	NA	nucl: 6, cyto: 4, extr: 4	NA	NA	NA	NA	NA	NA	NA	NA	NA	NA	NA	NA	NA	NA
Blumeria graminis f. sp. triticale THUN-12	Bgtl THUN-12	Triticale	Monocot	CAD6503605.1	OG0290	MSPRKYLVLVALGLFHTVNGNWSIYRGVNCLGDQYFHNNLINIIGHYCDWDRNNQWKLKSKEHPKSFAHDRSGSLLYFINLPRNDPYSVIFYGERTLHYIALNEDCEFHFASTFSEYPSTDEQLILDDLFMCEPIS	NWSIYRGVNCLGDQYFHNNLINIIGHYCDWDRNNQWKLKSKEHPKSFAHDRSGSLLYFINLPRNDPYSVIFYGERTLHYIALNEDCEFHFASTFSEYPSTDEQLILDDLFMCEPIS	136	116	4	0.0344828	NA	NA	Non-apoplastic,0.78	Cytoplasmic,0.78 or Apoplastic,0.638	Cytoplasm	NA	nucl: 5, cyto: 5, extr: 2, chlo: 1, mito: 1	NA	NA	NA	NA	NA	NA	NA	NA	NA	NA	NA	NA	NA	NA
Blumeria graminis f. sp. triticale THUN-12	Bgtl THUN-12	Triticale	Monocot	CAD6503606.1	OG0663	MTPLKYLALIAFTIVHEVSGTWTIDKGINCDGVEYSGQNLEQFLNMRCSSQRQGSYGLNDYSHPREALDDGTGISLYFIRLPTVSQGGTMHYDVPSTYYLAVNEHCVFYYGAKISQPLRDNQLVTSNQIERCVALTGYY	TWTIDKGINCDGVEYSGQNLEQFLNMRCSSQRQGSYGLNDYSHPREALDDGTGISLYFIRLPTVSQGGTMHYDVPSTYYLAVNEHCVFYYGAKISQPLRDNQLVTSNQIERCVALTGYY	139	119	4	0.0336134	NA	NA	Apoplastic,0.72	Apoplastic,0.834 or Cytoplasmic,0.758	Nucleus	NA	nucl: 5, chlo: 4, cyto: 2, extr: 2, vacu: 1	NA	NA	NA	NA	NA	NA	NA	NA	NA	NA	NA	NA	NA	NA
Blumeria graminis f. sp. triticale THUN-12	Bgtl THUN-12	Triticale	Monocot	CAD6503611.1	OG0558	MTPLKYLALIAFTIVHEVNGTWTINKGINCNGVEYSGQNLEQYVNTRCTSQTQGLFGLKYHNYPRHTYNDGTGLKLYFINLPTVSESGTMHYNIPSKHYLAVDEHCVFYYGAKITQPLQGKQQVESDQIERCVPLTG	TWTINKGINCNGVEYSGQNLEQYVNTRCTSQTQGLFGLKYHNYPRHTYNDGTGLKLYFINLPTVSESGTMHYNIPSKHYLAVDEHCVFYYGAKITQPLQGKQQVESDQIERCVPLTG	137	117	4	0.034188	NA	NA	Non-apoplastic,0.52	Cytoplasmic,0.891 or Apoplastic,0.844	Mitochondrion	NA	cyto: 5, nucl: 3, extr: 3, chlo: 2, plas: 1	NA	NA	NA	NA	NA	NA	NA	NA	NA	NA	NA	NA	NA	NA
Blumeria graminis f. sp. triticale THUN-12	Bgtl THUN-12	Triticale	Monocot	CAD6503614.1	OG0239	MTPLKYLALFAFAIVHEVNGMGILSNGINCDGVEYSGQNLEQYLNTLCSSQVQGLYGLNHHSYPRQTFGLGTGLILFLINLPTISSGGTMHYNIPSKHYLAVNEYCVFYFGATITQPLQGSQQVASEQIERCEPLT	MGILSNGINCDGVEYSGQNLEQYLNTLCSSQVQGLYGLNHHSYPRQTFGLGTGLILFLINLPTISSGGTMHYNIPSKHYLAVNEYCVFYFGATITQPLQGSQQVASEQIERCEPLT	136	116	4	0.0344828	NA	NA	Apoplastic,0.56	Apoplastic,0.711 or Cytoplasmic,0.502	Cytoplasm	NA	nucl: 8, cyto: 3, extr: 3	NA	NA	NA	NA	NA	NA	NA	NA	NA	NA	NA	NA	NA	NA
Blumeria graminis f. sp. triticale THUN-12	Bgtl THUN-12	Triticale	Monocot	CAD6503622.1	OG0559	MMQLKHLMLGTITFVIRASAFDGATHGVDCQDYKYTSALINNAMELACKDSHGNILDISTRPVQKYIEGRNTEYYWFLLPLSVLDRYKNFNYAQLTSNRIIVDPQCNFRKVVKLKYDMNNNNVVQDSDVNECSRTN	FDGATHGVDCQDYKYTSALINNAMELACKDSHGNILDISTRPVQKYIEGRNTEYYWFLLPLSVLDRYKNFNYAQLTSNRIIVDPQCNFRKVVKLKYDMNNNNVVQDSDVNECSRTN	136	116	4	0.0344828	NA	NA	Non-apoplastic,0.57	Cytoplasmic,0.903 or Apoplastic,0.85	Extracellular	NA	extr: 5, chlo: 4, cyto: 4, nucl: 1	NA	NA	NA	NA	NA	NA	NA	NA	NA	NA	NA	NA	NA	NA
Blumeria graminis f. sp. triticale THUN-12	Bgtl THUN-12	Triticale	Monocot	CAD6503706.1	OG0019	MRLSAYLVIAISTGSTNAYWKGFNAQANKVDGSCKTQADWTSDFNILKSFPGNFNSIRLYASSDCNTLANAVPAALATGIKLLAGVWTQNENHFEAEKQELLAAVQKYGFDWIAAVSVGSEDLYRAETTPNRLAEQIYDVRGMLSTVAGYSSNIQVGHVDTWTAWVNNANIPVIKACDFIGTDGYPYFQSNDTNSVQNGNKLFQESLDAVRNSVAAVGSGAWVWVTESGWPITGNTLNQAVPSIENAQLYWKTVACPLFTSAHTFWYSLQDVGVSPSFGVLDANGKPLYDLSC	YWKGFNAQANKVDGSCKTQADWTSDFNILKSFPGNFNSIRLYASSDCNTLANAVPAALATGIKLLAGVWTQNENHFEAEKQELLAAVQKYGFDWIAAVSVGSEDLYRAETTPNRLAEQIYDVRGMLSTVAGYSSNIQVGHVDTWTAWVNNANIPVIKACDFIGTDGYPYFQSNDTNSVQNGNKLFQESLDAVRNSVAAVGSGAWVWVTESGWPITGNTLNQAVPSIENAQLYWKTVACPLFTSAHTFWYSLQDVGVSPSFGVLDANGKPLYDLSC	293	275	5	0.0181818	NA	NA	Apoplastic,0.81	Non-effector,0.716	Cytoplasm	NA	chlo: 7, nucl: 2, cyto: 2, mito: 2, extr: 1	GH17,Glycoside Hydrolase Family 17	NA	3.2.1.39,glucan endo-1,3-beta-D-glucosidase|3.2.1.58,glucan 1,3-beta-glucosidase	NA	Glycosidases(140-275)	K01199,glucan endo-1,3-beta-D-glucosidase [EC:3.2.1.39]	PTHR16631,GLUCAN 1,3-BETA-GLUCOSIDASE,(3-275)	PF00332,Glycosyl hydrolases family 17,(8-275)	NA	NA	NA	NA	(Trans)glycosidases(5-275)	BEC1005
Blumeria graminis f. sp. triticale THUN-12	Bgtl THUN-12	Triticale	Monocot	CAD6503728.1	OG0364	MKLIHIVSSVALFCLPALAVNDWDCGEVVIKAHYLEEWINYFVEVCENRDQGAYEEFPPDHFFTVERPGRDANLPRS	VNDWDCGEVVIKAHYLEEWINYFVEVCENRDQGAYEEFPPDHFFTVERPGRDANLPRS	77	58	2	0.0344828	WxC	WDC, 4	Non-apoplastic,0.66	Cytoplasmic,0.722	Cytoplasm	NA	cyto: 9, chlo: 3, extr: 2	NA	NA	NA	NA	NA	NA	NA	NA	NA	NA	NA	NA	NA	NA
Blumeria graminis f. sp. triticale THUN-12	Bgtl THUN-12	Triticale	Monocot	CAD6503731.1	OG0142	MKLIQIVSSVVLFALPALATNDWKCGTDTVYAYVIDREMHGAYDAFLTLYSLTPSDIQDYMSFKTNFNVPEFNLAGTEFELSFNKEFKVKSFVYIHNNRSRYCTELQT	TNDWKCGTDTVYAYVIDREMHGAYDAFLTLYSLTPSDIQDYMSFKTNFNVPEFNLAGTEFELSFNKEFKVKSFVYIHNNRSRYCTELQT	108	89	2	0.0224719	WxC	WKC, 4	Non-apoplastic,0.61	Cytoplasmic,0.909 or Apoplastic,0.716	Cytoplasm	Nucleus(FKVK)	chlo: 8, nucl: 2, mito: 2, cyto: 1, extr: 1	NA	NA	NA	NA	NA	NA	NA	NA	NA	NA	NA	NA	NA	BEC1018(CSEP0135)
Blumeria graminis f. sp. triticale THUN-12	Bgtl THUN-12	Triticale	Monocot	CAD6503737.1	OG0142	MKLIHIISSVAIFALPALAENDWNCGTNTIYANTINRAMHDVYYAYRNQRSLPHSDISESIIFVAKFKVPELKP	ENDWNCGTNTIYANTINRAMHDVYYAYRNQRSLPHSDISESIIFVAKFKVPELKP	74	55	1	0.0181818	WxC	WNC, 4	Non-apoplastic,0.78	Cytoplasmic,0.951 or Apoplastic,0.845	Cytoplasm	NA	cysk: 7, cyto: 6, chlo: 1	NA	NA	NA	NA	NA	NA	NA	NA	NA	NA	NA	NA	NA	BEC1018(CSEP0135)
Blumeria graminis f. sp. triticale THUN-12	Bgtl THUN-12	Triticale	Monocot	CAD6503739.1	OG0560	MKLFTVANTTLLLSISVPVTSSSTQPRAGQQLAVPYQTDSFFVYCRDGAEYNSDYLRALVKHGVDLLNSNHPQIIYVT	SSTQPRAGQQLAVPYQTDSFFVYCRDGAEYNSDYLRALVKHGVDLLNSNHPQIIYVT	78	57	1	0.0175439	NA	NA	Apoplastic,0.62	Apoplastic,0.869 or Cytoplasmic,0.787	Cytoplasm	NA	chlo: 5, nucl: 4, cyto: 2, mito: 1, plas: 1, cysk: 1	NA	NA	NA	NA	NA	NA	NA	NA	NA	NA	NA	NA	NA	NA
Blumeria graminis f. sp. triticale THUN-12	Bgtl THUN-12	Triticale	Monocot	CAD6503744.1	OG0107	MRTFSLLSLAAILNYLTLPSAVGYSSATLANASSYKCQDRVIGPITLNDQIEKLYARSQSKLSGGFTADQIFARDSFHVVLLRGGVYIPIKFDLAINHLKQIIYLQSIVMEQKYTCSPTTEPPQLNMILD	YSSATLANASSYKCQDRVIGPITLNDQIEKLYARSQSKLSGGFTADQIFARDSFHVVLLRGGVYIPIKFDLAINHLKQIIYLQSIVMEQKYTCSPTTEPPQLNMILD	130	107	2	0.0186916	YxC	YKC, 12	Non-apoplastic,0.54	Cytoplasmic,0.807 or Apoplastic,0.671	Cytoplasm	NA	chlo: 6, cyto_nucl: 4, extr: 3, nucl: 2.5, cyto: 2.5	NA	NA	NA	NA	NA	NA	NA	NA	NA	NA	NA	NA	NA	AVRPM3A2/F2
Blumeria graminis f. sp. triticale THUN-12	Bgtl THUN-12	Triticale	Monocot	CAD6503746.1	OG0365	MRLLPLASFIAFMSHLISVSAEYKYICPSRTKFTTDIINILRDTMLTNRNIDGLMTFNTFGRTTLSYVFDHRIIDGVSHNHVIKVQVETRSASVHEEKEGHLGLCELIFVVD	EYKYICPSRTKFTTDIINILRDTMLTNRNIDGLMTFNTFGRTTLSYVFDHRIIDGVSHNHVIKVQVETRSASVHEEKEGHLGLCELIFVVD	112	91	2	0.021978	YxC	YIC, 4	Non-apoplastic,0.56	Cytoplasmic,0.84	Cytoplasm	NA	cyto: 8, nucl: 5, golg: 1	NA	NA	NA	NA	NA	NA	NA	NA	NA	NA	NA	NA	NA	NA
Blumeria graminis f. sp. triticale THUN-12	Bgtl THUN-12	Triticale	Monocot	CAD6503750.1	OG0291	MIMNHTKLLSLINLLFTAVSGLSGDSKFVVPSDFPSSVFANYYVKPGPNSQPQPAIFDPILNITFPFNLTDPKNIPTHNDDPIYFPPGDENITNSRAEELIGYALLKIQDIMSESSEISDSCSKCMAGLSVGKYLAQRIPTFVPDVLVSLCQSMQFASDAVCQAKYAASRYGATWTQVLALADVTGLDGKYICATLSRNWCDLPSANPLNMTGLFPKPKPTTLTKHQPSGKRVKVLHLSDFHLDPRYEVGSEAVCTSGLCCRHSENSTSQVNLPAPLYGAYRCDTPYYLALAALQSLGPLTGTGSLKSSPAWTLYTGDLVSHDKHNQLSREYVEYTETSVYGMMKSFINGPVFAVLGNHDSNPDSIDAPHSMPGPLGQQFSWNYDHVSSLWKNNGWIDE…	LSGDSKFVVPSDFPSSVFANYYVKPGPNSQPQPAIFDPILNITFPFNLTDPKNIPTHNDDPIYFPPGDENITNSRAEELIGYALLKIQDIMSESSEISDSCSKCMAGLSVGKYLAQRIPTFVPDVLVSLCQSMQFASDAVCQAKYAASRYGATWTQVLALADVTGLDGKYICATLSRNWCDLPSANPLNMTGLFPKPKPTTLTKHQPSGKRVKVLHLSDFHLDPRYEVGSEAVCTSGLCCRHSENSTSQVNLPAPLYGAYRCDTPYYLALAALQSLGPLTGTGSLKSSPAWTLYTGDLVSHDKHNQLSREYVEYTETSVYGMMKSFINGPVFAVLGNHDSNPDSIDAPHSMPGPLGQQFSWNYDHVSSLWKNNGWIDEKTANQASTHYAAYSVKNHHGL…	684	663	14	0.0211161	NA	NA	Non-apoplastic,0.52	Non-effector,0.931	Extracellular	Nucleus(PSGKRVK)	nucl: 14	NA	cd00842,MPP_ASMase,acid sphingomyelinase and related proteins, metallophosphatase domain,(214-531)	3.1.4.12,sphingomyelin phosphodiesterase	NA	Metallo-dependent phosphatase-like(279-539)	K12350,sphingomyelin phosphodiesterase [EC:3.1.4.12]	PTHR10340,SPHINGOMYELIN PHOSPHODIESTERASE,(94-647)	PF00149,Calcineurin-like, phosphoesterase domain,(213-491)	NA	NA	NA	NA	Metallo-dependent phosphatases(205-553)	NA
Blumeria graminis f. sp. triticale THUN-12	Bgtl THUN-12	Triticale	Monocot	CAD6503759.1	OG0292	MHYNQLASILVVISTVSGLSVSKSVASNIDKRQTAGINNPGFTCGSDTFSQEVVGKAAERSCTLQANPDLDDFFTLRRFPRNFKPKPDQGEFTGVEGEQHIFPVFKDGDVFQNNRLSGSIRVVTTGLDTTNCTVIGLVKEEIKVDADVDFNASATDVDLDSDLDVGKKFTKCEPLTQ	LSVSKSVASNIDKRQTAGINNPGFTCGSDTFSQEVVGKAAERSCTLQANPDLDDFFTLRRFPRNFKPKPDQGEFTGVEGEQHIFPVFKDGDVFQNNRLSGSIRVVTTGLDTTNCTVIGLVKEEIKVDADVDFNASATDVDLDSDLDVGKKFTKCEPLTQ	177	159	4	0.0251572	FxC	FTC, 24	Apoplastic,0.59	Cytoplasmic,0.863	Extracellular	NA	cyto: 8, chlo: 4, nucl: 1, extr: 1	NA	NA	NA	NA	Microbial ribonucleases(22-134)	NA	NA	NA	NA	NA	NA	NA	Microbial ribonucleases(23-119)	NA
Blumeria graminis f. sp. triticale THUN-12	Bgtl THUN-12	Triticale	Monocot	CAD6503778.1	OG0366	MQLFRSALVVSLSLLSVSANALSGVYKCPGLKDDLEAKDVAEKADSITIEPEMADWGDFEENGIQYKNHYRSSRSDYPGAKYIFIKVNKNKDVVRVGVHQPSEMIECEHIPA	LSGVYKCPGLKDDLEAKDVAEKADSITIEPEMADWGDFEENGIQYKNHYRSSRSDYPGAKYIFIKVNKNKDVVRVGVHQPSEMIECEHIPA	112	91	2	0.021978	YxC	YKC, 5	Non-apoplastic,0.95	Cytoplasmic,0.893	Cytoplasm	NA	cyto: 5, chlo: 4, extr: 2, cysk: 2, golg: 1	NA	NA	NA	NA	NA	NA	NA	NA	NA	NA	NA	NA	NA	NA
Blumeria graminis f. sp. triticale THUN-12	Bgtl THUN-12	Triticale	Monocot	CAD6503783.1	OG0446	MQLFRSALVVSLSMFSVSASALSGVYRCPGHKDDVEAKYVEEYINRNVIDTEKADWAHFEENGVQYQNLILFVIDPLTDPKQVLIMVNKDKTMVKLRIHHGRDSWPCKYIPAEDTKKLSGKDVKRIVSRVVRK	LSGVYRCPGHKDDVEAKYVEEYINRNVIDTEKADWAHFEENGVQYQNLILFVIDPLTDPKQVLIMVNKDKTMVKLRIHHGRDSWPCKYIPAEDTKKLSGKDVKRIVSRVVRK	133	112	2	0.0178571	YxC	YRC, 5	Non-apoplastic,0.8	Cytoplasmic,0.99	Nucleus	Nucleus(KKLSGKDVKRIVSRVVRK)	cyto: 10, nucl: 3, chlo: 1	NA	NA	NA	NA	NA	NA	NA	NA	NA	NA	NA	NA	NA	NA
Blumeria graminis f. sp. triticale THUN-12	Bgtl THUN-12	Triticale	Monocot	CAD6503808.1	OG0293	MQRIHSFLIASLLFIFVSADNQRTFQCHTRINFGAELIQEKLTKMRNYYESTFHECRSEKFCMKNKLRKMMWHRSQFKGDLGRDIPADSMALWLPIKTTDELTEGRIWDKWNIYKLVALCTERSTCTLDHITERERDRKSLERKCFEI	DNQRTFQCHTRINFGAELIQEKLTKMRNYYESTFHECRSEKFCMKNKLRKMMWHRSQFKGDLGRDIPADSMALWLPIKTTDELTEGRIWDKWNIYKLVALCTERSTCTLDHITERERDRKSLERKCFEI	148	129	6	0.0465116	FxC	FQC, 6	Non-apoplastic,0.9	Cytoplasmic,0.838	Cytoplasm	NA	nucl: 6, cyto: 3, mito: 3, plas: 1, extr: 1	NA	NA	NA	NA	NA	NA	NA	NA	NA	NA	NA	NA	NA	NA
Blumeria graminis f. sp. triticale THUN-12	Bgtl THUN-12	Triticale	Monocot	CAD6503820.1	OG0015	MLASTSFAALFLSLLSLATADKTCGPGAGSCAANECCSAAGFCGTSADYCTSPDCQFRYGPSCDANRVPSGRNTSSIPRGKVGSVMYGAEGIYNCANAGDVALTFDDGPGPYTSHILDVLDRYNAKATFFISGNNNGKGAIDTANLPWPELIRRVDNSGHQVASHTWSHANLGNLNSAERHDEMYKNEMALRNVLGVIPTYMRPPYSSCSAESGCEADMNNLGYHVTYFDLDTQDYLNDSPDMIGKSKTIFDNALNGRSAADSDFLAISHDIHQQTSEQLVDYMLDRLRSQGFRSVTVGDCLGDARENWYRPDRSAASFRAKF	DKTCGPGAGSCAANECCSAAGFCGTSADYCTSPDCQFRYGPSCDANRVPSGRNTSSIPRGKVGSVMYGAEGIYNCANAGDVALTFDDGPGPYTSHILDVLDRYNAKATFFISGNNNGKGAIDTANLPWPELIRRVDNSGHQVASHTWSHANLGNLNSAERHDEMYKNEMALRNVLGVIPTYMRPPYSSCSAESGCEADMNNLGYHVTYFDLDTQDYLNDSPDMIGKSKTIFDNALNGRSAADSDFLAISHDIHQQTSEQLVDYMLDRLRSQGFRSVTVGDCLGDARENWYRPDRSAASFRAKF	323	303	12	0.039604	NA	NA	Apoplastic,0.64	Apoplastic,0.565	Cytoplasm|Extracellular	NA	pero: 13, cyto: 1	NA	cd00035,ChtBD1,Hevein or type 1 chitin binding domain,(4-36)|cd10951,CE4_ClCDA_like,Catalytic NodB homology domain of Colletotrichum lindemuthianum chitin deacetylase and similar proteins,(72-278)	3.5.1.41,chitin deacetylase	NA	Endochitinase-like superfamily(1-56)|Glycoside hydrolase/deacetylase(67-292)	K22278,peptidoglycan-N-acetylglucosamine deacetylase [EC:3.5.1.104]	PTHR46471,CHITIN DEACETYLASE,(1-291)	PF00187,Chitin recognition protein,(4-36)|PF01522,Polysaccharide deacetylase,(76-205)	NA	PS00026,Chitin recognition or binding domain signature.(11-30)	Chitin-binding type-1 domain(1-45)|NodB homology domain(79-276)	Chitin-binding, type 1(3-35)	Plant lectins/antimicrobial peptides(1-40)|Glycoside hydrolase/deacetylase(70-291)	PxCDA3(PxCHBE)
[truncated: 7,157 more rows]

## Sheet: TabS4 OG matrix
Supplementary Table S4. Distribution of secretome orthogroups across 26 powdery mildew isolates.
[truncated: 1,401 more rows]

## Sheet: TabS5 motif&species
Supplementary Table S5. Occurrence and proportion of N-terminal Y/F/WxC motif-containing secreted proteins in the secretome of various powdery mildew fungal isolates.
[truncated: 7 more rows]

## Sheet: TabS6 motif pos.
Supplementary Table S6. Distribution of N-terminal Y/F/WxC motif-containing proteins in secretome by position and powdery mildew fungi isolates.
First amino acid postion of N-terminal Y/F/WxC motif in mature sequence		1	2	3	4	5	6	7	8	9	10	11	12	13	14	15	16	17	18	19	20	21	22	23	24	25	26	27	28	29	30
[truncated: 83 more rows]

## Sheet: TabS7 75vsS.
Supplementary Table S7. Summary of BLASTP analysis; 2,392 homologs of 75 identified powdery mildew effectors against the predicted powdery mildew secretome candidates passing filters (E-value < 1e−5, query coverage >= 50%, and percent identity >= 30%).
[truncated: 5,379 more rows]

[truncated: 2 more sheets: TabS8 6vsP., TabS9 EqCmu,EqPdt]
